# Supplementary material for: Recurrent repeat expansions in human cancer genomes
Source: Nature. 2022 Dec 14;613(7942):96–102. doi: 10.1038/s41586-022-05515-1 (PMC9812771; doi:10.1038/s41586-022-05515-1)
Supplement: Supplementary file 3 — This file contains Supplementary Tables 1–7. [file 41586_2022_5515_MOESM3_ESM.xlsx]

## Sheet: Table_S1_rREs-v1.0
chr	start	stop	Motif	cancer	Estimated Frequency (%)	Mapped to COSMIC gene	associated gene(s) (distance in bp)
chr1	2052209	2053620	AACCACCACCGTGACCCT	Prost-AdenoCA	7.07071	No	PRKCZ (+71006), C1orf86 (+73298)
chr1	4195391	4197375	AACCCACTCCCATGATAACT	Prost-AdenoCA	6.56566	No	AJAP1 (-518722), C1orf174 (-379534)
chr1	5855301	5856988	ACCACCAGGGCTCAGTC	Prost-AdenoCA	11.1111	No	NPHP4 (+196386)
chr1	19251719	19252987	ATCC	Prost-AdenoCA	10.101	No	ALDH4A1 (-23078), IFFO2 (+30827)
chr1	41996161	41998397	ACAGGAGAGATGGAGG	Prost-AdenoCA	12.6263	No	EDN2 (-46937), HIVEP3 (+386890)
chr1	57222577	57224042	AAAG	Liver-HCC	13.0573	No	C1orf168 (+61734), PRKAA2 (+112315)
chr1	80399362	80400680	AAAG	Prost-AdenoCA	6.06061	No	ELTD1 (-927618)
chr1	84266630	84268313	AAAG	Liver-HCC	16.242	No	TTLL7 (+197343)
chr1	100147590	100149506	AAAG	Prost-AdenoCA	7.07071	No	PALMD (+37049), FRRS1 (+82801)
chr1	100147638	100150409	AAAG	Liver-HCC	33.4395	No	PALMD (+37525), FRRS1 (+82325)
chr1	100147754	100149508	AAAG	Ovary-AdenoCA	16.3636	No	PALMD (+37132), FRRS1 (+82718)
chr1	152205843	152207283	AACTATATATAT	Liver-HCC	14.6497	No	HRNR (-9894), FLG (+91116)
chr1	155268413	155269183	AAAG	Kidney-RCC	12.1622	No	PKLR (+2427), HCN3 (+21424)
chr1	162018882	162020227	AAAG	Prost-AdenoCA	6.06061	No	OLFML2B (-25911), NOS1AP (-20011)
chr1	166078198	166079854	AT	Liver-HCC	12.4204	No	POGK (-730300), UCK2 (+282258)
chr1	213536054	213538012	AAAG	Liver-HCC	7.32484	No	PROX1 (-624253), RPS6KC1 (+312436)
chr1	235130783	235132289	ACATATATACCTATATAT	Liver-HCC	11.465	No	IRF2BP2 (-386265), TOMM20 (+160715)
chr1	248326821	248329129	ACTGGAGCCCCCTGAGG	Prost-AdenoCA	7.57576	No	OR2M2 (-15313), OR2M5 (+19525)
chr10	3260228	3262140	ATCC	Prost-AdenoCA	5.55556	Yes	PITRM1 (-46181), KLF6 (+566283)
chr10	10307335	10309851	AACACCAGCGTCATG	Prost-AdenoCA	7.07071	No	CELF2 (-751300)
chr10	10450565	10452069	ACAGAGCTGATCCATGCCCC	Prost-AdenoCA	7.57576	No	CELF2 (-608576)
chr10	32403273	32405038	AAG	Prost-AdenoCA	7.07071	Yes	KIF5B (-58797), EPC1 (+231957)
chr10	47588837	47590728	ACCATCCTCAGCTCACTCC	Prost-AdenoCA	6.56566	No	ANXA8L1 (-415743), ANTXRL (-68451)
chr10	73179499	73180744	ACCATCATCATC	Prost-AdenoCA	8.08081	No	SLC29A3 (+101107), C10orf105 (+299456)
chr10	100035160	100036606	AAG	Prost-AdenoCA	6.56566	No	LOXL4 (-7876), PYROXD2 (+139058)
chr11	1795780	1798189	AGAGGGGATGG	Prost-AdenoCA	17.6768	No	SYT8 (-58689), CTSD (-11763)
chr11	1842240	1843521	ATCC	Prost-AdenoCA	6.06061	No	CTSD (-57659), SYT8 (-12793)
chr11	36075829	36076848	ATCC	Prost-AdenoCA	6.56566	No	LDLRAD3 (+110711), COMMD9 (+234640)
chr11	61440544	61442229	ATCC	Prost-AdenoCA	6.06061	No	SYT7 (-93089), DAGLA (-6518)
chr11	68783270	68785209	ATCC	Prost-AdenoCA	8.08081	No	MRGPRF (-3363)
chr11	68877246	68879063	ATCC	Prost-AdenoCA	12.6263	Yes	CCND1 (-577700), TPCN2 (+61790)
chr11	69029824	69031322	ATCC	Prost-AdenoCA	9.59596	Yes	CCND1 (-425282), TPCN2 (+214208)
chr11	69686131	69687976	ACCCATCACGCCCACCTGG	Prost-AdenoCA	9.09091	No	ANO1 (-237354), FGF3 (-53262)
chr11	71113533	71115810	AAGGAGATGGAGGCTCAGAG	Prost-AdenoCA	10.6061	No	SHANK2 (-256300), DHCR7 (+44809)
chr11	83810142	83811719	AAAGAGATATATATATCT	Liver-HCC	9.23567	No	CCDC90B (-813481)
chr12	96047849	96049813	ATCATCCC	Prost-AdenoCA	12.1212	No	USP44 (-103565), NTN4 (+135705)
chr12	104046690	104048212	ATCC	Prost-AdenoCA	5.05051	No	STAB2 (+66400), NT5DC3 (+187524)
chr12	108349869	108351628	AAG	Prost-AdenoCA	5.05051	No	WSCD2 (-174779), ASCL4 (+182587)
chr12	126010680	126012701	AAGGGTGGATGGGTGGATGG	Prost-AdenoCA	10.101	No	TMEM132B (+200529)
chr12	127315830	127317099	AGG	Prost-AdenoCA	10.101	No	NONE
chr12	131520424	131522359	ACCGGGCCTCACTCACTGC	Prost-AdenoCA	6.56566	No	SFSWAP (-674290), GPR133 (+82940)
chr13	113983725	113986581	ACACACCTGGGCTCCCATGC	Prost-AdenoCA	7.07071	No	GRTP1 (+33288), LAMP1 (+33597)
chr13	114124505	114126087	AACTCCACAGAGGACCC	Prost-AdenoCA	12.6263	No	ADPRHL1 (-17457), DCUN1D2 (+19971)
chr14	25165002	25166658	AAGGTGAGTGAGTGG	Prost-AdenoCA	9.09091	No	GZMB (-62357), STXBP6 (+353673)
chr14	89262766	89263437	AACATATAATATATAT	CNS-PiloAstro	16.8539	No	EML5 (-4006)
chr14	101710579	101713704	AAACCTCGCATCCTATCT	Prost-AdenoCA	5.55556	No	RTL1 (-360958), DIO3 (-315546)
chr14	104669272	104671705	ATCC	Prost-AdenoCA	15.6566	No	C14orf144 (-40052), KIF26A (+65429)
chr14	104764651	104766341	ATCC	Prost-AdenoCA	5.55556	No	C14orf180 (-280525), C14orf144 (+54955)
chr14	106048515	106049602	ACCAGGGCTCAGTGATCAGG	Prost-AdenoCA	9.09091	No	TMEM121 (+56119)
chr15	30241059	30242892	ACC	Prost-AdenoCA	5.05051	No	GOLGA8J (-133280), TJP1 (-127270)
chr15	69592301	69593910	AAAG	Prost-AdenoCA	5.05051	No	PAQR5 (-13636), GLCE (+140133)
chr16	1082473	1084957	ATCC	Prost-AdenoCA	12.1212	No	SSTR5 (-45066), SOX8 (+51907)
chr16	25884115	25885402	ATCC	Prost-AdenoCA	6.06061	No	HS3ST4 (+181412)
chr16	86922061	86923838	AATGGATGGATGGATGGATG	Prost-AdenoCA	9.09091	No	FOXL1 (+310835), FBXO31 (+494413)
chr17	3422199	3423724	ATCC	Prost-AdenoCA	11.1111	No	TRPV3 (+38137), ASPA (+43666)
chr17	26842230	26845631	ACACACCTCCACAGGGT	Prost-AdenoCA	10.101	No	FOXN1 (-7028), SLC13A2 (+43620)
chr17	40490521	40491274	AAGGAGTATTCCCTCAGGTC	Prost-AdenoCA	7.07071	Yes	STAT3 (+49688), STAT5A (+51333)
chr17	75211238	75213359	AACCCTACCTACT	Prost-AdenoCA	6.06061	No	SEPT9 (-65193), SEC14L1 (+127468)
chr17	77866940	77868482	ATC	Prost-AdenoCA	9.09091	No	CBX4 (-54483), TBC1D16 (+141936)
chr17	78673700	78675010	ACC	Prost-AdenoCA	8.08081	No	CHMP6 (-291286), RPTOR (+155287)
chr17	78716880	78719390	ACAGCCCTGGCTACTAGC	Prost-AdenoCA	7.57576	No	CHMP6 (-247506), RPTOR (+199067)
chr17	78903475	78904731	AGCTCATCCCC	Prost-AdenoCA	9.09091	No	CHMP6 (-61538), RPTOR (+385035)
chr17	81065192	81066856	AAGGATCGTGCAGCGAGG	Prost-AdenoCA	10.6061	No	METRNL (+28457)
chr18	19648051	19649681	AAG	Prost-AdenoCA	5.05051	No	GATA6 (-100538), MIB1 (+327585)
chr18	22518980	22519807	AAATTTATATACATAT	CNS-PiloAstro	30.3371	Yes	ZNF521 (+412722), HRH4 (+478801)
chr18	23882552	23884210	AAAGTGGAGGGAGGATG	Prost-AdenoCA	7.57576	No	TAF4B (+77481), KCTD1 (+246018)
chr18	62211903	62213253	ACCCTATATATAT	Liver-HCC	14.0127	No	SERPINB8 (+575419)
chr18	64470723	64472391	AATATAATATAATATATAT	Liver-HCC	17.5159	No	CDH19 (-200186), DSEL (+712660)
chr18	75380431	75383735	ACGCCAGTCTCTGCCCC	Prost-AdenoCA	9.09091	No	GALR1 (+419578)
chr18	76252603	76254678	ACCATCCCCCTCAGTGAGTC	Prost-AdenoCA	5.05051	No	SALL3 (-486634)
chr18	77832358	77834330	ACAGAGTCCCAGAGC	Prost-AdenoCA	6.06061	No	ADNP2 (-33571), RBFA (+38986)
chr19	6775678	6777292	ATCC	Prost-AdenoCA	13.1313	No	EMR1 (-111098), VAV1 (+3748)
chr19	8787324	8789153	ATCC	Prost-AdenoCA	9.59596	No	ADAMTS10 (-115056), ACTL9 (+20933)
chr19	13705396	13707024	ATCC	Prost-AdenoCA	13.6364	No	CCDC130 (-136364), CACNA1A (-89172)
chr19	15888492	15890848	ACTCACTCCCTCCCCTCCTC	Prost-AdenoCA	14.1414	No	OR10H5 (-15091), OR10H3 (+37467)
chr19	33229818	33231921	ACCCAGGAGATGCAGAGAGT	Prost-AdenoCA	14.6465	No	TDRD12 (+19891), SLC7A9 (+129802)
chr19	49684746	49686166	ATCC	Prost-AdenoCA	6.06061	No	TRPM4 (+24458), SLC6A16 (+143026)
chr19	51001474	51003542	AG	Prost-AdenoCA	7.57576	No	FAM71E1 (-22505), JOSD2 (+12102)
chr19	56360581	56363648	AAATTACACCGCAGCCTCGG	Prost-AdenoCA	11.1111	No	NLRP11 (-13987), NLRP13 (+81562)
chr2	9916302	9917404	ACCCATCCATCCATCC	Prost-AdenoCA	10.101	No	YWHAQ (-146108), TAF1B (-66630)
chr2	11092782	11094781	AACCACATCCACATCCAC	Prost-AdenoCA	5.05051	No	C2orf50 (-179397), KCNF1 (+41719)
chr2	33141292	33141321	ACCCCCCCCCCCCCCCCCCC	Kidney-ChRCC	20.9302	No	LTBP1 (-30732), TTC27 (+288178)
chr2	95702030	95705646	ACTC	Prost-AdenoCA	11.1111	No	MAL (+12409), MRPS5 (+83907)
chr2	123991498	123993020	AGCATATATAT	Liver-HCC	10.1911	No	CNTNAP5 (-790605)
chr20	20910677	20912389	ACCATCCCCTCCCTATCCCC	Prost-AdenoCA	9.59596	No	XRN2 (-372409), RALGAPA2 (-218402)
chr20	43066391	43067071	AAATATATAATATAT	CNS-PiloAstro	7.86517	No	TTPAL (-37797), HNF4A (+36807)
chr20	62062720	62064711	AAGGCCCCACCCTCAGGG	Prost-AdenoCA	10.6061	No	CHRNA4 (-70977), KCNQ2 (+40275)
chr20	62076417	62078096	ACAGGGCCCCCCAGCTCAG	Prost-AdenoCA	5.55556	No	CHRNA4 (-84518), KCNQ2 (+26734)
chr21	10818232	10821091	AATGCAATGGAATGGAATGG	Liver-HCC	8.59873	No	TPTE (+171220)
chr21	30931797	30933643	AAAG	Prost-AdenoCA	7.07071	No	BACH1 (+260983), GRIK1 (+379510)
chr21	47784417	47786438	AACAGAACCCCACGGCAGTG	Prost-AdenoCA	6.06061	No	DIP2A (-93596), PCNT (+41392)
chr22	29262449	29263970	AAAG	Liver-HCC	12.1019	No	XBP1 (-66625), ZNRF3 (-16370)
chr22	43973867	43976039	AATGATGCCTGCATGTAGGG	Prost-AdenoCA	5.55556	No	MPPED1 (+167751), EFCAB6 (+233204)
chr22	45475427	45477023	ATC	Prost-AdenoCA	8.58586	No	NUP50 (-83497), PHF21B (-70644)
chr3	3638741	3640142	ACACACACACATATATAT	Prost-AdenoCA	14.1414	No	CRBN (-418048), LRRN1 (-201679)
chr3	63299150	63300350	ATATATATATATATCC	Liver-HCC	11.1465	No	SNTN (-338594), SYNPR (+35951)
chr3	152411463	152412776	AATATATATATGG	Liver-HCC	16.879	No	TMEM14E (-353341), P2RY1 (-140616)
chr3	181007995	181008723	AT	Ovary-AdenoCA	5.45455	Yes	SOX2 (-421363), DNAJC19 (-300798)
chr4	7696475	7698260	ATCC	Prost-AdenoCA	7.57576	No	PSAPL1 (-260668), AFAP1 (+244285)
chr4	34581896	34583228	AAAG	Prost-AdenoCA	5.55556	No	NONE
chr4	49092873	49097336	AATGG	Liver-HCC	9.87261	No	CWH43 (+106841)
chr4	69929297	69930148	AAAG	Kidney-RCC	33.7838	No	UGT2A3 (-112214), UGT2B7 (-32470)
chr4	110770678	110772200	AAAG	Liver-HCC	17.1975	No	EGF (-62608), LRIT3 (+2081)
chr4	118987004	118987694	AACATATAATATAT	CNS-PiloAstro	13.4831	No	NDST3 (+31849), PRSS12 (+286809)
chr4	186747859	186749338	ACCATCATC	Prost-AdenoCA	5.05051	No	PDLIM3 (-291937), SORBS2 (+129207)
chr5	2584450	2586125	ATCC	Prost-AdenoCA	6.56566	No	IRX4 (-697956), IRX2 (+166488)
chr5	5815136	5816660	ATATATATATATCC	Liver-HCC	7.64331	No	KIAA0947 (+393091), MED10 (+562809)
chr5	5954129	5955785	AAGGAGGGAAGGGG	Prost-AdenoCA	8.08081	No	MED10 (+423750), KIAA0947 (+532150)
chr5	49941722	49942207	AAATATACAATTATATAT	CNS-PiloAstro	26.9663	No	EMB (-204764), PARP8 (-20807)
chr5	50406264	50407898	AAAG	Liver-HCC	7.00637	No	ISL1 (-271840), PARP8 (+444309)
chr5	77725192	77726133	AAACAAATACTGTATTTAT	Liver-HCC	10.828	No	SCAMP1 (+69324), LHFPL2 (+218985)
chr5	113953520	113955031	AT	Liver-HCC	12.7389	No	KCNN2 (+257634), TRIM36 (+561580)
chr5	133270973	133272746	AACCAGGGGAGGAGCCACAG	Prost-AdenoCA	5.55556	No	FSTL4 (-323605), C5orf15 (+32618)
chr5	147081377	147083045	AAAG	Liver-HCC	8.59873	No	DPYSL3 (-192592), JAKMIP2 (+80127)
chr5	170180445	170182522	ATCC	Prost-AdenoCA	10.101	No	GABRP (-28202), KCNIP1 (+249907)
chr6	40175763	40178239	ACATATATACATATATGT	Liver-HCC	7.00637	No	MOCS1 (-281546), LRFN2 (+378203)
chr6	46711056	46712978	AAG	Liver-HCC	5.09554	No	ANKRD66 (-2637)
chr6	49668523	49669988	AATGTATACATATAT	Liver-HCC	9.87261	No	RHAG (-64704), CRISP2 (+12018)
chr6	66726881	66728056	ATATATATATATCC	Liver-HCC	8.9172	No	EYS (-310351)
chr6	67683909	67685017	ATATATATGATATATC	Liver-HCC	15.9236	No	NONE
chr6	92180554	92181567	AATACATATATAATATAT	CNS-PiloAstro	28.0899	No	MAP3K7 (-884297)
chr6	164891228	164892692	AAGG	Prost-AdenoCA	5.05051	No	NONE
chr6	170483352	170487943	AACAACCCCGAACAGACAGT	Prost-AdenoCA	8.08081	No	DLL1 (+113913), ERMARD (+333927)
chr7	282482	284248	ACAGGTCTCCTGGGTGGC	Prost-AdenoCA	6.56566	No	FAM20C (+90396), PDGFA (+275666)
chr7	37886176	37888865	AAG	Prost-AdenoCA	5.05051	No	NME8 (-678)
chr7	44346088	44347503	ACACCCTCCTCCCCCTGCTC	Prost-AdenoCA	6.56566	No	CAMK2B (+18301), YKT6 (+106148)
chr7	45649852	45651024	ACCATCACCTCCCCACCTCC	Prost-AdenoCA	8.58586	No	IGFBP1 (-277518), ADCY1 (+36317)
chr7	93226100	93227489	AG	Liver-HCC	12.7389	No	CALCR (-22753), TFPI2 (+293508)
chr7	121243013	121243813	AAAG	Lung-SCC	42.5532	No	PTPRZ1 (-269730), FAM3C (-207025)
chr7	126542778	126544455	ACACATATACATATATATAT	Liver-HCC	9.23567	No	GRM8 (+349731)
chr7	156309532	156311311	ACACAGCCTCCCTC	Prost-AdenoCA	12.6263	No	SHH (-705455), C7orf13 (+122926)
chr7	157845527	157847271	ACCCCAGAGATGCAGAG	Prost-AdenoCA	7.07071	No	PTPRN2 (+533972), DNAJB6 (+716739)
chr7	158440671	158442225	AAATGGACTATAACCACGCC	Prost-AdenoCA	12.6263	No	PTPRN2 (-61077), NCAPG2 (+56047)
chr8	41187308	41188296	ATCC	Prost-AdenoCA	6.56566	No	GOLGA7 (-160371), SFRP1 (-20786)
chr8	57239613	57240997	AAATATATATAT	Liver-HCC	14.6497	No	SDR16C5 (-7064), PENK (+118284)
chr8	73473300	73474607	AT	Liver-HCC	9.87261	No	TERF1 (-447145), KCNB2 (+24328)
chr8	77091835	77093099	ACATATATACATATATAT	Liver-HCC	8.9172	No	ZFHX4 (-500987), HNF4G (+640363)
chr8	82754050	82755313	AG	Prost-AdenoCA	5.55556	No	SNX16 (-161)
chr8	101810990	101812809	AAAG	Liver-HCC	7.32484	No	PABPC1 (-76960), YWHAZ (+153311)
chr8	109109164	109110910	AAAG	Liver-HCC	6.6879	Yes, both genes	RSPO2 (-14161), EIF3E (+150957)
chr8	121893676	121895308	AAAG	Liver-HCC	13.0573	No	SNTB1 (-68979), HAS2 (+759138)
chr8	132743064	132745145	AAAG	Liver-HCC	18.7898	No	ADCY8 (-689433), EFR3A (-172230)
chr8	143036455	143037824	ACACATACATATATAT	Liver-HCC	9.55414	No	TSNARE1 (+447403), PTP4A3 (+635047)
chr8	143063399	143066586	ACACTGACCATCCATAGTCC	Prost-AdenoCA	7.07071	No	TSNARE1 (+419550), PTP4A3 (+662900)
chr8	143336183	143338087	ACCACCACCACCACCATC	Prost-AdenoCA	6.06061	No	TSNARE1 (+147408), PTP4A3 (+935042)
chr9	7193914	7195803	ATCC	Prost-AdenoCA	7.57576	No	KDM4C (+437203), TMEM261 (+605208)
chr9	28188715	28190581	AAGGAAGGAAGGAAGGGAGG	Prost-AdenoCA	6.56566	No	C9orf72 (-616200), LINGO2 (+480635)
chr9	36869138	36870869	ATCC	Prost-AdenoCA	5.05051	Yes	PAX5 (+164099), MELK (+297145)
chr9	74034898	74036374	AAAGAGAGAG	Liver-HCC	7.96178	No	TRPM3 (-299122), TMEM2 (+348164)
chr9	91291620	91292961	ACAGTGAGGACCATGGGG	Prost-AdenoCA	5.55556	No	C9orf47 (-313552), NXNL2 (+142275)
chr9	138087381	138088897	AAATGGGAAGGGG	Prost-AdenoCA	7.07071	No	PPP1R26 (-283509), OLFM1 (+120773)
chrX	1800051	1801323	AG	Prost-AdenoCA	8.08081	No	ASMT (+66793), ZBED1 (+618321)
chrX	2130341	2133043	AAGGAAGGGAAGGAGG	Prost-AdenoCA	6.56566	No	ZBED1 (+287316), ASMT (+397798)
chrX	2221218	2222934	ATCC	Prost-AdenoCA	5.55556	No	ZBED1 (+196932), ASMT (+488182)
chrX	4039079	4040587	AAAG	Prost-AdenoCA	5.05051	No	PRKX (-408184)
chrX	68032465	68033958	AAAAATATATAT	Liver-HCC	10.828	No	EFNB1 (-15628), STARD8 (+165602)
chrX	125168784	125170222	AAATATATATACATATAT	Liver-HCC	7.32484	No	DCAF12L1 (+517331)
chrX	127660583	127661711	AATATAGACTATATTATAT	Liver-HCC	20.3822	No	ACTRT1 (-474765), SMARCA1 (+996330)
chrX	127660813	127661371	AATATAGACTATATTATAT	CNS-PiloAstro	32.5843	No	ACTRT1 (-474710), SMARCA1 (+996385)
chrX	138585430	138586380	ACATATACGGATAT	Liver-HCC	9.87261	No	FGF13 (-299636), F9 (-27012)

## Sheet: Table_S2_Samples
histology_abbreviation	repo_code	file_id	object_id	file_format	file_name	file_size	Specimen ID	index_object_id	donor_id/donor_count	project_id/project_count	study	Case (Tumor) or Control (Normal)	Is MSI	MS Mutation Rate
Biliary-AdenoCA	collaboratory	FI3368	ccf30f0f-0ec1-5aa2-8eb3-14cb1f4f58cd	BAM	daeaabe3ad65b6b6b494caf2e280a79e.bam	176300000000	SP117017	a33907a6-9112-5f17-b0b2-eb5e47f2f17b	DO217850	BTCA-SG	PCAWG	case	no	2e-05
Biliary-AdenoCA	collaboratory	FI3367	0b894f0a-0f97-5b6b-8585-9b15e49013b6	BAM	eb62d67453bbc1e8cf861ca19bdf7f5a.bam	114280000000	SP118165	19e85ac4-3f06-5136-aa24-d6ab5f86360a	DO217850	BTCA-SG	PCAWG	control
Biliary-AdenoCA	collaboratory	FI5224	124c8c1f-70a9-5335-a096-75f32cd76d75	BAM	2fb481d77b703b886e8d8b8daa86691d.bam	152850000000	SP117031	ab45e5ef-b136-5851-9f17-95c12ff1b7e4	DO217864	BTCA-SG	PCAWG	case	no	6e-05
Biliary-AdenoCA	collaboratory	FI5223	fdd88637-7046-5dd0-829e-42f3b3f4ddf9	BAM	49f6d0817c3e066a79031b6e75f3de1f.bam	150980000000	SP118183	e9fbf9ba-f37e-54fb-b2cc-464cd00fa1a1	DO217864	BTCA-SG	PCAWG	control
Biliary-AdenoCA	collaboratory	FI17058	566b1bcc-97fd-59ca-9c8f-e98f5dea4152	BAM	7d0b17313f8a058ac97d9e0aec277928.bam	165810000000	SP117332	38aafa0c-e165-50e8-8c45-6f61f92cb532	DO218139	BTCA-SG	PCAWG	case	no	0
Biliary-AdenoCA	collaboratory	FI17057	a58c4bf3-651c-50cb-a216-ac3c8ece4bed	BAM	91b4aa58291e9c113145d4a74db61fd5.bam	163300000000	SP118462	33a893f0-62df-55f8-97b6-649383e24fe3	DO218139	BTCA-SG	PCAWG	control
Biliary-AdenoCA	collaboratory	FI22965	3d3ecc1c-fc40-50b0-8b0e-b2d56ce8afb4	BAM	74603ffb17b69f001392d4eba39eea07.bam	165390000000	SP117425	1a926ae7-01cd-5e8a-926f-9d4cd0341949	DO218227	BTCA-SG	PCAWG	case	no	3e-05
Biliary-AdenoCA	collaboratory	FI22964	807bc6af-9efd-5115-a618-c7ad7f356cc1	BAM	a6c5aadff8af7ecfb7b697fdec78091d.bam	150980000000	SP118565	0653713e-9b61-5007-8aeb-b76ba07ecca1	DO218227	BTCA-SG	PCAWG	control
Biliary-AdenoCA	collaboratory	FI27819	f0ebf95f-db0a-5478-a31b-132bfbf55a43	BAM	8f310909eaf51636057f672899a95031.bam	166530000000	SP117556	c9994f0a-83c8-53d6-8845-df6ff410ad40	DO218351	BTCA-SG	PCAWG	case	no	5e-05
Biliary-AdenoCA	collaboratory	FI27818	517b183d-897d-5c05-bf87-ec7c2ef3baa6	BAM	2ec6b917978ffd7545a56250b6522199.bam	164110000000	SP118688	57939c20-5bc9-5288-ab8f-2a8b541da256	DO218351	BTCA-SG	PCAWG	control
Biliary-AdenoCA	collaboratory	FI32646	ec19ac57-978a-55ee-adae-b4e6c92bfc3b	BAM	bf257295d462336f4e47c2e4f8eabee2.bam	117050000000	SP117621	5bcc0423-f092-55ea-8d0a-b61d57f3ee2f	DO218411	BTCA-SG	PCAWG	case	no	5e-05
Biliary-AdenoCA	collaboratory	FI32645	60e92561-ae48-5efe-a6d8-01b0ef5d9fcf	BAM	45ee17dec214135d0dcfd2aafc75534e.bam	126420000000	SP118745	f9fb7784-2857-5c09-9bf6-7d6c5e062af7	DO218411	BTCA-SG	PCAWG	control
Biliary-AdenoCA	collaboratory	FI31380	821758d5-2fd3-5a50-ae89-7b0cd821537c	BAM	8c89db3631ba6755522be50a5b8e5340.bam	143170000000	SP117627	cfc0acd9-8d21-599d-81e4-e0119b21e046	DO218417	BTCA-SG	PCAWG	case	no	2e-05
Biliary-AdenoCA	collaboratory	FI31379	f746065c-fc34-5831-ba36-811040531879	BAM	bae038429ec4b7785bac22581f381f33.bam	159540000000	SP118706	75f0d1de-58c3-532b-9b41-e966b1d1bfdd	DO218417	BTCA-SG	PCAWG	control
Biliary-AdenoCA	collaboratory	FI42053	fb96fd5f-5a6f-5fc7-baf9-2fd8f43591df	BAM	73c4a73954614dda9be097dfb8305bd8.bam	128480000000	SP117655	4634f96e-7e96-5c0d-9cc8-f08f9a305001	DO218440	BTCA-SG	PCAWG	case	no	9e-05
Biliary-AdenoCA	collaboratory	FI42052	b5182bc3-e6db-57a1-bbb4-68d8ed6a4c08	BAM	80ae5df80bd3e08383ed80f48e4dab58.bam	164840000000	SP118772	8c4ef479-6756-5db0-8501-cf078d88aa75	DO218440	BTCA-SG	PCAWG	control
Biliary-AdenoCA	collaboratory	FI36691	3225c8da-b8bd-5975-92b1-290035743bf0	BAM	aff87d81ad845907d46f5b7126c09cc9.bam	131810000000	SP117712	e89718d8-8237-5956-9212-8188f8c7b183	DO218491	BTCA-SG	PCAWG	case	no	2e-05
Biliary-AdenoCA	collaboratory	FI36690	b5052270-1903-56eb-8f10-1472e03442f3	BAM	a0558c590b729c1c04f9aa6e75b09eae.bam	142060000000	SP118828	cee63214-c63c-51e5-b893-60e0b4d1f7b1	DO218491	BTCA-SG	PCAWG	control
Biliary-AdenoCA	collaboratory	FI38646	09fc214f-6246-56a9-a762-50768fcfd1c1	BAM	07a920d94cb607e6171890cef2220498.bam	153240000000	SP117759	5323e523-0dd9-5055-bc11-0ff9d7ad46a6	DO218535	BTCA-SG	PCAWG	case	no	0.0001
Biliary-AdenoCA	collaboratory	FI38645	f57f2e18-d15b-5884-805c-1c9d0df55fac	BAM	6047b764df227f9e79bfd1b0c10e5c0c.bam	158140000000	SP118868	296cc40e-a18d-5bbd-8192-84ba27f83920	DO218535	BTCA-SG	PCAWG	control
Biliary-AdenoCA	collaboratory	FI41442	5723733c-26b0-5354-9b5c-fa06b060aa30	BAM	051ffcb4f054cb56186501f378879bd5.bam	157400000000	SP117775	4e6d5d0a-a5f7-590a-9d19-1ef4a87202a6	DO218550	BTCA-SG	PCAWG	case	no	6e-05
Biliary-AdenoCA	collaboratory	FI41441	d9ddadc1-9a95-5edb-9d6c-e221c75842b5	BAM	45960bcbf9c4b164bbcb007b780ae426.bam	137940000000	SP118893	1ff338f5-9eaa-5cee-bf5d-6381bfe02814	DO218550	BTCA-SG	PCAWG	control
Biliary-AdenoCA	collaboratory	FI46333	b01a1b58-ae34-5ab7-87ab-c88f74f21bc4	BAM	a51ad19bf9dcf4819371740c732bcba0.bam	151630000000	SP117930	c6e3b239-24b6-57a9-b645-f9792d0d0365	DO218695	BTCA-SG	PCAWG	case	no	0.00011
Biliary-AdenoCA	collaboratory	FI46332	bb94c409-9e69-5bcb-ab87-2b37e09f3ccf	BAM	3a62b4250f4c7227fd5283888f2b598e.bam	175260000000	SP119032	4da42099-ca2d-5a06-b488-0fad0c669f15	DO218695	BTCA-SG	PCAWG	control
Biliary-AdenoCA	collaboratory	FI39000	39fe7d2d-d16c-5745-815a-d1bab0bbbde6	BAM	f1ee58112806f98531adaace21224beb.bam	135060000000	SP99113	469a8e01-b031-583e-9275-442ba507301b	DO45195	LIRI-JP	PCAWG	case	no	0
Biliary-AdenoCA	collaboratory	FI38999	40601b8c-6562-5be3-9c27-8fa8ceb64bd8	BAM	82348b7875cc73f1459d2faa5ac71ae6.bam	98994000000	SP99111	2561141f-3ee7-5e79-b614-3c2cab97592b	DO45195	LIRI-JP	PCAWG	control
Biliary-AdenoCA	collaboratory	FI27683	f06d26ff-2057-5e84-819c-084d55f76020	BAM	806db5073d623abfb8cf866664309404.bam	113780000000	SP99185	467eab6c-c038-56be-913b-3c0229457f5c	DO45231	LIRI-JP	PCAWG	case	no	1e-05
Biliary-AdenoCA	collaboratory	FI27682	574dbe6d-b1df-5783-89d2-2f656384da52	BAM	e0b992d6bec14ef4b4ba4b7f07370a11.bam	94919000000	SP99183	17ed2639-f904-5dbc-813f-83027cd842b6	DO45231	LIRI-JP	PCAWG	control
Biliary-AdenoCA	collaboratory	FI47791	5a7bfed8-044b-5e93-955d-d352210e0249	BAM	53920d82ba35ac800f7c94ec28331017.bam	118120000000	SP99209	47532e1b-9121-5952-bd0b-b0996f94c543	DO45243	LIRI-JP	PCAWG	case	no	1e-05
Biliary-AdenoCA	collaboratory	FI47790	a891f6ec-95ab-53c9-8fbc-34404241a02e	BAM	4619b1fb55feca952f33c91589507fa9.bam	94264000000	SP99207	20080929-98ea-591c-a4a5-e4543411269a	DO45243	LIRI-JP	PCAWG	control
Biliary-AdenoCA	collaboratory	FI4890	a23cc02d-19b1-51c5-85d4-76ba60286c05	BAM	362626022141daa80e63dec42f69b550.bam	212870000000	SP99213	bc448a94-d0aa-5742-b656-695da7b20dc5	DO45245	LIRI-JP	PCAWG	case	no
Biliary-AdenoCA	collaboratory	FI4889	9c2359d7-7854-5c94-a955-140d28f14dc9	BAM	e43de30da8e7beeca7236366fe8d9683.bam	92570000000	SP99211	9dd22908-45f8-5db1-8613-8613c3b74157	DO45245	LIRI-JP	PCAWG	control
Biliary-AdenoCA	collaboratory	FI26166	c036c42f-2392-5abb-8ec3-f5e454d5bbb3	BAM	226003eabda473cad0d7ff1b8878d7c5.bam	125040000000	SP99221	99fb0217-a2ac-51c3-858f-63834157fddc	DO45249	LIRI-JP	PCAWG	case	no
Biliary-AdenoCA	collaboratory	FI26165	7c40ac65-1eab-59ea-a133-d876700e15a9	BAM	7d7a36b55d78b5270ecf5ba4184a40c8.bam	113970000000	SP99219	86fce0cd-9075-5f05-a933-339938679bb6	DO45249	LIRI-JP	PCAWG	control
Biliary-AdenoCA	collaboratory	FI15088	ab9aa30d-eb36-5db4-bea9-775a09a9dced	BAM	4f00a44924e5cdfa34fe9d6c43b8c0d5.bam	138410000000	SP99225	7e17bef1-a541-52d0-ba13-7478cd5c1b8f	DO45251	LIRI-JP	PCAWG	case	no
Biliary-AdenoCA	collaboratory	FI15087	bdd27d58-48a7-5283-a9d0-e4f89b4e4965	BAM	2c1e9b333b63a10f2a95f0e53e2f8a25.bam	241920000000	SP99223	d77dd515-0ccc-53e9-9620-e88cb3a2ac30	DO45251	LIRI-JP	PCAWG	control
Biliary-AdenoCA	collaboratory	FI25501	265652c9-cdb2-503c-b826-8d829fd8c630	BAM	792cad237dc07283adb7920e1ffd874d.bam	135850000000	SP99241	b919ff96-8f66-56c4-bc59-14ea17fa32f1	DO45259	LIRI-JP	PCAWG	case	no	2e-05
Biliary-AdenoCA	collaboratory	FI25500	9a95ae99-1b82-5b70-9a54-2dad369517cb	BAM	6549d2179bc314cd73df6cfb60dffc2c.bam	99404000000	SP99239	c2c9ff8a-fe14-5823-afb5-06cf97714530	DO45259	LIRI-JP	PCAWG	control
Biliary-AdenoCA	collaboratory	FI3763	c229ab18-32eb-55cc-9277-2da3fc238d27	BAM	f40eb75b2152120df017713f7c5ebf0e.bam	210660000000	SP99293	ca6db819-74b5-56c6-abda-992774f56634	DO45283	LIRI-JP	PCAWG	case	no
Biliary-AdenoCA	collaboratory	FI3762	5f5a100e-f0e0-50f8-b227-25c3fb09a8f5	BAM	2b1116cacf59654f369d27eb24501473.bam	96348000000	SP99291	5cf366b3-0dd7-508e-9a95-ad3f353d1ff7	DO45283	LIRI-JP	PCAWG	control
Biliary-AdenoCA	collaboratory	FI45192	f9006e61-eb14-55e8-b4e4-b3949555a429	BAM	d842a8fc6fe254ca734c910bc2358ec9.bam	128180000000	SP99297	328e60ab-3630-585a-855b-ff2593c1687f	DO45285	LIRI-JP	PCAWG	case	no
Biliary-AdenoCA	collaboratory	FI45191	4fc8e43f-7c72-5f71-ab65-234221acb0e5	BAM	0400f7a4cc50f1c03dc7f94d745e1280.bam	102820000000	SP99295	722439a5-7f1b-5ee6-b995-006bec4290b5	DO45285	LIRI-JP	PCAWG	control
Biliary-AdenoCA	collaboratory	FI47545	77171afe-5e3f-50f3-adfe-ab25822b2b03	BAM	e044e7ce2d1f29bbdaf664c3ae4156c4.bam	122470000000	SP99301	a0d71072-3669-527d-8348-35019c7367a0	DO45287	LIRI-JP	PCAWG	case	no	0.0002
Biliary-AdenoCA	collaboratory	FI47544	df2b6f90-ede3-58d2-83d0-cde3f44ad88a	BAM	cca9cbd816742762bf78f221dd6457d1.bam	138420000000	SP99299	a69a9365-fb99-5006-b905-09ee7ea1171f	DO45287	LIRI-JP	PCAWG	control
Biliary-AdenoCA	collaboratory	FI5351	0decc911-647c-524b-8542-26cde47a53e2	BAM	27d310a03426b2afd3217fc891e35606.bam	132440000000	SP99305	eb08af4a-441d-58cc-b85c-662603ed7824	DO45289	LIRI-JP	PCAWG	case	no	1e-05
Biliary-AdenoCA	collaboratory	FI5350	bd896e75-5549-5d9b-9e66-8a90f48cbcbe	BAM	6a2e14909080236225454ef58ca0cb1a.bam	108320000000	SP99303	34ba25a4-7eb9-55bc-ba57-418321dfe53f	DO45289	LIRI-JP	PCAWG	control
Biliary-AdenoCA	collaboratory	FI28029	4e87b612-899f-56dd-81e1-42ea00245f6d	BAM	e0c6e2409149501f4b1c03a3e97d8ed2.bam	236300000000	SP99309	52e1f373-8045-5487-8dcd-78777271ff2b	DO45291	LIRI-JP	PCAWG	case	no	1e-05
Biliary-AdenoCA	collaboratory	FI28028	bb58834e-4ff8-5fa8-aae6-b1dbd33e8545	BAM	774c87d56d1b299fc11420dfa82af30d.bam	99056000000	SP99307	2ecc99e1-57b9-51c5-bd67-70ca88846aff	DO45291	LIRI-JP	PCAWG	control
Biliary-AdenoCA	collaboratory	FI32229	a488de13-67c4-59da-a2e1-d1891f59e5c2	BAM	089c8a8d535ad2d33e8c094b74a18a5a.bam	128510000000	SP99313	bde05177-7f31-54c6-b9e9-814e55642ffd	DO45293	LIRI-JP	PCAWG	case	no	1e-05
Biliary-AdenoCA	collaboratory	FI32228	46e7e55a-7592-5004-83c5-b1d887a8cfde	BAM	bf120509c1780f6fadcc27afcad78c1a.bam	102460000000	SP99311	76189625-d7e8-56c8-bd84-2663e9964b6e	DO45293	LIRI-JP	PCAWG	control
Biliary-AdenoCA	collaboratory	FI45228	91331430-9c30-5028-8e9f-7101921dbc35	BAM	d6ead30748645077747d1e06f2451224.bam	128190000000	SP99317	4f3edba6-0b00-5b02-9098-783e92b9c593	DO45295	LIRI-JP	PCAWG	case	no	0
Biliary-AdenoCA	collaboratory	FI45227	24357647-93bb-5f4c-86a0-e606aec51514	BAM	407314055a4b4b1ae231a232d9609075.bam	106110000000	SP99315	44f57cd5-15de-5398-9b55-51004aacb619	DO45295	LIRI-JP	PCAWG	control
Biliary-AdenoCA	collaboratory	FI35782	2f04943c-5ad7-5876-af6f-859e6e8a43f5	BAM	16b2dbb1d30da5215cf19b4991a510ed.bam	145490000000	SP99321	a8ae0c0a-fca1-56d3-a7da-97cdb6426457	DO45297	LIRI-JP	PCAWG	case	no	2e-05
Biliary-AdenoCA	collaboratory	FI35781	2365bae0-10fd-51b5-ad8f-b6ecc3a911c7	BAM	5d275a6e3fa69baf0f952af04350435d.bam	104200000000	SP99319	9af2e67f-b7ac-5313-963e-3ba764d3e7c4	DO45297	LIRI-JP	PCAWG	control
Biliary-AdenoCA	collaboratory	FI45250	08c717c3-dfe0-5d6c-809f-9e7eed2a2471	BAM	0c9f69467874e2dad1435f9b320eb5df.bam	153490000000	SP99325	ad7801c8-49e1-5d19-b02b-e9e7fbf5a3f4	DO45299	LIRI-JP	PCAWG	case	MSI	0.01038
Biliary-AdenoCA	collaboratory	FI45249	c36f1019-e381-591f-928e-f014e6a136e6	BAM	fb87ee796e09e2a4741a05dded7678ed.bam	110720000000	SP99323	8138cb20-d2ea-58fc-aa09-dcbb923db6bc	DO45299	LIRI-JP	PCAWG	control
Biliary-AdenoCA	collaboratory	FI8463	9f88f685-3063-54ba-801a-8c39bc37c07b	BAM	334f452a0fc08046845d9f5e64938c02.bam	136210000000	SP99329	cc78711f-eddf-5e8d-becc-91a2f8ed7317	DO45301	LIRI-JP	PCAWG	case	no	1e-05
Biliary-AdenoCA	collaboratory	FI8462	aab03588-6224-560e-a13c-8dcc037fb408	BAM	b018f6be90cae11938762ec934cb8b95.bam	106240000000	SP99327	eef324a1-dd4d-5adc-bfb1-baaf52bbfae6	DO45301	LIRI-JP	PCAWG	control
Biliary-AdenoCA	collaboratory	FI12579	1c50df6a-0271-58a5-be93-66b937d08abe	BAM	715e2a206dac1b74e22255b5cc0bf271.bam	155200000000	SP99337	0191638d-e7fe-588a-a895-2e3f14836da5	DO45305	LIRI-JP	PCAWG	case	no
Biliary-AdenoCA	collaboratory	FI12578	47bfd603-be93-5828-8701-587d46471693	BAM	240d914e002badf6d2e6b681a945e357.bam	90501000000	SP99335	c90e426e-b317-506a-8027-d3f63acff27b	DO45305	LIRI-JP	PCAWG	control
Biliary-AdenoCA	collaboratory	FI5997	469fe5b4-fe50-5de0-8085-6a64e9328c8d	BAM	1e4ee6a031f54daaecbc0822721fe17f.bam	155470000000	SP99341	537eb643-1606-55f1-a5b6-16c78106478e	DO45307	LIRI-JP	PCAWG	case	no	1e-05
Biliary-AdenoCA	collaboratory	FI5996	fc589a4b-5642-5909-beab-ba555ece0ee9	BAM	c8ff382f5fb852da6aa7f51c27c356f5.bam	108180000000	SP99339	15d5a7a6-6440-549b-b648-39f2d76fef8a	DO45307	LIRI-JP	PCAWG	control
Biliary-AdenoCA	collaboratory	FI12596	b5008396-4f91-5c10-a0a3-d33a0c0709a6	BAM	6e471cf23f8f6c89545f903cc2c5c539.bam	116300000000	SP99343	0598a23a-ea8e-538b-abba-bbef8129919c	DO45309	LIRI-JP	PCAWG	control
Bladder-TCC	PDC - Chicago	FI23404	d25e05c9-4386-5529-bb10-0dd9320d33c5	BAM	PCAWG.f78b4954-8a49-4626-be74-755d5ec999e1.bam	117199000000	SP96136	5349826a-27fa-476b-a8d3-c8a341eef8d8	DO44097	BLCA-US	PCAWG	case	no	4e-05
Bladder-TCC	PDC - Chicago	FI23403	6f60d693-4a97-56cd-b2ba-3587bafcb4dc	BAM	PCAWG.5c56e7c5-4c5b-4435-8a2b-77fcab52257b.bam	95121933359	SP96137	8db9f61f-0780-4f17-9b53-6c3df47d78df	DO44097	BLCA-US	PCAWG	control
Bladder-TCC	PDC - Chicago	FI2094	33f1e70a-dd17-507a-86d7-d141a34a3f0b	BAM	PCAWG.8524cdf9-fabc-4eb9-8561-670f7f5c2928.bam	86626273125	SP953	b52ce43d-45b9-4224-9b1a-4aa46e5efb7a	DO472	BLCA-US	PCAWG	case	no	5e-05
Bladder-TCC	PDC - Chicago	FI2093	a944380b-551a-5a51-8205-0d05c078d860	BAM	PCAWG.17d4ede4-41e3-4ebe-9081-8bc49ab5661a.bam	102682000000	SP954	feba067e-4cb1-4a02-a91a-b04323548007	DO472	BLCA-US	PCAWG	control
Bladder-TCC	PDC - Chicago	FI34229	fe6e30d9-2fd6-5e43-925d-625848ab8d8b	BAM	PCAWG.cee6c740-a965-42d3-a009-60fd09ccbd5d.bam	86131067917	SP963	6187d3a5-0ffb-4a8c-b398-80e60f35359d	DO477	BLCA-US	PCAWG	case	no	2e-05
Bladder-TCC	PDC - Chicago	FI52618	500c72e8-1af2-5f52-a87a-3d779c464187	BAM	PCAWG.066b5025-1a70-4db4-bd98-964b8c9939c3.bam	80565558813	SP967	a87a829a-e5e6-4163-afcd-04785013fa4f	DO479	BLCA-US	PCAWG	case	no	4e-05
Bladder-TCC	PDC - Chicago	FI52617	f0fe8742-eb68-55ef-b8a2-97826112e192	BAM	PCAWG.c878fe80-0a2e-43d2-ab62-1214fc34c282.bam	85401327061	SP968	bde0c6e1-d96a-4e09-8f84-8183ca12b8d5	DO479	BLCA-US	PCAWG	control
Bladder-TCC	PDC - Chicago	FI13221	3adad9fb-446e-50bf-afa1-3c768721c709	BAM	PCAWG.66ae8aa3-0f01-44b2-9cae-5fde3a5bf31f.bam	89853573149	SP975	2e0437c8-2c35-452e-9953-6939473232eb	DO483	BLCA-US	PCAWG	case	no	4e-05
Bladder-TCC	PDC - Chicago	FI13220	8d79d828-94c6-5a04-8ba4-453461604736	BAM	PCAWG.4fa2be0e-2789-43ab-9252-9142fa6a8b73.bam	84332898300	SP976	cd6d6785-ffc0-4f76-9ff3-432672dfe8b9	DO483	BLCA-US	PCAWG	control
Bladder-TCC	PDC - Chicago	FI16692	6f4f0344-5f3a-5934-8799-0f5036c59603	BAM	PCAWG.5a1ebe5d-5436-4b3e-aa2e-51f5ce84193f.bam	104859000000	SP1003	ecbdd923-98d7-4d46-8b9e-ae4c48642b23	DO496	BLCA-US	PCAWG	case	no	4e-05
Bladder-TCC	PDC - Chicago	FI16691	a3a2543b-9451-5241-884a-8e976ec634b5	BAM	PCAWG.556cea63-34dd-4a32-b415-cf47e8b0cb5b.bam	107091000000	SP1005	5be3a9b4-f7f4-4e1d-a251-3af3b918ab17	DO496	BLCA-US	PCAWG	control
Bladder-TCC	PDC - Chicago	FI11645	0b5664bb-19fe-5f4d-8fc0-4243e6fba7a4	BAM	PCAWG.28821945-931e-4151-893d-f955882a6e70.bam	136660000000	SP1009	39dfdb0b-4a7d-4b35-ba0b-abd85b39f846	DO498	BLCA-US	PCAWG	case	no	2e-05
Bladder-TCC	PDC - Chicago	FI11644	2cd7aa55-b3fb-5fc1-bb39-1fda55d6764b	BAM	PCAWG.593af649-e5c3-41a4-b02e-7b441b6490a1.bam	100386000000	SP1011	876d28d8-2b9d-4c94-afa9-5a8eb8735f41	DO498	BLCA-US	PCAWG	control
Bladder-TCC	PDC - Chicago	FI28768	5e7d17ad-7167-5fbc-8645-eaf29c59dd83	BAM	PCAWG.0d3d331c-a865-4ed2-8703-075e0a61501c.bam	98125336028	SP1059	4305c2f5-eea0-4969-a353-5db5bbfb6b9a	DO522	BLCA-US	PCAWG	case	no	4e-05
Bladder-TCC	PDC - Chicago	FI28767	45769c5a-026f-500c-9279-b13540c361e7	BAM	PCAWG.98bf2e5d-444d-43e0-b1ac-7ee699053fe5.bam	96996688020	SP1061	74f776b7-747c-493c-bc6e-055e4f9115b3	DO522	BLCA-US	PCAWG	control
Bladder-TCC	PDC - Chicago	FI40884	3ce7c8f4-0f56-55e5-8c01-f0a58058736d	BAM	PCAWG.e8fec5b5-471d-46aa-bcaa-432e3763be53.bam	93898823261	SP1086	47c093f3-d7d8-46d0-a59c-ecfd75b0cbc8	DO536	BLCA-US	PCAWG	case	no	3e-05
Bladder-TCC	PDC - Chicago	FI40883	43d7ec06-225c-53f4-899a-7c8f4585b1f9	BAM	PCAWG.2a1f418f-995a-4881-8908-233aa753ff7e.bam	88977892362	SP1090	7755bd5e-8985-49ac-9d6d-a4fcd68dcc62	DO536	BLCA-US	PCAWG	control
Bladder-TCC	PDC - Chicago	FI41957	f5697a73-766b-5537-b305-39caf1926962	BAM	PCAWG.57ae00a5-bd20-4975-be9d-165557b9369d.bam	170554000000	SP1114	f1fdbd0f-ddec-4508-9940-b182b0de5d7c	DO548	BLCA-US	PCAWG	case	no
Bladder-TCC	PDC - Chicago	FI41956	86705a93-b758-5522-8efe-491177e9f5a9	BAM	PCAWG.3e5ad2b0-2633-4501-979e-9e986170b025.bam	112778000000	SP1116	bf47830d-f86b-40a1-a3b5-1553051d7fa0	DO548	BLCA-US	PCAWG	control
Bladder-TCC	PDC - Chicago	FI10399	c2119fb0-4428-5b49-937d-1f8f8adb6ffb	BAM	PCAWG.af830047-822a-4dcc-88bc-68f7440a208d.bam	86624889670	SP1132	87eaf865-f254-48e8-b0a2-29b3e6ce04db	DO555	BLCA-US	PCAWG	case	no	3e-05
Bladder-TCC	PDC - Chicago	FI10398	86de3ad1-a638-54c1-8cfc-f720ba32d790	BAM	PCAWG.13985b6b-d7b6-4efd-9c53-288f4d269a0c.bam	84676172684	SP1135	099b1b9c-b09a-4d41-94c2-e72fd1d34f85	DO555	BLCA-US	PCAWG	control
Bladder-TCC	PDC - Chicago	FI9011	ebf863d5-76ce-5a5b-bdd1-cb9b595b7c1e	BAM	PCAWG.adcec9cf-9354-4432-b734-b4de2e366294.bam	93793756892	SP1144	3a8db359-e61d-4a48-8f2e-764a9170e4b9	DO561	BLCA-US	PCAWG	case	no	2e-05
Bladder-TCC	PDC - Chicago	FI9010	b06e193e-61d9-59f3-aa45-cb7bc0618b20	BAM	PCAWG.8e6e337b-b6ea-41a4-adf2-c1528616bdfb.bam	103693000000	SP1147	18a46da3-b5b1-4f36-a4a5-bad38871cd01	DO561	BLCA-US	PCAWG	control
Bladder-TCC	PDC - Chicago	FI18982	af954981-5b40-5235-8f0e-ccfe7b1cb9bf	BAM	PCAWG.2aae8471-bb09-406e-aa77-2f6e3ddf2308.bam	134978000000	SP1174	da7d41ea-ad7e-45b0-b6ca-ddc87aaf2510	DO575	BLCA-US	PCAWG	case	no	8e-05
Bladder-TCC	PDC - Chicago	FI18981	b01614ee-ff51-57b4-acb9-055f1fba0a99	BAM	PCAWG.25c5a60f-61fd-4177-a3b6-e47d26c1780b.bam	118987000000	SP1177	d1baab95-d490-46f4-a711-da62735be7d6	DO575	BLCA-US	PCAWG	control
Bladder-TCC	PDC - Chicago	FI48095	e131ea2b-8068-546e-a308-42fcafde1745	BAM	PCAWG.20e33f07-681e-4a7a-8764-fd17bf0fbf43.bam	113804000000	SP1305	3db8b6c1-30dd-41b4-852f-9b3ed6836aea	DO639	BLCA-US	PCAWG	case	no	4e-05
Bladder-TCC	PDC - Chicago	FI48094	4d3aa1c7-f87a-5254-91f8-e05c88b64efc	BAM	PCAWG.c6b00ff6-e405-49e7-80cd-3964fc3221dd.bam	104886000000	SP1311	d2a9ac63-0a68-4bf5-8bf6-3a1750c12300	DO639	BLCA-US	PCAWG	control
Bladder-TCC	PDC - Chicago	FI6136	1aeef6e5-12dc-593f-ade2-2e8fb1ab3eee	BAM	PCAWG.12800bfa-a034-4042-8e59-03f7dbd1b478.bam	87172205997	SP1365	ccdb89c4-eee4-4461-831b-59a9d9befc22	DO669	BLCA-US	PCAWG	case	no
Bladder-TCC	PDC - Chicago	FI6135	977f180c-7b88-588d-8361-d920f777a988	BAM	PCAWG.140a474a-8b92-48a5-b1ee-81e49782bc9c.bam	90600202030	SP1371	647871c9-7610-49f9-bf58-3b4807e2fd76	DO669	BLCA-US	PCAWG	control
Bladder-TCC	PDC - Chicago	FI47695	aafcbdeb-6cd5-5b41-824c-b78ab3ff6e8d	BAM	PCAWG.d03a26d6-b3e4-4301-95e6-df28f01634f9.bam	122464000000	SP1377	755a9aa9-2f21-4c0f-b858-d7f4194495de	DO675	BLCA-US	PCAWG	case	no	3e-05
Bladder-TCC	PDC - Chicago	FI47694	a7b8f9b9-63e8-596b-b832-81f860de76e3	BAM	PCAWG.1834407e-34ba-44fa-81f8-b51fe842553f.bam	95833294504	SP1383	7604bff9-ff50-4f3a-9126-c95cfa6751be	DO675	BLCA-US	PCAWG	control
Bladder-TCC	PDC - Chicago	FI46199	c8d43a59-b43e-58c6-9450-458d36da2044	BAM	PCAWG.bd9f7681-6ed4-4f60-8db9-eb7ab0d4a7e7.bam	104251000000	SP1419	76f01519-abb6-4aeb-8b8f-3c86e82808e8	DO689	BLCA-US	PCAWG	case	no	5e-05
Bladder-TCC	PDC - Chicago	FI46198	6bb9387c-aca1-5296-b6c0-f05941f9ab54	BAM	PCAWG.c3ffa75b-de27-4cc6-b713-b32c51f5bee5.bam	107981000000	SP1425	6b654376-6426-4920-90d1-48b83683a596	DO689	BLCA-US	PCAWG	control
Bladder-TCC	PDC - Chicago	FI29358	da806c25-6bfc-51ce-824f-e8b1151fb381	BAM	PCAWG.4afe0dad-2080-4d17-844f-0c86be031952.bam	101853000000	SP1431	9db28e6e-d4b1-40c5-b7df-0a71f917fde7	DO695	BLCA-US	PCAWG	case	no	3e-05
Bladder-TCC	PDC - Chicago	FI29357	49873b00-f371-5012-99e5-f18a9d469250	BAM	PCAWG.4fca38ac-cba9-48a6-8fdc-d04e2226980b.bam	99777681188	SP1437	6d8a7380-55eb-4562-8972-6569695154dd	DO695	BLCA-US	PCAWG	control
Bladder-TCC	PDC - Chicago	FI30502	7757986f-356a-5d86-8580-17d29a499828	BAM	PCAWG.4716a71d-624f-4588-8005-589c226410e0.bam	85380997109	SP1491	e1700924-ed62-46dc-b59a-7333d28df147	DO720	BLCA-US	PCAWG	case	no	3e-05
Bladder-TCC	PDC - Chicago	FI30501	a2aae87a-5b32-5255-8017-9cef9974da36	BAM	PCAWG.9a2bc4e4-e700-4f90-b888-dad8d97beed4.bam	118690000000	SP1497	1ac41543-d905-406d-83a3-4c264d2505a8	DO720	BLCA-US	PCAWG	control
Bladder-TCC	PDC - Chicago	FI22571	87f0cc49-d558-5d77-bf11-20b551b2d8a3	BAM	PCAWG.a833602e-7ee7-442b-9bf9-f6489cd64ba2.bam	129271000000	SP1677	fa23cc18-6ef3-4188-a8f5-39a53f278e81	DO804	BLCA-US	PCAWG	case	no	2e-05
Bladder-TCC	PDC - Chicago	FI22570	3ca1a1cd-f627-5dba-8718-51a049ecc3e4	BAM	PCAWG.67455c36-aa47-4cc4-8b6d-9a9012b616ed.bam	106391000000	SP1682	14d62839-9559-4d8b-9531-31b24d8cb384	DO804	BLCA-US	PCAWG	control
Bladder-TCC	PDC - Chicago	FI534	3103d5d3-51bc-5e3c-82da-a3a01e42aa3d	BAM	PCAWG.4d2df6dd-ac02-41a3-a00d-8d0f3873d212.bam	102591000000	SP1712	992bf4a1-2235-4417-b56b-24e10e1aa59b	DO822	BLCA-US	PCAWG	case	no	2e-05
Bladder-TCC	PDC - Chicago	FI533	652fd23e-5773-5861-a697-ec318f4e4cda	BAM	PCAWG.821db16f-94b9-4246-a4bc-f9453bf2119d.bam	132049000000	SP1718	e06ab337-a566-4d8d-ba84-17def5ded178	DO822	BLCA-US	PCAWG	control
Bladder-TCC	PDC - Chicago	FI43519	e2355a3d-1e04-5114-b8c3-35bc240f905a	BAM	PCAWG.2aafaa5c-f5c6-493c-b51a-9707d739b8ba.bam	99192665733	SP1724	78f2d421-c28d-4f16-a494-c13ae782b0cf	DO828	BLCA-US	PCAWG	case	no	2e-05
Bladder-TCC	PDC - Chicago	FI43518	63cb9383-184a-5c7b-88f7-439f4d608f95	BAM	PCAWG.218ea522-6b61-43a5-b5e1-bfb6afa0a338.bam	96267990580	SP1730	a6ba58f7-bdb2-4dbc-8722-f9b1bebf0407	DO828	BLCA-US	PCAWG	control
Bladder-TCC	PDC - Chicago	FI13735	40ddfe8b-10bf-5d6c-bcf2-f88b743069a8	BAM	PCAWG.3972cca7-91dc-4a27-9608-17c35cc4eb48.bam	104723000000	SP1781	23c0396a-a343-418a-a20b-b704c7c5d199	DO856	BLCA-US	PCAWG	case	no	5e-05
Bladder-TCC	PDC - Chicago	FI13734	72dcfc33-9559-5b14-b7e7-a65dd17b4fc6	BAM	PCAWG.b6c91d5a-d4a2-4147-a279-fd7bb9c828db.bam	90340844183	SP1787	9617c981-7333-42f5-8628-064bcd7f4a98	DO856	BLCA-US	PCAWG	control
Bone-Cart	collaboratory	FI3950	315d4d77-5222-5308-b715-7de09cbeab85	BAM	56e9ea4825d86f21a3fa9804bc198e86.bam	171320000000	SP116536	2b871c14-9747-5b7d-8c12-482aae09a59b	DO52621	BOCA-UK	PCAWG	case	no	0
Bone-Cart	collaboratory	FI3949	0e6cb7e3-3765-5f8b-a252-2555176e2201	BAM	b263024d58d3aa9820185e051e77eedf.bam	112720000000	SP116537	1ee25cb8-a4cb-57fa-9937-ed29b936cd34	DO52621	BOCA-UK	PCAWG	control
Bone-Cart	collaboratory	FI15182	4efbbaa2-32b5-51fb-8291-e56162c8a14e	BAM	08f4328f1b8bcf45a332ffe896531b03.bam	151960000000	SP116539	1b9afdd0-a0bd-54bf-af9b-f95d75766e1f	DO52622	BOCA-UK	PCAWG	case	no	0
Bone-Cart	collaboratory	FI15181	61da3873-5c2b-5312-a59d-d03f7a9a5b39	BAM	45749c94a678e8181af728ac726b068d.bam	111710000000	SP116540	7e454c3c-3fd3-5a61-a008-1abcdd51a7fe	DO52622	BOCA-UK	PCAWG	control
Bone-Cart	collaboratory	FI25982	71741b91-f5d8-5ba0-9e7b-2c6384cb8c44	BAM	f665fc5c67b645d3038770c49c02fb02.bam	143670000000	SP116542	b7efb4bc-9f89-52b6-ba1c-beb875a0d9d3	DO52623	BOCA-UK	PCAWG	case	no	0
Bone-Cart	collaboratory	FI25981	51a52dda-9602-5f76-936f-8d44f2a2e348	BAM	8d35619347952f08d81bcd78beb4e64e.bam	104500000000	SP116543	038adb65-42e0-5baf-bf65-7acde7a66822	DO52623	BOCA-UK	PCAWG	control
Bone-Cart	collaboratory	FI37164	8b33f149-3472-550f-a0aa-019b301713de	BAM	1403d82072da188ee2ef6db37285bd6e.bam	150190000000	SP116545	cdeff874-f9df-5130-bdd5-bbdc9f643086	DO52625	BOCA-UK	PCAWG	case	no	0
Bone-Cart	collaboratory	FI37163	7df1c29d-7343-529d-b3ea-3ec0d2a102d3	BAM	6e7be063c5e91a802c89888fbf52ae82.bam	108310000000	SP116546	784cadb5-6399-5639-abfb-07345202314c	DO52625	BOCA-UK	PCAWG	control
Bone-Cart	collaboratory	FI47288	704d3d2e-9ad9-5b35-988d-0d379d87c314	BAM	2636fd0eda99f4e7eb69d28317606ab9.bam	145070000000	SP116548	69e4fb3f-3478-5652-8b9a-f6513ab0348e	DO52626	BOCA-UK	PCAWG	case	no	0
Bone-Cart	collaboratory	FI47287	02544818-1ef1-5bd4-95c9-1e07561e0127	BAM	60a3cf48c26b669f40162394322a3510.bam	126050000000	SP116549	086f0f39-c9c8-5613-bcd5-95ad593a2da5	DO52626	BOCA-UK	PCAWG	control
Bone-Cart	collaboratory	FI15315	b7726676-bf92-5967-8b14-a3cef741f7e9	BAM	1b6fabec9b3deec470696335c32d5f8a.bam	136290000000	SP116553	3030bda3-faac-54ed-a7eb-38526078f224	DO52629	BOCA-UK	PCAWG	case	no	0
Bone-Cart	collaboratory	FI15314	01ca0b6d-283f-57df-9126-c89480ac3bab	BAM	5a438ed8caed09cbfca982097ed9d0db.bam	122910000000	SP116555	1dce0a59-7cad-5afa-8965-a1228bba2669	DO52629	BOCA-UK	PCAWG	control
Bone-Cart	collaboratory	FI36903	dae5c7a6-9b46-5f60-a268-9b50a537c971	BAM	abca37398ecaf8947b48eaa60680586a.bam	162270000000	SP116559	32c3444c-d8ab-52dd-979d-a24e1b14bee2	DO52631	BOCA-UK	PCAWG	case	no	0
Bone-Cart	collaboratory	FI36902	bee0daff-5875-5d30-991b-8bc97179c20f	BAM	4279b93ee06b0dd52f5609d2bedf34f8.bam	109170000000	SP116560	bd4bcbe1-a9cc-5150-a125-17ed30213b34	DO52631	BOCA-UK	PCAWG	control
Bone-Cart	collaboratory	FI47404	df36afe8-7b07-5c2a-9a36-a79b0403c8e1	BAM	0f2af469789af057c1f5f9a7f82f5d61.bam	167130000000	SP116562	189610b7-3d7e-586d-9e75-a9511bc8f736	DO52632	BOCA-UK	PCAWG	case	no	0
Bone-Cart	collaboratory	FI47403	d69e9b40-a79a-597d-a8ae-070ee7f3a7a5	BAM	edbec27d86e3c619ca715ad6674ddb5c.bam	105660000000	SP116563	6168820b-2158-5c3b-963f-95984926b39b	DO52632	BOCA-UK	PCAWG	control
Bone-Cart	collaboratory	FI38736	6f1d6379-87f5-59fb-ad6a-e2f8105fe3ec	BAM	da63f508497e0e28f0eda0c2d9af8770.bam	136650000000	SP116564	c15eb692-114f-5f4a-a9ce-9ce2caaccd91	DO52633	BOCA-UK	PCAWG	case	no	0
Bone-Cart	collaboratory	FI38735	fbf6eee7-3630-59c1-a456-4427ad7dcf5a	BAM	3d43086bf3f2f3b11bcf56734a311856.bam	118080000000	SP116566	42cd1002-6fa1-5104-98ec-ee05de73a511	DO52633	BOCA-UK	PCAWG	control
Bone-Epith	collaboratory	FI41231	ade444e6-3414-5530-841c-38d956802b4f	BAM	5b9fdbbabb2e1856a80b571147e503c9.bam	142650000000	SP116383	44041ee0-d855-5b0b-9c60-6a8aa64de7da	DO52564	BOCA-UK	PCAWG	case	no	1e-05
Bone-Epith	collaboratory	FI41230	70432e2c-88f9-5870-9543-899fff998d93	BAM	368dbc1d6bafe7ff0fba385888821b89.bam	117810000000	SP116384	6adc2f6e-944f-560f-922d-6e829aaec5e9	DO52564	BOCA-UK	PCAWG	control
Bone-Epith	collaboratory	FI51082	cfb28feb-0040-55c2-839f-c10fd043caa6	BAM	9f9361039a8e981aedfe4c73fabcc361.bam	141140000000	SP116385	f0ef2db5-4fb8-57b0-b75d-b974c532d842	DO52565	BOCA-UK	PCAWG	case	no	1e-05
Bone-Epith	collaboratory	FI51081	46bc8226-b12e-59c8-9453-ca2f1307d6aa	BAM	39e6b1b736b9dbc108415c59737bd43f.bam	87245000000	SP116386	c107873d-5b2a-56eb-a025-494d22715cac	DO52565	BOCA-UK	PCAWG	control
Bone-Epith	collaboratory	FI23996	0b0e9044-c439-5483-99fc-743f19415826	BAM	32981effa9d331ff9d054d26e2e888d0.bam	138280000000	SP116391	ef0e74a2-dee9-51c8-aa45-84e3487bfebd	DO52568	BOCA-UK	PCAWG	case	no	1e-05
Bone-Epith	collaboratory	FI23995	603a2dda-ea6d-5af5-ad83-a052ed9eaa1d	BAM	85d645c6314537ac6e866015774762c7.bam	133540000000	SP116392	dbf433a4-d7e4-53d5-a607-a52b6346acad	DO52568	BOCA-UK	PCAWG	control
Bone-Epith	collaboratory	FI2224	c451093b-3878-5f9c-a573-048ec231c5d0	BAM	538f75ab8d470b4e87beec9dc53b0255.bam	132860000000	SP116393	6dbfa0ec-eb4c-56a8-b02d-410eff9a50c1	DO52569	BOCA-UK	PCAWG	case	no	1e-05
Bone-Epith	collaboratory	FI2223	c6338f6b-2b58-5fdc-9c9d-95604c4f084e	BAM	73f825482719b1f8069820746de863ef.bam	111980000000	SP116394	8d712b83-bdda-51b1-a086-ae1a3c67880b	DO52569	BOCA-UK	PCAWG	control
Bone-Epith	collaboratory	FI2954	268ae610-d495-5e1d-86be-d28788af5f94	BAM	81b02f66883d5502793983c48a3ab79d.bam	155000000000	SP116401	3f15fa7c-f6f7-5f41-a43f-0231c11b7bc9	DO52572	BOCA-UK	PCAWG	case	no	1e-05
Bone-Epith	collaboratory	FI2953	8182664f-3568-55cc-8df3-5a6a44f90f60	BAM	c1deb1f406b763366df4041ef8ce25e2.bam	98441000000	SP116402	1a4911d2-96ab-5319-a56b-bf3fdecba7c5	DO52572	BOCA-UK	PCAWG	control
Bone-Epith	collaboratory	FI35482	7d6b9466-545a-5f19-b276-a6c4a3aca0ca	BAM	83ab7ac530b2ee0a6cb195df8d884492.bam	156440000000	SP116409	3e0b1c8f-f93e-5f02-b8f7-551729f485c8	DO52575	BOCA-UK	PCAWG	case	no	1e-05
Bone-Epith	collaboratory	FI35481	1eebfe39-60e1-510b-bb1c-423ec0392d01	BAM	943d211159674c1f2973bba9840a7e02.bam	230680000000	SP116411	d78ae64a-5c66-5fde-a542-aee6841476c5	DO52575	BOCA-UK	PCAWG	control
Bone-Epith	collaboratory	FI24336	d3b34666-1d67-5a97-a870-6286bbfba5a1	BAM	04b7f00d324578492295b02ee57179bd.bam	142910000000	SP116416	495ae265-70a1-5186-afed-e3593a07811b	DO52577	BOCA-UK	PCAWG	case	no	1e-05
Bone-Epith	collaboratory	FI24335	e1571279-832d-5ab3-9973-aaf9c1de6f96	BAM	7cf2ebd8e80ff23ddd2f67f124dc7fb3.bam	111120000000	SP116417	2202a808-3fef-5037-989c-4549151e93e9	DO52577	BOCA-UK	PCAWG	control
Bone-Epith	collaboratory	FI30639	2acb1f15-5a42-534d-99de-8b9f6ca75f21	BAM	3b5374f10b49f1e771f1b33283509d9c.bam	153860000000	SP116424	553425ac-481d-5491-8443-306a6bcec7bf	DO52580	BOCA-UK	PCAWG	case	no	0
Bone-Epith	collaboratory	FI30638	434c5fce-46a6-53fd-bbf0-8b047c177905	BAM	747351fcbce916b22cf23184412d039e.bam	186280000000	SP116426	12fb1499-b8d6-5c3e-bbc4-b55a6ca90574	DO52580	BOCA-UK	PCAWG	control
Bone-Epith	collaboratory	FI7330	676443d5-928d-5665-9e8d-23c6691aa87d	BAM	d49530e603ffa85a902fa3a0a6086a0b.bam	155310000000	SP116440	c77bc68e-a286-5673-a061-f5cc2abc81e2	DO52585	BOCA-UK	PCAWG	case	no	0
Bone-Epith	collaboratory	FI7329	017d059c-4227-5ad3-8919-bdb8e3b78d88	BAM	d3cbbd1ed1ac03389e559b51f02927cc.bam	92858000000	SP116441	cff1e0fc-4985-58c1-8d42-4b81bfa80e57	DO52585	BOCA-UK	PCAWG	control
Bone-Epith	collaboratory	FI51772	a45f21b8-4bb0-57f6-9e89-b220a572bf81	BAM	3973f1cd4a27a1629f218e0ad5961667.bam	160420000000	SP116450	dc675c9f-d6c8-5f18-a81e-537bf3754e17	DO52590	BOCA-UK	PCAWG	case	no	1e-05
Bone-Epith	collaboratory	FI51771	a65303d2-d25e-5808-bc27-dd02c916c123	BAM	5b21f1f2603e762a16d25d559d74d0de.bam	91372000000	SP116451	126bd805-5466-5916-b7a2-cfbf141bf724	DO52590	BOCA-UK	PCAWG	control
Bone-Epith	collaboratory	FI9684	37a87aa9-c6f4-567a-952f-db6d1131d6f5	BAM	9f8f6f03df6d100c90a761164800a42c.bam	107510000000	SP116493	b321a6eb-39f0-5269-bfc1-a4e7eed03a73	DO52604	BOCA-UK	PCAWG	case	no	0
Bone-Epith	collaboratory	FI9683	8d26dc20-cd88-5d30-8480-1bc1079b103c	BAM	ad4aeedc224c6be5e21e26c038a43df4.bam	125910000000	SP116495	a3dc6d63-5716-56af-8df0-233cca78580f	DO52604	BOCA-UK	PCAWG	control
Bone-Leiomyo	PDC - Chicago	FI47639	cf839511-2009-5de2-bdc4-b034035d3588	BAM	PCAWG.8847d6ad-b99c-43f4-aa82-80a5e4b63c2f.bam	161246000000	SP121761	9d6adeb3-ba2c-4dd6-9a9c-4ceb2fbcfaf3	DO219944	SARC-US	PCAWG	case	no	1e-05
Bone-Leiomyo	PDC - Chicago	FI47638	1cd78c73-b215-5588-ba66-148d2298ab95	BAM	PCAWG.052e8e75-f273-468f-8761-da09d57724b1.bam	92083755162	SP121762	9a82b224-cf2b-41f3-94d4-5504071ffe65	DO219944	SARC-US	PCAWG	control
Bone-Leiomyo	PDC - Chicago	FI11085	e17b52ad-7c9a-5b96-b6b4-ca358b90ea3c	BAM	PCAWG.a101c33f-b98d-45ff-9105-0a72ca31b7dd.bam	129283000000	SP121763	11b9d19f-c59d-4982-b655-24f27b45caf4	DO219945	SARC-US	PCAWG	case	no	1e-05
Bone-Leiomyo	PDC - Chicago	FI11084	0fbd8d20-e8ed-53b8-9922-5b4178463bc1	BAM	PCAWG.a90449a3-607a-4992-9124-d5e3978f27c1.bam	83065940502	SP121765	2aa20d33-710a-4112-9fa6-228ee1ed0a8d	DO219945	SARC-US	PCAWG	control
Bone-Leiomyo	PDC - Chicago	FI43389	f9b3c2f1-2508-5ce0-8bee-c4b57aa57910	BAM	PCAWG.5fa47801-0699-4abe-8d5c-8afaf3b78901.bam	143100000000	SP121774	59e24666-8713-4476-bc90-ad0a575a5d70	DO219949	SARC-US	PCAWG	case	no	1e-05
Bone-Leiomyo	PDC - Chicago	FI43388	5f32af54-52ed-51f5-866e-c8b688cad210	BAM	PCAWG.4a87a5cb-836d-4957-8d98-d2d82fee7bcb.bam	79056581936	SP121776	390bf75d-58b5-45ed-9f4f-e9dc99f9a026	DO219949	SARC-US	PCAWG	control
Bone-Leiomyo	PDC - Chicago	FI24644	1ad57456-2ebb-58d6-8ed2-d04ecab1e164	BAM	PCAWG.1e2e6e08-3e09-46b1-8096-d58da91142ac.bam	131457000000	SP121781	30215de7-12e9-4e5e-8d8f-da84c1702de3	DO219951	SARC-US	PCAWG	case	no	1e-05
Bone-Leiomyo	PDC - Chicago	FI24643	99d823bb-4578-5233-b44c-a5e6f910f81e	BAM	PCAWG.3d341f64-1898-4587-9336-99bbce805b59.bam	91117236657	SP121782	b93ed311-1d21-4a47-ae45-88c71fca5a17	DO219951	SARC-US	PCAWG	control
Bone-Leiomyo	PDC - Chicago	FI30582	46acb4f1-b156-5b93-a92d-89f662b475f4	BAM	PCAWG.026f8ace-2d08-4eea-a05e-7a49355bd116.bam	142124000000	SP121783	8ab4d7e8-359a-4d72-ab60-52f77e02fa67	DO219952	SARC-US	PCAWG	case	no	1e-05
Bone-Leiomyo	PDC - Chicago	FI30581	f882b394-3122-578f-a81f-d0a5c69302dd	BAM	PCAWG.cb05e778-836e-4e75-9600-779623f3266a.bam	81287464126	SP121785	6479c0c2-a3a9-47c6-829f-81eb0f4574cf	DO219952	SARC-US	PCAWG	control
Bone-Leiomyo	PDC - Chicago	FI38434	9bcfade1-5d92-5522-9bda-800107864277	BAM	PCAWG.069c8040-0824-4455-b4c5-d8bdda0aaaa5.bam	134270000000	SP121790	632ee431-66a0-47ea-ad26-fa2d4540486f	DO219954	SARC-US	PCAWG	case	no	1e-05
Bone-Leiomyo	PDC - Chicago	FI38433	7d4d1f55-ad87-5662-ba84-2840c69fe55e	BAM	PCAWG.df8d848f-2f2c-4516-b19a-4908112fb2a1.bam	92781413881	SP121791	3c35a8f4-8db4-4d62-babe-a3d013feb619	DO219954	SARC-US	PCAWG	control
Bone-Leiomyo	PDC - Chicago	FI5958	21668758-3c71-5140-9c3a-a3fd525e22de	BAM	PCAWG.1a132730-a3f3-4ac7-9cf4-054e95918236.bam	133482000000	SP121808	119ef775-38fa-4fa0-bedb-c2b0edd24787	DO219960	SARC-US	PCAWG	case	no	1e-05
Bone-Leiomyo	PDC - Chicago	FI5957	f030b3ba-0b12-5d22-9f4c-ed526b15a59d	BAM	PCAWG.219800fa-ca72-4dda-b029-a2c183c67e9f.bam	84122659944	SP121809	84472c60-8889-4491-ab11-bb150d0b0302	DO219960	SARC-US	PCAWG	control
Bone-Leiomyo	PDC - Chicago	FI49380	f5fc7dce-18d4-57d1-819c-ded5e296043e	BAM	PCAWG.6e415f09-6f39-485d-92a8-c2ec583e6102.bam	148064000000	SP121811	4f759bca-f971-4353-afd3-85e5364d5d94	DO219961	SARC-US	PCAWG	case	no	1e-05
Bone-Leiomyo	PDC - Chicago	FI49379	edb17896-bdab-5375-aea9-af653a038dcf	BAM	PCAWG.594981c1-5044-4f53-a4dd-9ecb2c8291e7.bam	82629103667	SP121813	2cea3219-861f-4e86-9aff-f6986cd2d61f	DO219961	SARC-US	PCAWG	control
Bone-Leiomyo	PDC - Chicago	FI13338	cc7009a6-bbb1-5d31-907b-e3a718e35a63	BAM	PCAWG.e38b7f06-4f0f-4031-9070-7b1752438b77.bam	143232000000	SP121816	1a86fb51-93a8-403d-b382-2b355c2dd1fe	DO219962	SARC-US	PCAWG	case	no	1e-05
Bone-Leiomyo	PDC - Chicago	FI13337	12376c19-e7e7-5403-9302-7f641f12b8ba	BAM	PCAWG.80f3bb32-3859-4c9a-9d7f-a19078106452.bam	85857681365	SP121817	5165e5ba-31d9-4f7e-b088-1e4b4d55cfd8	DO219962	SARC-US	PCAWG	control
Bone-Leiomyo	PDC - Chicago	FI14223	2b2fd3da-26a3-5199-85b2-e4055f053c81	BAM	PCAWG.0d4003a1-9e56-40c9-bb47-a00d81d60926.bam	132095000000	SP121824	72b2d3ff-da04-4ec3-a777-0a224181f690	DO219964	SARC-US	PCAWG	case	no	0
Bone-Leiomyo	PDC - Chicago	FI14222	13762191-caba-55c5-85d5-dc548db547f1	BAM	PCAWG.1b0414a1-7eac-4347-a40f-17178cba9557.bam	75880868503	SP121826	190618bd-9694-4227-b3fb-8c517ffdc12e	DO219964	SARC-US	PCAWG	control
Bone-Leiomyo	PDC - Chicago	FI9161	3446acaf-c1ea-539b-b162-cc9f0d6fec22	BAM	PCAWG.a0e7e71e-257c-4adc-96ea-d0155471b27e.bam	143616000000	SP121828	1a0b1fd9-2bd3-477d-98cb-5f979920c90c	DO219965	SARC-US	PCAWG	case	no	1e-05
Bone-Leiomyo	PDC - Chicago	FI9160	863117af-6134-59d4-8614-6c9159a3a64d	BAM	PCAWG.8af14b1c-6b9e-4500-a780-8c48bf2075c8.bam	87415435868	SP121830	dc32fd1a-97ca-4c98-8114-cc1369fd6a31	DO219965	SARC-US	PCAWG	control
Bone-Leiomyo	PDC - Chicago	FI52019	4fa6b2f6-332b-5969-8f8a-c738e643a9e5	BAM	PCAWG.b149fd19-6964-481e-ab99-af1410a0261b.bam	116384000000	SP121831	65e24edf-0650-48a0-ac9f-9e492db5edce	DO219966	SARC-US	PCAWG	case	no	1e-05
Bone-Leiomyo	PDC - Chicago	FI52018	f02035c9-8d81-544c-8367-fff1cf9e84ec	BAM	PCAWG.52ced5a7-073c-4d65-bcc5-3d7b70336dce.bam	79799860912	SP121834	821fcbae-3665-4661-ab95-0c377133c892	DO219966	SARC-US	PCAWG	control
Bone-Leiomyo	PDC - Chicago	FI28267	efc7337f-1222-56d8-805a-cddbae07eabc	BAM	PCAWG.ad3a4d21-6acb-4fa1-828a-9ad9b151da6f.bam	153843000000	SP121837	0b83582c-973e-487c-9243-f485997a2b82	DO219967	SARC-US	PCAWG	case	no	0
Bone-Leiomyo	PDC - Chicago	FI15238	9d401969-0093-548f-a4ac-89b0236c17db	BAM	PCAWG.82240a20-6558-471e-9ed7-4ff8f34cd771.bam	140523000000	SP121841	1a671338-1d1f-4bc4-88f9-42ebe6285c07	DO219968	SARC-US	PCAWG	case	no	0
Bone-Leiomyo	PDC - Chicago	FI15237	309c5bb3-b01d-548d-9e5b-ad266daa459a	BAM	PCAWG.0bfe813d-2219-4469-9aad-d7ad2abacf95.bam	91836195055	SP121843	3bab0b8f-add9-4448-9b63-b52cd59a02ee	DO219968	SARC-US	PCAWG	control
Bone-Leiomyo	PDC - Chicago	FI26884	d6c93ed6-badf-546d-8c72-0f786bf21eab	BAM	PCAWG.d0c4a3b5-1714-428d-a8f0-f72f1ae747fc.bam	144189000000	SP121847	c63e58d1-fa4c-4553-ac4f-55afa03ed4d9	DO219969	SARC-US	PCAWG	case	no	1e-05
Bone-Leiomyo	PDC - Chicago	FI26883	da9a52ae-2f18-5417-a100-26a4b289e2e0	BAM	PCAWG.7f2ef9d3-9aac-4c80-8aea-a13b509de14d.bam	81490918385	SP121849	8a752b71-3f79-44a1-a7d5-b74d5529ff32	DO219969	SARC-US	PCAWG	control
Bone-Leiomyo	PDC - Chicago	FI35560	ce47c080-f3dc-5347-b881-4aca4f39e062	BAM	PCAWG.f554050f-1c6d-4422-b460-369ecfa9d703.bam	143324000000	SP121852	38c6995d-eb7f-469c-b704-93327258824f	DO219970	SARC-US	PCAWG	case	no	1e-05
Bone-Leiomyo	PDC - Chicago	FI35559	6690713f-60f2-5fd3-b87a-0de88fb48e02	BAM	PCAWG.7079f5e7-e5b0-49a3-b798-00caa958738d.bam	91569060180	SP121854	3d2ec498-bde4-473d-8158-38f4c65eabbd	DO219970	SARC-US	PCAWG	control
Bone-Leiomyo	PDC - Chicago	FI45728	9ca21cc3-676c-5071-9bda-2d304e3e8327	BAM	PCAWG.17998f3c-4cb0-4266-b65f-1d5a643c6578.bam	133796000000	SP121859	5ac0d206-d697-47a9-a3b6-c0542dc6db48	DO219972	SARC-US	PCAWG	case	no	1e-05
Bone-Leiomyo	PDC - Chicago	FI45727	50000b9c-e238-5a90-b24c-a2f14d15ab67	BAM	PCAWG.89ac29f3-abc4-407e-8c3c-93f1233fddc4.bam	93605732218	SP121860	95ca5228-4462-4e05-aea4-71310cc3cfba	DO219972	SARC-US	PCAWG	control
Bone-Leiomyo	PDC - Chicago	FI49400	eccfe99c-9891-56fc-b9a9-4f92eecfb9ae	BAM	PCAWG.c0069c6c-0538-40fb-9725-357aab61dde6.bam	172260000000	SP121861	c60053b8-f902-493a-ac6c-81e3a2cda44e	DO219973	SARC-US	PCAWG	case	no	0
Bone-Leiomyo	PDC - Chicago	FI49399	789fe4d1-d8a3-5676-b7de-063feba6d6ff	BAM	PCAWG.29384595-8a44-4cd1-a9cf-9596ef345322.bam	83381665020	SP121864	8454b92a-5124-4904-9025-ebca71839016	DO219973	SARC-US	PCAWG	control
Bone-Leiomyo	PDC - Chicago	FI24148	3eab7491-ca1f-5e3d-bdd5-464030d61923	BAM	PCAWG.8ec54705-ccc8-4f98-8a3d-fd2d25ede321.bam	123415000000	SP121865	5b2203e5-b4a2-4fde-b2d8-d0aa4a408e52	DO219974	SARC-US	PCAWG	case	no	1e-05
Bone-Leiomyo	PDC - Chicago	FI24147	afd7aa46-dc81-5297-bcdd-25178ddaabca	BAM	PCAWG.309c3262-0059-447c-8ea1-f57a4779bd78.bam	73317680686	SP121868	8726beb5-342b-434a-953e-f6578ae4e3b5	DO219974	SARC-US	PCAWG	control
Bone-Leiomyo	PDC - Chicago	FI10670	a7fcf3f6-2a16-5a9c-a889-45fbeb76f710	BAM	PCAWG.88e9b48c-1325-4ecf-89ef-e1ad4ea1061d.bam	135838000000	SP121870	4ab31c50-276d-4d96-b5ba-4ff7ed5fbcb5	DO219975	SARC-US	PCAWG	case	no	1e-05
Bone-Leiomyo	PDC - Chicago	FI10669	03979532-5930-5364-a58f-ca5b13a7c108	BAM	PCAWG.cdbfe251-0c03-454c-90a0-3c719247acd1.bam	78599744795	SP121871	ab44e262-3748-4410-90c3-6d928e0ce310	DO219975	SARC-US	PCAWG	control
Bone-Leiomyo	PDC - Chicago	FI23444	0da55148-8794-50b1-bfa5-95e0bd6991aa	BAM	PCAWG.27a255b4-0479-4aff-95ae-9d23c6975739.bam	154399000000	SP122361	16d4211c-e71a-47a1-b589-d8085d61f528	DO220116	SARC-US	PCAWG	case	no	3e-05
Bone-Leiomyo	PDC - Chicago	FI23443	7279ec0f-a2c6-5148-a4cf-57f228bbfac7	BAM	PCAWG.c13f8730-5ca3-454f-9283-7e9f933ecb06.bam	79647776734	SP122362	9e8fb57b-e330-4e3b-94ca-23d5340bea52	DO220116	SARC-US	PCAWG	control
Bone-Leiomyo	PDC - Chicago	FI40064	f9e50665-7b17-5dd3-bb06-05280b7a750e	BAM	PCAWG.edc28ded-9bf8-47b9-baa2-84f63340e870.bam	138350000000	SP122372	7b247442-a3ca-4f0e-a6bb-3aa3d3d1c472	DO220118	SARC-US	PCAWG	case	no	1e-05
Bone-Leiomyo	PDC - Chicago	FI40063	32a1b10c-5225-51b0-9e25-2ca1c416d75b	BAM	PCAWG.99760e5a-e660-436c-b023-95ecb0b899f0.bam	89434273520	SP122377	3b7e6c4e-5667-4b58-bb7f-16a1c1983aae	DO220118	SARC-US	PCAWG	control
Bone-Leiomyo	PDC - Chicago	FI42895	004a6b42-c574-5842-8ea3-6f4a8393dc89	BAM	PCAWG.a7c24abd-d070-4e1a-8ab5-0a9eb8e2260d.bam	133403000000	SP122392	9fe66bb4-ce3c-4ea0-ad2c-45e66169396d	DO220122	SARC-US	PCAWG	case	no	2e-05
Bone-Leiomyo	PDC - Chicago	FI42894	d48272db-27ff-5e3f-9ae6-f3bc27e0ca76	BAM	PCAWG.76fffd18-4906-4709-b523-5fa72af1d976.bam	80867112879	SP122393	baf53d34-9189-4f3d-939a-7747ed39b8b4	DO220122	SARC-US	PCAWG	control
Bone-Leiomyo	PDC - Chicago	FI36575	1c250e08-a5e1-5b11-a780-c151013c5403	BAM	PCAWG.77550304-67b4-4933-aa87-f1b604badfd5.bam	149315000000	SP122412	05591825-4251-4bb8-8db8-bf5793de69d2	DO220126	SARC-US	PCAWG	case	no	1e-05
Bone-Leiomyo	PDC - Chicago	FI36574	e42b647b-9882-51ca-a677-db66c655888a	BAM	PCAWG.f25714b6-39a0-445f-99dc-8f9c10f32ee0.bam	96098789772	SP122414	17398f3e-c9d6-4d11-8c45-0f96178f98f9	DO220126	SARC-US	PCAWG	control
Bone-Leiomyo	PDC - Chicago	FI13468	0b679f9a-3ed7-5875-b024-50b845f89acd	BAM	PCAWG.10b682c0-73bd-4207-a7ad-87a2867f02da.bam	144896000000	SP122476	7a73fc3a-33e0-4526-87c6-d145585a335e	DO220138	SARC-US	PCAWG	case	no
Bone-Leiomyo	PDC - Chicago	FI13467	7222b0ec-dc52-5b67-a4c7-babc92e4d5ed	BAM	PCAWG.c3ee4b26-5703-436d-843a-ca39d5780e3f.bam	96876147314	SP122487	e8bc9664-7e70-43dc-9a1d-99d0c86ca282	DO220138	SARC-US	PCAWG	control
Bone-Leiomyo	PDC - Chicago	FI47426	28556cb2-5fb9-5684-b40a-3fea76b6bc6f	BAM	PCAWG.3a2c66a3-d81d-434e-8168-8680f16af09a.bam	112444000000	SP122489	60cdec9c-8491-4e90-82d7-c9a984249dcc	DO220140	SARC-US	PCAWG	case	no	1e-05
Bone-Leiomyo	PDC - Chicago	FI47425	9ef3ad5e-b147-5810-9b29-0700e1b6d48c	BAM	PCAWG.19de270f-8fbf-4e56-a345-14d6066c44ee.bam	78318659023	SP122496	a3ac3630-7c6b-4dec-902d-de8168a74044	DO220140	SARC-US	PCAWG	control
Bone-Leiomyo	PDC - Chicago	FI1281	f2056675-0a11-5650-813b-021e7de2da33	BAM	PCAWG.ea068d79-4701-44b0-8ce7-23ef027da693.bam	136963000000	SP122560	42d55a1b-441e-4e99-81f5-33986cded8ef	DO220153	SARC-US	PCAWG	case	no	1e-05
Bone-Leiomyo	PDC - Chicago	FI1280	49448ec2-b2ea-55f9-a2a4-4a073d45d2b7	BAM	PCAWG.1505aa3c-12c4-4299-bd3e-b97f7d2efa17.bam	84564771514	SP122566	1523bde7-4808-4501-8f8c-3780a1eb4494	DO220153	SARC-US	PCAWG	control
Bone-Leiomyo	PDC - Chicago	FI42249	7909ef04-e0fe-5c7d-9c68-67d1490a0dbf	BAM	PCAWG.73a47901-7044-4b7a-a620-a843be4c06f7.bam	128778000000	SP122590	171aa9c8-f52d-4e1a-8bd9-3d0f5eac7982	DO220157	SARC-US	PCAWG	case	no	1e-05
Bone-Leiomyo	PDC - Chicago	FI42248	09810ff3-3803-5ba0-beae-8b9b22f4b932	BAM	PCAWG.688ee995-e589-47a6-a425-9d25f40d8bd0.bam	82017363192	SP122594	cb429e1a-3769-4bd3-959f-64ac7050839f	DO220157	SARC-US	PCAWG	control
Bone-Leiomyo	PDC - Chicago	FI6174	82758f43-864a-563d-95c2-638128ae9593	BAM	PCAWG.85345a12-9e68-4d41-99c3-43ff9ddcc386.bam	133784000000	SP122634	a4b2db56-094e-4e2b-8056-a927ef0523e5	DO220163	SARC-US	PCAWG	case	no	1e-05
Bone-Leiomyo	PDC - Chicago	FI6173	3494cfcf-f469-5bb0-9eb6-128466d34259	BAM	PCAWG.9c43091f-18a1-4abb-9bb1-34ed0e195da3.bam	95420564828	SP122637	6af911a7-f63b-47da-a92a-77e6310d70b7	DO220163	SARC-US	PCAWG	control
Bone-Leiomyo	PDC - Chicago	FI12481	c896bb0b-e8e8-5a2e-90e3-7d86e573803c	BAM	PCAWG.cfae821b-f6aa-478c-825f-0eb08d3df03d.bam	154496000000	SP122676	3774b492-8424-4a32-9201-7b3efe7b4d55	DO220168	SARC-US	PCAWG	case	no	2e-05
Bone-Leiomyo	PDC - Chicago	FI12480	e309bbc5-0dfa-5703-b0c2-7e3e0d827f34	BAM	PCAWG.21b69576-3967-40c8-be0c-b7356b1ca893.bam	91225502679	SP122680	f95d7e38-8930-4788-8ab8-0a924c86fb4b	DO220168	SARC-US	PCAWG	control
Bone-Leiomyo	PDC - Chicago	FI48151	074b3b54-0cb8-5ea3-9efb-379601f34662	BAM	PCAWG.53d73a93-31ca-480e-ab1b-36742dcde99d.bam	144107000000	SP122702	c29d6854-c13d-460a-9a49-51841a7c75f1	DO220172	SARC-US	PCAWG	case	no	1e-05
Bone-Leiomyo	PDC - Chicago	FI48150	dd55b001-a0e0-5461-8709-be5b28f9f851	BAM	PCAWG.2ebf592b-a06d-442c-8b79-743df0d2d0f0.bam	90933547611	SP122709	ce2ec6b7-2f4c-47c4-aaae-db3162047c95	DO220172	SARC-US	PCAWG	control
Bone-Leiomyo	PDC - Chicago	FI17436	75e2bd6a-2c16-5cec-8d60-e9e8a22f6197	BAM	PCAWG.6e51117c-0705-4967-b674-e4aed6038f8b.bam	139440000000	SP122714	f740ca46-627f-4019-9067-6f100958d925	DO220174	SARC-US	PCAWG	case	no	1e-05
Bone-Leiomyo	PDC - Chicago	FI17435	cc3f1aab-1ff3-561d-8ebe-ca3607168bbb	BAM	PCAWG.7aa1e116-1111-4acb-b368-578d10458cd0.bam	79426950474	SP122720	c09dac02-ad4e-4975-9c07-4013a10a895c	DO220174	SARC-US	PCAWG	control
Bone-Leiomyo	PDC - Chicago	FI24834	292fd0c2-0492-51ba-bec2-e04e7e49c1df	BAM	PCAWG.86eab221-333a-4666-8436-8b640f9004a0.bam	125339000000	SP122725	7e378c72-c12b-4eee-8aac-84ddb6a4ae5f	DO220176	SARC-US	PCAWG	case	no	1e-05
Bone-Leiomyo	PDC - Chicago	FI24833	721cb6fc-ce89-587a-827a-932f372db93a	BAM	PCAWG.ae978a92-4a99-440f-861d-df674b297aa4.bam	81367871249	SP122732	c75ee913-0cd1-4014-8c97-280c8755895e	DO220176	SARC-US	PCAWG	control
Bone-Leiomyo	PDC - Chicago	FI40327	3f21b0d3-9097-5c6c-b536-2b2fb29a2326	BAM	PCAWG.cff273a0-2c77-43c2-b0e8-9ec7d3878d83.bam	128079000000	SP123010	a98da2d6-da5e-4636-bef0-0660b5956a61	DO220221	SARC-US	PCAWG	case	no	1e-05
Bone-Leiomyo	PDC - Chicago	FI40326	8807e6fc-f494-5261-9ac1-d64432029e09	BAM	PCAWG.f4a4dfa6-d5bc-4115-a16e-3edd999ad8f9.bam	79228186281	SP123014	a7e48fe4-de6c-453a-b733-968c446f46fd	DO220221	SARC-US	PCAWG	control
Bone-Osteosarc	collaboratory	FI24606	2e138d48-969e-5097-8111-bf1ff9104b7b	BAM	ce4afaafd87c53846d56bf3148d730c1.bam	191940000000	SP116406	f25e03e9-cf83-5f21-9bc1-7d2ac2f06d64	DO52574	BOCA-UK	PCAWG	case	no	1e-05
Bone-Osteosarc	collaboratory	FI24605	81b6908e-0c17-53bb-8b39-ebbabd6264b9	BAM	4e12c76d0d05b45c8391266d06ddc22b.bam	180650000000	SP116408	f89e45f3-58d9-51f7-a7a8-b1aa0aa3ce4b	DO52574	BOCA-UK	PCAWG	control
Bone-Osteosarc	collaboratory	FI46519	b0f746ed-0909-5baf-b49f-96960122343e	BAM	8fa15ee32cf3bd6aa032b33726b06941.bam	149640000000	SP116412	92cdb682-945e-52fc-b40c-7adc30c1df45	DO52576	BOCA-UK	PCAWG	case	no	1e-05
Bone-Osteosarc	collaboratory	FI46518	f8157e7a-21e5-576c-9c8b-ed3652243055	BAM	4c416d4b3a1e6e3b341a251a93064e41.bam	121520000000	SP116414	642f3462-f946-525a-9437-de2a51267769	DO52576	BOCA-UK	PCAWG	control
Bone-Osteosarc	collaboratory	FI51100	798f19da-24b2-5845-8267-712015cdb76d	BAM	55928e15f8fb7864bd7c54acff475dd9.bam	152380000000	SP116431	fb9b899b-12a8-5660-99a1-4b09b6ad4649	DO52582	BOCA-UK	PCAWG	case	no	1e-05
Bone-Osteosarc	collaboratory	FI51099	16e55199-4ea0-56cf-829f-8b2c5170dbec	BAM	5dda89740ba3a860861bdfaea3ed2cab.bam	108950000000	SP116432	c7a14cce-cd3d-5993-a392-1cec58570b14	DO52582	BOCA-UK	PCAWG	control
Bone-Osteosarc	collaboratory	FI8819	bed22095-18e4-5e15-aa4e-917f5a316020	BAM	9a5a53e214268ebe2d0b62cba0ebc16d.bam	202920000000	SP116434	ab5889a4-8331-50ed-8573-b63290f3706a	DO52583	BOCA-UK	PCAWG	case	no	0
Bone-Osteosarc	collaboratory	FI8818	a2228d83-573a-5847-8be3-c5be1a63fbd8	BAM	64e32130bfc19b04ac6fb43adc6e3604.bam	127780000000	SP116435	c819f62c-96a9-52e6-80a7-dedcbb7eb156	DO52583	BOCA-UK	PCAWG	control
Bone-Osteosarc	collaboratory	FI19350	e1b9a5be-f73d-5e64-844e-06b3889b1f2c	BAM	8c7f8f25dc4fd74123baa9a099742047.bam	149820000000	SP116437	6638cd67-8ff6-5890-b582-e70938f84551	DO52584	BOCA-UK	PCAWG	case	no	1e-05
Bone-Osteosarc	collaboratory	FI19349	88f8d9ba-2e3d-595a-bd28-ce7295a94b68	BAM	1ae952a516d3a981c832cf95de9d4b20.bam	131960000000	SP116438	df7677c1-a4a6-5732-a330-f22f3042bc08	DO52584	BOCA-UK	PCAWG	control
Bone-Osteosarc	collaboratory	FI20123	6dfabf85-5985-5f2a-8cb2-dd1ac0dc78ad	BAM	adb67999ca1fe33525afde4b1a7258a0.bam	166560000000	SP116442	b21180b2-f6d7-51f1-8581-2ddde302f5a1	DO52587	BOCA-UK	PCAWG	case	no	1e-05
Bone-Osteosarc	collaboratory	FI20122	8fecfe8f-289b-5926-82f2-999014b8daf1	BAM	cb08d0e5dcd33e91f05a9691d8200992.bam	103790000000	SP116444	2ed6134a-7949-5050-b13f-99239e29b8c1	DO52587	BOCA-UK	PCAWG	control
Bone-Osteosarc	collaboratory	FI31194	0429cf19-1d42-5755-8862-319f0d311e60	BAM	3cd898848e6bccd676972d536ce4159e.bam	162440000000	SP116446	c166d13d-e215-5e10-931a-cb435746d890	DO52588	BOCA-UK	PCAWG	case	no	0
Bone-Osteosarc	collaboratory	FI31193	757d9042-f90c-5564-9e6d-f4ee5ca8c0e9	BAM	482e5e8b8ac5f1f70396b829085939e7.bam	113110000000	SP116447	15780747-fdfd-598c-a52a-d81058dee369	DO52588	BOCA-UK	PCAWG	control
Bone-Osteosarc	collaboratory	FI41594	f2503f64-a84d-5d7f-a095-8662fcef248a	BAM	5e2f2386cc571c0182953f9fee5f5ede.bam	152520000000	SP116448	e8bfc478-a5b9-5e9e-b552-c56c770c3217	DO52589	BOCA-UK	PCAWG	case	no	1e-05
Bone-Osteosarc	collaboratory	FI41593	0a490c3c-9b05-5c1d-a478-8fb5bd13199c	BAM	fea703adbfc25a5356f5f0c629961ff9.bam	124250000000	SP116449	df1cc175-08d5-56fc-989a-ce21d101b450	DO52589	BOCA-UK	PCAWG	control
Bone-Osteosarc	collaboratory	FI51434	c2383472-39e2-54bf-90ff-9c49ea77b778	BAM	12cb482b0ce20ad883c13ca3e26313b0.bam	140470000000	SP116453	44f4dcd4-9a27-5900-9c68-c84f433df20f	DO52591	BOCA-UK	PCAWG	case	no	0
Bone-Osteosarc	collaboratory	FI51433	e368421b-ebf7-5ff9-b436-98ed69defa20	BAM	33ed53a4af5db311d8a6d595df8ce1f9.bam	142450000000	SP116455	761b4203-d372-56fc-bd71-0fff8d50dbdf	DO52591	BOCA-UK	PCAWG	control
Bone-Osteosarc	collaboratory	FI7230	a2ac2676-5b3b-5f89-ac48-4a7dc08fa3e0	BAM	8b66971a2d1c72225eb386f7bde0bafe.bam	147600000000	SP116456	a7192d32-ccac-5c64-a7ee-624093a06a91	DO52592	BOCA-UK	PCAWG	case	no	1e-05
Bone-Osteosarc	collaboratory	FI7229	904072a1-525b-5ce7-9e28-0a0c8e64ff00	BAM	247838a10a1c7321ceff74883737507a.bam	139960000000	SP116458	fb6af665-98a7-540f-9ee8-759849e83970	DO52592	BOCA-UK	PCAWG	control
Bone-Osteosarc	collaboratory	FI20105	510910ad-0988-59ab-8667-04f88edb8d0d	BAM	8fcbefb5d7d9f42b5e55447424db60d6.bam	166940000000	SP116459	0619b402-ed49-5269-93d4-d5b6c67172ee	DO52593	BOCA-UK	PCAWG	case	no	1e-05
Bone-Osteosarc	collaboratory	FI20104	bc78f9e4-dbb3-555d-a198-d24f51422a0c	BAM	21ee46fed0fdf8887d5c3f7131660fe9.bam	110610000000	SP116461	23bdb546-c7af-5b79-b533-5c1fe8cc6310	DO52593	BOCA-UK	PCAWG	control
Bone-Osteosarc	collaboratory	FI31362	3b4c0348-afcb-5035-a7de-19efff8273c0	BAM	eb633138157a29a01e1c2577b3263a0d.bam	143560000000	SP116462	259547c7-0535-57f2-a3d1-c9216d0d1c26	DO52594	BOCA-UK	PCAWG	case	no	1e-05
Bone-Osteosarc	collaboratory	FI31361	4789d257-f8c1-5607-bda3-ccb1da143a7b	BAM	ae4bebfbb355ef4996e9bffe254f1973.bam	134020000000	SP116464	299d54ca-ed11-5527-b7b4-6b596fd3b725	DO52594	BOCA-UK	PCAWG	control
Bone-Osteosarc	collaboratory	FI42015	3fbefb44-fc14-50b7-ad0b-ff0ea67bbc9a	BAM	e3feb4a67c6a75f3b8acb9af61ddefcc.bam	141580000000	SP116465	7d9cd540-75b1-566c-89df-5a7c4a0be9b5	DO52595	BOCA-UK	PCAWG	case	no	1e-05
Bone-Osteosarc	collaboratory	FI42014	5df6322d-5590-51fd-bd39-5aa62c84a55b	BAM	0004f66bfe7597b67af4ce5f990890de.bam	155070000000	SP116467	2857ef22-4f9d-5e51-82ac-4aa3556176f0	DO52595	BOCA-UK	PCAWG	control
Bone-Osteosarc	collaboratory	FI30408	5c6978bd-8c42-53a8-a2f2-a15ed10301ca	BAM	29d628431aaa83639e684b3481ba7b47.bam	138270000000	SP116469	9a164f7c-e946-5c24-9127-251b81f1fb1a	DO52596	BOCA-UK	PCAWG	case	no	1e-05
Bone-Osteosarc	collaboratory	FI30407	9911ef04-d5e7-5d8e-9673-ef8482353d74	BAM	054869f173d6b7f0e351db9fbffa2f43.bam	141800000000	SP116470	2dc20515-5c17-518a-82f7-01134caf1e90	DO52596	BOCA-UK	PCAWG	control
Bone-Osteosarc	collaboratory	FI39585	1db0122a-debb-5f0b-a4c1-049f4393be70	BAM	3592a3dfd8f87f0d03a17a2e2758e4ed.bam	141100000000	SP116472	08e7d651-005d-567e-a185-e86548362039	DO52597	BOCA-UK	PCAWG	case	no	2e-05
Bone-Osteosarc	collaboratory	FI39584	6dfbc941-be0c-56ca-98ad-b5082bd9f5e9	BAM	8bd227324581c8abb36f2a83cb991146.bam	104210000000	SP116473	f15cbc83-70ee-5ff3-89d4-a5e406ee2d38	DO52597	BOCA-UK	PCAWG	control
Bone-Osteosarc	collaboratory	FI51190	5921d3da-bbfe-50c1-9a2d-2c73ef9e67f0	BAM	c007f362d965b32174ec030825262714.bam	127960000000	SP116475	6af52ca1-b409-58fc-8384-417cf7f360ab	DO52598	BOCA-UK	PCAWG	case	no	1e-05
Bone-Osteosarc	collaboratory	FI51189	be6ac971-e072-588b-939c-1616732caf70	BAM	459793d5b324900a2f9dd1ec079a368e.bam	109030000000	SP116476	60a4157a-726e-5ac2-923e-3e75ecd6968b	DO52598	BOCA-UK	PCAWG	control
Bone-Osteosarc	collaboratory	FI9141	40b88152-e0df-585a-8d47-9cf687b78459	BAM	33cf5d73187a6c0037412c234615c8b2.bam	147760000000	SP116478	c349974b-fefa-5421-a4da-2827617ac256	DO52599	BOCA-UK	PCAWG	case	no	1e-05
Bone-Osteosarc	collaboratory	FI9140	54e2f1bc-92a4-5ce5-85ed-871eee6ed7fa	BAM	6ec712be863e8d0eefce4eaa68c32804.bam	95747000000	SP116480	a142e390-6139-5845-b32e-ccac980c6e69	DO52599	BOCA-UK	PCAWG	control
Bone-Osteosarc	collaboratory	FI19332	71059b59-ab1f-50ee-89a4-3e973d2917cc	BAM	718db53891f8efef65f825d8c8756fff.bam	143910000000	SP116481	71a0d416-2964-5aa4-9c78-9f0ba188d5d7	DO52600	BOCA-UK	PCAWG	case	no	1e-05
Bone-Osteosarc	collaboratory	FI19331	afe1c177-ecaa-5caa-a96c-50100a0ca6cf	BAM	c4f2bce8119c08997e31056620007fe5.bam	117940000000	SP116483	507c4e3e-9503-5b23-816c-1b848b167004	DO52600	BOCA-UK	PCAWG	control
Bone-Osteosarc	collaboratory	FI30390	9b73bcc7-368f-5484-9bb4-e7e360083c23	BAM	ef3344347e59a94378b7f67dd7d398dc.bam	145310000000	SP116484	c8b54d7e-2063-5bcb-928a-3d40ade7c74a	DO52601	BOCA-UK	PCAWG	case	no	1e-05
Bone-Osteosarc	collaboratory	FI30389	0a1156be-c309-5589-8c9a-7440132a2f4a	BAM	94dced3c46499e0d5bed39088ef025ec.bam	97355000000	SP116485	83831bc1-bc90-5b53-9145-8dd9a666466e	DO52601	BOCA-UK	PCAWG	control
Bone-Osteosarc	collaboratory	FI39643	d95cbace-49f9-520a-9797-43371df644a1	BAM	501552aae01a386209f78e62f2a291b0.bam	150830000000	SP116487	3bcd3b03-1d93-5a15-8857-d03f096c1b6b	DO52602	BOCA-UK	PCAWG	case	no	1e-05
Bone-Osteosarc	collaboratory	FI39642	05891fdb-1e4d-578f-a420-5afbd5bd807f	BAM	50654b0f20d65db1ed93a8934eeb5b7b.bam	136700000000	SP116488	3c49b78b-bf84-5447-8381-d29e093564d0	DO52602	BOCA-UK	PCAWG	control
Bone-Osteosarc	collaboratory	FI49833	50e08ffd-5089-5d9d-a60a-70d8e37451db	BAM	1a4c45ba2dd127f831bb11d39497b4cd.bam	151360000000	SP116490	c7c3a4ca-d50c-5214-917c-a8bf2c76f7a8	DO52603	BOCA-UK	PCAWG	case	no	1e-05
Bone-Osteosarc	collaboratory	FI49832	23538112-9b9f-5890-9dc5-079b29e98a6e	BAM	f0c2c1403e1034ef584358104f09973c.bam	121300000000	SP116491	1fc8c083-8094-52ee-9e86-3da2721a2837	DO52603	BOCA-UK	PCAWG	control
Bone-Osteosarc	collaboratory	FI29396	614e08c5-4929-599c-a674-87fd4be27b74	BAM	ae4b28479dc6652ba00a73ec76c8be95.bam	236610000000	SP116496	f89111cf-815d-58bc-a692-206de0d44fe6	DO52605	BOCA-UK	PCAWG	case	no	1e-05
Bone-Osteosarc	collaboratory	FI29395	f77cc97e-ae5e-550b-b211-4ea211294a23	BAM	1faf4818aef944ccd0cea1553aa19f55.bam	152060000000	SP116498	91833b6c-588c-534f-b258-704dbacf855c	DO52605	BOCA-UK	PCAWG	control
Bone-Osteosarc	collaboratory	FI17660	3000703d-e0cd-5478-8bb8-7e8c207578a7	BAM	33302efeeb0492bb17828bc81b594ba7.bam	185810000000	SP116509	1e78f8f6-14b2-5db2-95c4-5b5b19de2052	DO52610	BOCA-UK	PCAWG	case	no	0
Bone-Osteosarc	collaboratory	FI17659	476b88af-f5e2-5e79-a2be-82c0c84c5643	BAM	e4bab214f06cb0664d4bb265fc3b9a1f.bam	105780000000	SP116510	90315130-ba25-5b04-b352-0889fbd94c8c	DO52610	BOCA-UK	PCAWG	control
Bone-Osteosarc	collaboratory	FI22477	54c80e6b-987f-5bc5-875e-282cc80b61da	BAM	e9b2cbc302dbb6ff2c7f1383b84df9f5.bam	134840000000	SP116512	a0e99138-5e9d-582e-9329-873930dace78	DO52611	BOCA-UK	PCAWG	case	no	1e-05
Bone-Osteosarc	collaboratory	FI22476	1cbd2651-5cb8-53bc-84af-140f24b59cc3	BAM	27c6e06f744eb004af32433d957588a4.bam	183790000000	SP116514	e896218a-4c12-5471-86b7-e6563c6c1f62	DO52611	BOCA-UK	PCAWG	control
Bone-Osteosarc	collaboratory	FI4525	8c0ad180-f46f-5072-9d1b-6e260f9b6a4f	BAM	904daae70c72674cf7bc5c1ad7c70220.bam	157940000000	SP116518	53240aa7-de64-5fce-92e2-546bee87c5cf	DO52613	BOCA-UK	PCAWG	case	no	3e-05
Bone-Osteosarc	collaboratory	FI4524	1e1da2a9-7988-56cf-96d7-fb76ea22a316	BAM	84efc0fa997bb145da8558ce3742bd13.bam	113460000000	SP116519	0bbf53a2-c7e8-561a-a491-2e3e3026b450	DO52613	BOCA-UK	PCAWG	control
Bone-Osteosarc	collaboratory	FI15597	c49500a1-3f2d-5d50-ada9-2a884cd3fe50	BAM	ccd3b76afff94a26333b2740b960a1e5.bam	160760000000	SP116520	8786c01b-a72f-55db-b481-36845db50dc8	DO52615	BOCA-UK	PCAWG	case	no	0
Bone-Osteosarc	collaboratory	FI15596	6d601f79-e483-5320-8c4c-d41d44865fdc	BAM	92a65acef03597a1e00eff319bde3b44.bam	147210000000	SP116522	bdd0b201-97ae-5c43-9452-0109bf7e6e97	DO52615	BOCA-UK	PCAWG	control
Bone-Osteosarc	collaboratory	FI27072	0200367d-2e3d-59e0-9400-d65081a3ef05	BAM	1d826b27a356a722e26e97c0cf85ad29.bam	144520000000	SP116523	bdf07de8-38b4-53e7-be86-4b612e8bb4fb	DO52616	BOCA-UK	PCAWG	case	no	1e-05
Bone-Osteosarc	collaboratory	FI27071	f84bd0ce-59fd-58a6-bf37-c0e41b8f9ab7	BAM	a04fc9ba29fc9e7379fa29bd2d1308b5.bam	112000000000	SP116524	b107120f-41b6-5cf2-a797-2c9342df3210	DO52616	BOCA-UK	PCAWG	control
Bone-Osteosarc	collaboratory	FI37374	fa80a77d-5079-588d-aeec-e0b39c915ce4	BAM	5a5a4d48f56d863a291e464b754dd794.bam	166890000000	SP116525	954f3515-cf9a-5f33-ab55-7a6c0804e4fb	DO52617	BOCA-UK	PCAWG	case	no	1e-05
Bone-Osteosarc	collaboratory	FI37373	df4620ce-3a3c-5fe5-957b-f7b5799a3e54	BAM	d71e49c6637a497f14f36938e772a1b0.bam	106770000000	SP116527	228a40db-fa3c-5b63-a7d7-768da2a03e9b	DO52617	BOCA-UK	PCAWG	control
Bone-Osteosarc	collaboratory	FI47999	7ae7047d-4c44-5123-a951-3af11dae04f5	BAM	033ecbdb2c27445b9e507feca1e3e2d9.bam	166680000000	SP116528	18753c6b-9d1c-576b-9a6f-e2429b4145e5	DO52618	BOCA-UK	PCAWG	case	no	2e-05
Bone-Osteosarc	collaboratory	FI47998	a150fb75-817d-50b6-9e6b-cd4ce3a273cf	BAM	ec1dbea57e3bbb155f7ea6f42cfd6b91.bam	112980000000	SP116529	3755dc2e-af43-569b-8cb4-aec06ccf5cc3	DO52618	BOCA-UK	PCAWG	control
Bone-Osteosarc	collaboratory	FI4507	4bb4a937-a3f1-592c-bdd0-778169001f0a	BAM	3af809864aceb41b5fc027cc828d1b3e.bam	146200000000	SP116531	26d785a6-495a-56f6-8444-b37a870483a4	DO52619	BOCA-UK	PCAWG	case	no	0
Bone-Osteosarc	collaboratory	FI4506	2fbd5d07-50b5-5dc7-9f62-cac44e4c9165	BAM	737c12717376b6251b3b6664d8e6df2d.bam	101640000000	SP116533	543a3ae8-6dc4-5d16-8486-02b6f60b33c3	DO52619	BOCA-UK	PCAWG	control
Bone-Osteosarc	collaboratory	FI15579	a6cd2489-5f6a-5485-b9cd-1f827c9ef1e3	BAM	a482171b01d1d7917bec6ac1ecd4767a.bam	185410000000	SP116534	74670e29-ea8c-59e7-b908-17a88be804fc	DO52620	BOCA-UK	PCAWG	case	no	0
Bone-Osteosarc	collaboratory	FI15578	dcade295-1960-51c5-8c3e-334e73f4f145	BAM	a9130c0f035dfa94adda3314ab79200b.bam	111920000000	SP116535	38e47f0c-4116-55a2-b86f-65837876a3c3	DO52620	BOCA-UK	PCAWG	control
Bone-Osteosarc	collaboratory	FI3948	68bc6a5c-b02d-5b74-acf6-199b43a89f3b	BAM	65c7e989be4c8c6a606815d3a3a91b3c.bam	156870000000	SP116550	9c268ba9-6153-528e-a640-b0424a53e486	DO52627	BOCA-UK	PCAWG	case	no	0
Bone-Osteosarc	collaboratory	FI3947	09b616c2-1f49-5a6b-b6b8-d214c430f3ba	BAM	9791e68368e8e21636cf9e629d6fafaf.bam	125470000000	SP116552	7ce53154-b288-53e0-9a74-0fa48b1e0d10	DO52627	BOCA-UK	PCAWG	control
Bone-Osteosarc	collaboratory	FI26146	e11a6389-1231-53f5-8f9f-c87cf62a0412	BAM	7d743b10ea1231730151b2c9d91c527f.bam	156640000000	SP116557	3bc89f64-4ddc-5b8b-af9b-25339f2dae87	DO52630	BOCA-UK	PCAWG	case	no	0
Bone-Osteosarc	collaboratory	FI26145	b3754ef6-82dc-5404-9129-a0c4bd1aa7f0	BAM	43c8f3d198f91c369c5a17a5dd33a81a.bam	134730000000	SP116558	d5348650-10dd-52b3-a4f9-120a463c6f81	DO52630	BOCA-UK	PCAWG	control
Bone-Osteosarc	collaboratory	FI16983	0940dceb-057f-5e4f-9d93-733b99f90b37	BAM	4d4764559b73b3ee5dd35a79b7bbdba7.bam	143950000000	SP116571	455a80aa-f91f-5e62-aacb-4dd9b46ff52a	DO52636	BOCA-UK	PCAWG	case	no	0
Bone-Osteosarc	collaboratory	FI16982	7560f7f9-6a3f-5078-9c65-b0dd54fc65d3	BAM	0492040c731fd42381efe0d8cc3d2e6e.bam	101610000000	SP116572	b7903c0c-bd47-5d28-b289-6f56ffdb1822	DO52636	BOCA-UK	PCAWG	control
Bone-Osteosarc	collaboratory	FI4082	dd4d0a4a-0028-51c0-ba72-b176f929ee23	BAM	c15e37a7f556c4c3bbf262d0255d27d7.bam	120690000000	SP116578	b1bdbebd-d482-58b2-b35c-aa1a3a07b860	DO52639	BOCA-UK	PCAWG	case	no	1e-05
Bone-Osteosarc	collaboratory	FI4081	f58d455e-26e9-5606-9024-f0d54be70790	BAM	396a997ff0bd81dfcbebe6a889d7b494.bam	100950000000	SP116580	4d65f2f0-ae9f-53a5-ad7b-7b747ea99ce2	DO52639	BOCA-UK	PCAWG	control
Bone-Osteosarc	collaboratory	FI24534	49163557-564c-54ff-8760-f002a7f676a5	BAM	08e0e137249c5ff8de518b4788eff356.bam	147960000000	SP116582	43d1b691-93f6-507d-b0cd-633a8b7dd2ab	DO52640	BOCA-UK	PCAWG	case	no	2e-05
Bone-Osteosarc	collaboratory	FI24533	b0a417a0-7d9c-512c-a215-b2a3bdf9d510	BAM	1612f8544dc963747e394d5fac768b86.bam	112140000000	SP116584	29964dcc-0c41-5347-81a8-47834b5a3f15	DO52640	BOCA-UK	PCAWG	control
Bone-Osteosarc	collaboratory	FI13071	c44adc03-23ef-576b-9d7b-11deca3f08b2	BAM	a275f6564a00ef628ff79cbd16bddd42.bam	135040000000	SP116586	1bddbd44-0d15-5d28-9562-4caf9cb0287f	DO52641	BOCA-UK	PCAWG	case	no	1e-05
Bone-Osteosarc	collaboratory	FI13070	c463ef04-111c-5bef-b870-a558e2ec351a	BAM	7cdcbaec9488b2447573750e1d1bad59.bam	103020000000	SP116588	6086d7da-9eb5-5f8e-af85-9a021e185d75	DO52641	BOCA-UK	PCAWG	control
Bone-Osteosarc	collaboratory	FI51754	b26fcb46-c4b6-58f7-89e0-4566ebd0b88e	BAM	4e2a90096443c03100f9f26633636332.bam	157680000000	SP116589	4bd2dcef-d51b-5186-b905-683b17d22598	DO52642	BOCA-UK	PCAWG	case	no	1e-05
Bone-Osteosarc	collaboratory	FI51753	88071ce6-e6cf-5845-a654-c094d227bb7a	BAM	9deb46a544af23b56f8ef67c805d27ca.bam	94850000000	SP116591	fe156abe-1357-515b-9e70-1de0f1f104a7	DO52642	BOCA-UK	PCAWG	control
Bone-Osteosarc	collaboratory	FI50985	d9be2dad-efea-5dd3-9808-04a1ae561b68	BAM	97ecece74ac1d2cfb04450f36b71959a.bam	144580000000	SP116593	64386dec-81d6-54fd-a584-5847c1976cd9	DO52643	BOCA-UK	PCAWG	case	no	0
Bone-Osteosarc	collaboratory	FI50984	0fc95b9a-71c9-58c6-b02f-a593b83719ec	BAM	cbb366530e07ffe759133f09f874b9b2.bam	104270000000	SP116595	0b581bcc-f1db-5e78-89a6-e926ac3d3e05	DO52643	BOCA-UK	PCAWG	control
Bone-Osteosarc	collaboratory	FI27488	abcf047d-57e2-5698-8c57-4d15a17d1f12	BAM	561249f63b7b65807ce0aeec745572e2.bam	136250000000	SP116596	f9a6455d-39ed-5230-8084-cf46de731d20	DO52645	BOCA-UK	PCAWG	case	no	1e-05
Bone-Osteosarc	collaboratory	FI27487	c9a4d0ce-41ee-5d3c-b6de-afa0d7492867	BAM	6d791476bd00844cfe505b92fbbd2e17.bam	172190000000	SP116597	6afcbbfe-26e8-5458-ad86-49f6753711db	DO52645	BOCA-UK	PCAWG	control
Bone-Osteosarc	collaboratory	FI26391	e0d1a5d5-3f0e-5b6e-afeb-d209297c07ca	BAM	902916bdf3467ba69b91a37fb2dd8653.bam	133450000000	SP116599	b97afe87-f07e-54fd-bd08-fe4d5d5cccbf	DO52646	BOCA-UK	PCAWG	case	no	1e-05
Bone-Osteosarc	collaboratory	FI26390	f4c2325f-e51c-5876-9d93-13d06fac3ed8	BAM	852c8f01b65d51b2ed01adfa15d88ad7.bam	127390000000	SP116601	a67d1f7b-2ccd-504d-a3d3-ea57cba9da40	DO52646	BOCA-UK	PCAWG	control
Breast-AdenoCA	collaboratory	FI154	ee9d1804-f6ab-5348-9384-fc30ba74b128	BAM	2b845b723d691204a14e5bddc2d73e55.bam	130870000000	SP2144	3f18e76d-75f1-5a8b-ae57-c648f092f613	DO1001	BRCA-UK	PCAWG	case	no	1e-05
Breast-AdenoCA	collaboratory	FI153	17f1c219-040e-5925-88bf-faa0e661592f	BAM	83f31e082cc17e5b14cf8b07afdc89ca.bam	116850000000	SP2162	44758904-d0b1-5cab-adb6-19b44c815f08	DO1001	BRCA-UK	PCAWG	control
Breast-AdenoCA	collaboratory	FI46105	eff6d922-a774-57be-a41c-dfe28ca0b84a	BAM	d71f32b81cdc2b244002beedfe8af310.bam	150790000000	SP2145	0489886b-6932-543f-95f4-5a441fbe6044	DO1002	BRCA-UK	PCAWG	case	no	1e-05
Breast-AdenoCA	collaboratory	FI46104	ba1a24fa-be07-519c-95fc-8fb317ff7a3c	BAM	e19b256847e1bf578a05608ad2e4ef64.bam	141510000000	SP2163	fd9afc6b-f24e-52df-9a17-ee8c57ed1828	DO1002	BRCA-UK	PCAWG	control
Breast-AdenoCA	collaboratory	FI42435	0740ad42-603e-5926-a390-07f23f30a908	BAM	47fb91c726f5d03bfdf1b387ccce8aaf.bam	123130000000	SP2146	8be1d2fe-e1f7-5a3b-8038-b2d1b063d750	DO1003	BRCA-UK	PCAWG	case	no	1e-05
Breast-AdenoCA	collaboratory	FI42434	24bd82eb-6a16-5b12-9bd7-f7604c636dc6	BAM	9b853d15dfbfe1b9f3eaad9b039107e4.bam	126690000000	SP2164	cdba0255-c804-5dac-bb86-25dd9725451a	DO1003	BRCA-UK	PCAWG	control
Breast-AdenoCA	collaboratory	FI21572	ecdc095c-f6cc-5916-bdac-2dcbe9609e52	BAM	99d91eaa92214a3809350b7acad4aaf2.bam	119520000000	SP2147	d897ab33-584f-556e-90f8-bee09ba824e7	DO1004	BRCA-UK	PCAWG	case	no	2e-05
Breast-AdenoCA	collaboratory	FI21571	4f6ef9ea-9575-5c65-9497-38db620a23b8	BAM	cd68ee9c75a886ddf4baa9ee504089fc.bam	118000000000	SP2165	b5d85c2a-93fe-56d6-a404-c5df0d135e43	DO1004	BRCA-UK	PCAWG	control
Breast-AdenoCA	collaboratory	FI32910	0b4573e7-6c69-5996-86de-463036d6589b	BAM	b6ee98f353017df7d1354ae22fc9e3dc.bam	126590000000	SP2148	6f965116-6349-5fad-953f-90c146330205	DO1005	BRCA-UK	PCAWG	case	no	1e-05
Breast-AdenoCA	collaboratory	FI32909	2b1b2587-1f4e-5918-872f-b87bac0c2429	BAM	228a53b73d2c63eb66530b172cb65b41.bam	123780000000	SP2166	8c7aaa13-05e1-51e1-873e-e9c3e448e094	DO1005	BRCA-UK	PCAWG	control
Breast-AdenoCA	collaboratory	FI43481	4d4a60e7-58e3-5bb7-840b-28c28c000102	BAM	fbea9273f92db57593383df21f483cff.bam	122820000000	SP2150	ceae1a15-1de4-5a6c-8d82-df11fa400237	DO1007	BRCA-UK	PCAWG	case	no	0
Breast-AdenoCA	collaboratory	FI43480	1d9e040d-2e93-5fa8-8405-b5b58560a40b	BAM	04b444338ca9115da592c7533028ee03.bam	145370000000	SP2168	0fbb6844-3b34-57b6-b042-d0aaa5bff833	DO1007	BRCA-UK	PCAWG	control
Breast-AdenoCA	collaboratory	FI284	9b1e3c7d-edd9-5be5-8f39-b709a5d3ec05	BAM	92706898d41bca1d4cd94fa8499e829d.bam	148210000000	SP2151	6c7fce83-844c-538c-8355-662ae1228b01	DO1008	BRCA-UK	PCAWG	case	no	0
Breast-AdenoCA	collaboratory	FI283	be8ef118-7082-5462-aba7-4554c05b60ea	BAM	616481944c74066664e0ef8189f371eb.bam	128780000000	SP2169	29ed7888-0ddd-5e20-a08c-83978c27f019	DO1008	BRCA-UK	PCAWG	control
Breast-AdenoCA	collaboratory	FI21914	55709434-36ef-50b9-9394-2db0d2a1b356	BAM	a39aed571f52193a6f25edfeee924929.bam	122940000000	SP2152	5255a2bb-2d8e-550c-99b2-1e47fd28266b	DO1009	BRCA-UK	PCAWG	case	no	1e-05
Breast-AdenoCA	collaboratory	FI21913	0772d030-12a2-5ff5-a1b8-a45fd51040b8	BAM	6908c9336a4de80f5f16af39da29b1e4.bam	150420000000	SP2170	3316da46-fdec-5f00-bc3c-98750bb73433	DO1009	BRCA-UK	PCAWG	control
Breast-AdenoCA	collaboratory	FI47599	eac7ef9c-0cbc-5589-93d7-c5b0d38c6d1d	BAM	8730a4615612249f4e15b1543b19095e.bam	142520000000	SP2153	8d865369-bb2e-5a0b-ae59-369269e20cef	DO1010	BRCA-UK	PCAWG	case	no	4e-05
Breast-AdenoCA	collaboratory	FI47598	bf06ee54-6645-5bf1-9976-c528e3db9aea	BAM	7f10f832beece369b665bb530f972965.bam	158610000000	SP2175	ea56acc4-8c52-5dab-9c30-4fb6e48717b6	DO1010	BRCA-UK	PCAWG	control
Breast-AdenoCA	collaboratory	FI4811	f54771f0-c7ce-564e-871c-11eaf21bc0b2	BAM	ea40b5df5d9dcf15afd455997b8ec157.bam	143840000000	SP2154	450a0824-d2f5-5ccb-9924-c34b9e54ec58	DO1011	BRCA-UK	PCAWG	case	no	1e-05
Breast-AdenoCA	collaboratory	FI4810	e76b00e7-e8c4-54bc-999a-dc24022c3997	BAM	fa53a1862ab9edf2d889c6c4fa239479.bam	148370000000	SP2177	3230cb0c-4488-58ab-8386-627f27a74107	DO1011	BRCA-UK	PCAWG	control
Breast-AdenoCA	collaboratory	FI15988	1ad4bd10-5da0-5f91-ab08-f448196ea34d	BAM	7723a85b59ebce340fe43fc1df504b35.bam	101050000000	SP2155	26425672-561b-5009-8b9d-de925aa57fd3	DO1012	BRCA-UK	PCAWG	case	no	1e-05
Breast-AdenoCA	collaboratory	FI15987	b6755067-5956-5863-b230-3695502b6db4	BAM	8f957ddae66343269cb9b854c02eee2f.bam	114330000000	SP2179	56da1e52-055d-5eed-995d-7d73275b46e4	DO1012	BRCA-UK	PCAWG	control
Breast-AdenoCA	collaboratory	FI3332	125dbd7f-4eb1-5fcf-b8d9-0cac9287a017	BAM	1a584fd63c988a957132c19b27d24352.bam	114370000000	SP2156	08eb11a8-23c1-5acf-887a-9b0a506d8936	DO1013	BRCA-UK	PCAWG	case	no
Breast-AdenoCA	collaboratory	FI3331	09d665d2-ce54-5094-878b-5e882f9bc24f	BAM	c91788200da36402aa04b7fa8cc4d7b2.bam	117750000000	SP2181	6fa98e73-cbfa-5778-9318-f42b1b587be7	DO1013	BRCA-UK	PCAWG	control
Breast-AdenoCA	collaboratory	FI14589	bdf48d74-0ba1-5872-8d5e-04466c78beb4	BAM	ad7de49d82b86cbcb4a7e7abf27df1ce.bam	109800000000	SP2158	edd93c68-6a4f-50ab-9e28-cbb9479fbf0f	DO1015	BRCA-UK	PCAWG	case	no	2e-05
Breast-AdenoCA	collaboratory	FI14588	3b79ce92-558a-5478-ad04-8994f8196135	BAM	fb6b8d2696c394b4cae539763aaf28d2.bam	133740000000	SP2185	4010b6c1-5a2c-5b96-812e-901d8bc01245	DO1015	BRCA-UK	PCAWG	control
Breast-AdenoCA	collaboratory	FI26072	b5597cb9-9879-511c-b979-41df04e6005c	BAM	caf27dd11b8974b1757742984c52190c.bam	105030000000	SP2159	13829f35-57a6-56bd-8ad3-b13edb451fcd	DO1016	BRCA-UK	PCAWG	case	no
Breast-AdenoCA	collaboratory	FI26071	cbb3137e-0e2b-5654-a584-c15bbd56beca	BAM	ce23abb543ec6d7c48193487994c32e0.bam	122750000000	SP2187	d6444723-555a-5685-a2c1-f385da46016f	DO1016	BRCA-UK	PCAWG	control
Breast-AdenoCA	collaboratory	FI11435	00c8272e-58a6-5c9b-a7c7-3ef445f69533	BAM	97259156cf28a2b1bb89afea72d4b55f.bam	137180000000	SP2160	2624ed01-33b0-5f39-a0be-5b5405e7b7de	DO1017	BRCA-UK	PCAWG	case	no	1e-05
Breast-AdenoCA	collaboratory	FI11434	b4ac7182-6be1-58f4-aaba-c5b2ab29019d	BAM	8f54ef773e0d385efea404f33f8d0335.bam	115320000000	SP2189	2e43ae64-a9c7-51e7-9f00-673ae399bf99	DO1017	BRCA-UK	PCAWG	control
Breast-AdenoCA	collaboratory	FI35500	ca5c5325-2612-532e-a085-c50861f90a42	BAM	5168c0f1e53ae29a91f8dfb5108daca2.bam	146440000000	SP2349	54e66bf4-466f-5cf7-871f-cbde28ebd014	DO1018	BRCA-UK	PCAWG	case	no	1e-05
Breast-AdenoCA	collaboratory	FI35499	a91cef66-d61a-56b8-aedf-2929cc85a1e3	BAM	2091598e1b73ad759444a9a05a662cdc.bam	160590000000	SP2171	bcf72845-cfc8-5ee6-b990-4573789eeaeb	DO1018	BRCA-UK	PCAWG	control
Breast-AdenoCA	collaboratory	FI47270	b844a320-d3e8-5a88-9dd8-1dd9fce1392a	BAM	fb21dbec380434180ded9a1820c48330.bam	170820000000	SP2357	84a63a6f-3a5d-5762-83f8-b7d3c4a2274b	DO1020	BRCA-UK	PCAWG	case	no	1e-05
Breast-AdenoCA	collaboratory	FI47269	eecb92a3-3f64-5c91-81a2-60d31250590e	BAM	ae57bc369df888047340433c48ebf199.bam	133550000000	SP2173	f66e6081-28b3-5817-bcdf-120aea9f1b2c	DO1020	BRCA-UK	PCAWG	control
Breast-AdenoCA	collaboratory	FI31102	5854e30d-6bc7-5312-afad-edef68662752	BAM	17a31a3deafd6aa0e119d28c8ad27b3f.bam	121560000000	SP2581	e0eb33b7-a427-522a-9a18-9e01f389eca4	DO1076	BRCA-UK	PCAWG	control
Breast-AdenoCA	PDC - Chicago	FI38361	fec12034-061e-5e2c-95dd-9746404776d4	BAM	PCAWG.08182412-3255-4dc5-b767-03161d9fc148.bam	152899000000	SP2714	63b063b1-2698-4de3-97e9-034484156fb9	DO1249	BRCA-US	PCAWG	case	no	2e-05
Breast-AdenoCA	PDC - Chicago	FI38360	b87e8828-135c-5124-810d-8f8188778f39	BAM	PCAWG.98fd4b50-d684-4c8b-8400-a4f88e9eaec6.bam	85282016511	SP2715	19ed0aed-be0d-48ea-97d1-bfefd26ea9f6	DO1249	BRCA-US	PCAWG	control
Breast-AdenoCA	PDC - Chicago	FI46033	a1fa5eb2-caaf-54c5-8cba-ef70c6fca164	BAM	PCAWG.e4ccbda6-c7b3-4bf4-be67-ffe4bf4b1b60.bam	156232000000	SP2731	b5fe01c2-fc9e-4493-9e04-43e95b421cad	DO1257	BRCA-US	PCAWG	case	no	1e-05
Breast-AdenoCA	PDC - Chicago	FI46032	c9488893-653b-533d-8d33-9c0f863b30fb	BAM	PCAWG.aeb582ed-4374-4de6-aa73-6b57508ccb2e.bam	90946122203	SP2732	b419c29c-0a7a-4291-b4d0-b0a41f971575	DO1257	BRCA-US	PCAWG	control
Breast-AdenoCA	PDC - Chicago	FI34893	39beccb3-ab3d-54d2-97df-69e5a78115ec	BAM	PCAWG.9fdaaf43-a5b1-4b57-b3da-a5d5d00c4d55.bam	138614000000	SP2766	c2c4c6d2-9c9d-4735-b353-fb730ce7883e	DO1274	BRCA-US	PCAWG	case	no	1e-05
Breast-AdenoCA	PDC - Chicago	FI34892	6d7e3b8e-5fec-5afe-a805-4a7c7c483b9c	BAM	PCAWG.c3eb8b5e-d2f6-4b75-9e92-0f719cac2e2d.bam	95946479982	SP2767	966bb4c2-75d5-45a1-92b5-51b3afa31e56	DO1274	BRCA-US	PCAWG	control
Breast-AdenoCA	PDC - Chicago	FI15970	8d82cd3b-1823-5986-bb3e-5afcda174983	BAM	PCAWG.4e4fd519-4e5b-41f0-be68-f9ecc833e4bd.bam	141009000000	SP2793	aade963b-3a2d-437c-902b-2a09d7cce8a8	DO1287	BRCA-US	PCAWG	case	no	5e-05
Breast-AdenoCA	PDC - Chicago	FI15969	9645b53c-44a6-5896-97ac-36eee03240c6	BAM	PCAWG.45840782-3434-45f4-be3b-b0d2ea92ec0b.bam	76200096265	SP2794	fc16b321-47d3-40a4-bb89-f1e43589d42a	DO1287	BRCA-US	PCAWG	control
Breast-AdenoCA	PDC - Chicago	FI39625	9aa9c36e-0f22-53e3-a768-a64c82bca560	BAM	PCAWG.4d8f5e7c-d7fc-4469-839f-3ea547bf871c.bam	140495000000	SP2799	516fe0b6-e8d9-4dd6-b82f-c3740a56af04	DO1290	BRCA-US	PCAWG	case	no	1e-05
Breast-AdenoCA	PDC - Chicago	FI39624	ead566f5-149a-567f-8cc0-0c82c2ec8cf5	BAM	PCAWG.37cc3f26-7a81-47e8-b66d-4a7a0085c8b2.bam	85066256923	SP2800	369aa5b5-10a7-4d85-8580-c716cd099927	DO1290	BRCA-US	PCAWG	control
Breast-AdenoCA	PDC - Chicago	FI13261	2e911587-33b3-56bb-b1a1-25f01c20e119	BAM	PCAWG.95fde0b0-601e-4181-95a6-b3034014b1ac.bam	134999000000	SP2801	6fffeae1-9654-4b98-aebe-281bf69aae35	DO1291	BRCA-US	PCAWG	case	no	3e-05
Breast-AdenoCA	PDC - Chicago	FI13260	28d8f7bb-b9c6-5651-8989-6731b307ca31	BAM	PCAWG.d990ac48-dd92-48eb-ad07-29f27b7249a2.bam	79984812247	SP2802	132e9692-d0a0-4a2e-91a6-7986aaecdf78	DO1291	BRCA-US	PCAWG	control
Breast-AdenoCA	PDC - Chicago	FI33786	50283a39-2e41-5d2e-8cc4-51289fc68b7d	BAM	PCAWG.c4c060a7-3b4c-4665-944f-e3ab9fcf9c48.bam	105122000000	SP2826	17993537-a235-4109-a772-781bf83db1f6	DO1301	BRCA-US	PCAWG	case	no
Breast-AdenoCA	PDC - Chicago	FI33785	e51719cb-c614-544f-b4fd-47c8455d6231	BAM	PCAWG.e0343678-1b0a-4cee-8c3c-296921443eea.bam	81984069560	SP2828	4f69eb88-01f2-4fab-91da-8775267c967a	DO1301	BRCA-US	PCAWG	control
Breast-AdenoCA	PDC - Chicago	FI16008	efa00f91-38ba-5661-aad2-fb0aad76df07	BAM	PCAWG.a5bb0916-d7f4-4840-94eb-205dd369972e.bam	157051000000	SP2881	1fed6f41-58ae-4a76-8b12-e6ff7c17995a	DO1328	BRCA-US	PCAWG	case	no	4e-05
Breast-AdenoCA	PDC - Chicago	FI16007	fa3d4e45-2b76-5adf-8a5d-5feeb1099103	BAM	PCAWG.4d594f8a-70ed-47ad-9383-0692b946b998.bam	99691821238	SP2884	d61ea081-7df6-471b-8aad-1280ac84440c	DO1328	BRCA-US	PCAWG	control
Breast-AdenoCA	PDC - Chicago	FI1241	71c742fc-a7c4-5bfc-9728-36d457b0416d	BAM	PCAWG.5511ff03-895e-4800-a230-44ce0aaf71e6.bam	104180000000	SP2997	350c8b12-2fa9-45d8-b017-c8ed084e9a18	DO1384	BRCA-US	PCAWG	case	no	1e-05
Breast-AdenoCA	PDC - Chicago	FI1240	db896f26-032c-5691-b586-8ec189f255e2	BAM	PCAWG.fdb7b8a7-7c0e-4738-8766-d58163b3d29b.bam	79810401262	SP3001	2f99b1f1-f930-4802-bd69-972620058775	DO1384	BRCA-US	PCAWG	control
Breast-AdenoCA	PDC - Chicago	FI35862	35a2844a-8726-523a-9a9a-269b519260ec	BAM	PCAWG.2cfe323e-a7c1-4d7c-8b49-dbb4df3ce0ed.bam	146986000000	SP3016	13cce740-60f0-4d73-a785-2a211a509ff4	DO1392	BRCA-US	PCAWG	case	no	3e-05
Breast-AdenoCA	PDC - Chicago	FI35861	a73d2d77-9e01-551f-8a3a-50dec5b21d61	BAM	PCAWG.b32e0cea-678c-47f5-8c03-c9c99955025c.bam	84740831890	SP3024	526defc1-dddf-435a-9164-7d6c4c47c37a	DO1392	BRCA-US	PCAWG	control
Breast-AdenoCA	PDC - Chicago	FI27783	2595afde-87e6-54b1-9023-f6e2b3d3633c	BAM	PCAWG.23c18105-3eaf-4de5-81f2-90593277fb81.bam	97154041271	SP3415	9bd32490-58d0-4483-bcf0-c50de75b7b04	DO1559	BRCA-US	PCAWG	case	no	1e-05
Breast-AdenoCA	PDC - Chicago	FI27782	9cdc6e76-0279-51d8-97fb-7e358b8f8b13	BAM	PCAWG.dd416c92-2136-4685-b7c8-234944159dde.bam	90288308094	SP3420	9ec8468c-fa3e-4c8e-8304-8e37aefea26c	DO1559	BRCA-US	PCAWG	control
Breast-AdenoCA	PDC - Chicago	FI20067	f47acdd1-d1d9-5254-8eb4-308fa159ec9d	BAM	PCAWG.cebba3c0-3dbf-46c1-ad6f-190fad4bc451.bam	178679000000	SP3631	119b3cad-2a21-49f2-bd7b-cd7b87a849b1	DO1663	BRCA-US	PCAWG	case	no	1e-05
Breast-AdenoCA	PDC - Chicago	FI20066	bc3ad508-1cc2-571b-8690-3378a6502425	BAM	PCAWG.03e8aa4f-c18e-422d-ac34-c8c0a66f6fae.bam	113009000000	SP3636	39fed2b5-0cb8-4dab-ac83-b35909aa5c4c	DO1663	BRCA-US	PCAWG	control
Breast-AdenoCA	PDC - Chicago	FI1261	00566df3-dd87-5e6b-acec-1a304753bfcf	BAM	PCAWG.04d09fee-cfda-4d8a-80fe-9ad96d8fefb2.bam	77837914875	SP4265	c5be98b3-d3fa-4356-b753-d25c97e58e4a	DO1954	BRCA-US	PCAWG	case	no	1e-05
Breast-AdenoCA	PDC - Chicago	FI1260	68a3a1ad-e5a9-5f80-a91f-78b6563bd197	BAM	PCAWG.b43c9b79-be36-496a-8fa0-29ecdfa2d315.bam	86323931353	SP4277	b75ea5ab-6275-4d16-b5fd-b0b3afbe6af4	DO1954	BRCA-US	PCAWG	control
Breast-AdenoCA	PDC - Chicago	FI33766	66086536-a0cb-5c8b-a96e-08f1c65c2199	BAM	PCAWG.ef8914fd-cb87-4380-86e2-2633ba876665.bam	164831000000	SP4472	00ecb137-16e5-4444-bd9d-dfc9a7453b54	DO2055	BRCA-US	PCAWG	case	no	1e-05
Breast-AdenoCA	PDC - Chicago	FI33765	6bbd6c26-0ff8-561f-8faa-1032a9ba2b4b	BAM	PCAWG.f8cc7a38-7725-4ef4-98a5-427cb116d9c3.bam	102962000000	SP4478	73b29977-3990-46b6-ba51-9e0f46db9ea8	DO2055	BRCA-US	PCAWG	control
Breast-AdenoCA	PDC - Chicago	FI19703	43aeda42-0a9b-50ae-9552-13fcedf4e94a	BAM	PCAWG.5f5460e6-84e1-40a1-b96a-d8b8f378d280.bam	165680000000	SP4523	148585bd-ecd9-4770-84b8-05bf4b51a924	DO2078	BRCA-US	PCAWG	case	no	1e-05
Breast-AdenoCA	PDC - Chicago	FI19702	87f1f3f3-aec7-52dc-9608-31a437bdc9d9	BAM	PCAWG.c0f8b6f4-32f6-486d-8a12-a666b9af1103.bam	97497997314	SP4529	710eeabd-ef5c-4425-81f2-3981bf589145	DO2078	BRCA-US	PCAWG	control
Breast-AdenoCA	PDC - Chicago	FI45783	4b1c1167-42a1-5bea-886f-53ab5f61604a	BAM	PCAWG.f0fcbe5d-335f-4c5e-ab71-77ab26c4972d.bam	161866000000	SP4535	cc45cfb7-426c-4dc2-9a96-ea9f6c7330e1	DO2084	BRCA-US	PCAWG	case	no	1e-05
Breast-AdenoCA	PDC - Chicago	FI45782	f15fb748-328b-5e78-bdee-c07ab16bb38f	BAM	PCAWG.0f1dc162-b5e1-4157-946f-672268786f91.bam	97509020702	SP4540	ef810a37-5ce5-4499-bf6f-f3c27fd0ea34	DO2084	BRCA-US	PCAWG	control
Breast-AdenoCA	PDC - Chicago	FI9896	10c047f2-b449-5fa5-a8f7-053bd04b562e	BAM	PCAWG.0124c228-3b8b-4240-a9a3-1e601015e2c1.bam	167720000000	SP4557	0251d863-a485-4507-9c17-a850d89fc381	DO2096	BRCA-US	PCAWG	case	no	1e-05
Breast-AdenoCA	PDC - Chicago	FI9895	a8aa29ce-48e7-5dab-b51b-11533a9cf683	BAM	PCAWG.0d3bf79d-f45b-4064-837c-63f1b059186c.bam	101600000000	SP4563	b4010604-8fa0-4396-8eeb-3546d880ade0	DO2096	BRCA-US	PCAWG	control
Breast-AdenoCA	PDC - Chicago	FI4966	ba770b79-b445-53f7-9e89-e5ae50121830	BAM	PCAWG.691cdac4-3120-4377-9655-25391398d92e.bam	157052000000	SP4593	8391b479-90c3-4d1e-9ecb-e3eddb7329b4	DO2114	BRCA-US	PCAWG	case	no	1e-05
Breast-AdenoCA	PDC - Chicago	FI4965	b341baa3-9129-5831-88ea-19793133e129	BAM	PCAWG.311ec0ec-d4a4-4d45-b6d8-f2c1dca1b611.bam	87635231057	SP4599	1380e152-5e2c-47e9-b20e-83f33219b63d	DO2114	BRCA-US	PCAWG	control
Breast-AdenoCA	collaboratory	FI552	7f62fd42-0a85-5e78-9841-bb7611add4b2	BAM	cb32ab778eb9565d20ebc07a1fe1e0be.bam	164780000000	SP116946	aeb759b6-dd43-5d9c-b386-1a48c19f6139	DO217786	BRCA-EU	PCAWG	case	no	0
Breast-AdenoCA	collaboratory	FI551	def7ac0a-fb5a-5ed1-b157-5063073b950c	BAM	34f1ee5a6608cf17d16eac752c4e2978.bam	121170000000	SP118102	8ad5052d-2d01-507f-a06c-2657004f44ba	DO217786	BRCA-EU	PCAWG	control
Breast-AdenoCA	collaboratory	FI570	928382a7-c777-5eef-a97b-e76761d51515	BAM	6ff9e3385587d8c1c7d90c4fd1bce33b.bam	140760000000	SP116947	968f6e13-5d94-535c-988a-ea66e769ce02	DO217787	BRCA-EU	PCAWG	case	no	0
Breast-AdenoCA	collaboratory	FI569	021a777a-4782-5c14-8e09-83034f7f86f2	BAM	942772fb5e75a3cf18ce9a1f6b6039dd.bam	110560000000	SP118103	3e7a6493-81dd-5ca8-82be-cfe0f5826d5c	DO217787	BRCA-EU	PCAWG	control
Breast-AdenoCA	collaboratory	FI1013	e5cb8802-7eba-5ca6-b3e3-37d9e8a92bab	BAM	e12a97afd05a50cc78fb97743db6a522.bam	163680000000	SP116948	f6fd2429-9fbc-5c2b-aee2-b99f1c9ebc26	DO217788	BRCA-EU	PCAWG	case	no	1e-05
Breast-AdenoCA	collaboratory	FI1012	be4f95e1-03a9-5ad0-9f70-aee4a4e1521a	BAM	1b2f1747e64a34472da2e08cf5b721e2.bam	120930000000	SP118099	cf4f1456-b370-55f5-92f6-87ebdcb63029	DO217788	BRCA-EU	PCAWG	control
Breast-AdenoCA	collaboratory	FI7000	c5a9d5e8-caab-5b93-942f-6af29240a2cb	BAM	bbba59198fc5fe9035b9fb2e722554a6.bam	151640000000	SP116963	d1f13dcf-24fa-584a-94be-b6f5795fe33a	DO217800	BRCA-EU	PCAWG	case	no	0
Breast-AdenoCA	collaboratory	FI6999	3d1d26ac-353d-50b3-9a2d-820ea1089ebe	BAM	3ffb14ad03990b7c301c3401abd8d99b.bam	144850000000	SP118123	46ddb034-a6f7-56f6-8944-db100e9b51b8	DO217800	BRCA-EU	PCAWG	control
Breast-AdenoCA	collaboratory	FI3464	cad7dfd8-546d-5213-a0e0-623f40ee2096	BAM	95ef20e701769cce3ae329e54544c7c8.bam	134930000000	SP116991	534a0e8a-410e-5f53-a8fc-c9386b17dc9c	DO217826	BRCA-EU	PCAWG	case	no	1e-05
Breast-AdenoCA	collaboratory	FI3463	fb2db550-16a7-5ef8-b17e-125703ce3393	BAM	6372cfa467cd1e1298ca96ee02d27523.bam	105680000000	SP118138	94cd8b62-c036-543d-8606-c19750e39974	DO217826	BRCA-EU	PCAWG	control
Breast-AdenoCA	collaboratory	FI3799	eeec7699-959b-5f4e-b825-3d8687463059	BAM	08c90bc547856d0718b6dbf50ace69d7.bam	146220000000	SP117011	d3a64b9b-bea3-5fb1-bc0a-2dcd96d1f292	DO217844	BRCA-EU	PCAWG	case	no	1e-05
Breast-AdenoCA	collaboratory	FI3798	ebf46428-c62c-5768-a1fa-1b7640dadaea	BAM	4fd7f1f5987b2aa5ba6caef1540aa121.bam	104750000000	SP118163	70d22ae7-f4a5-5616-8fda-72cef4d57982	DO217844	BRCA-EU	PCAWG	control
Breast-AdenoCA	collaboratory	FI5264	53eb529f-32bf-5eab-9285-5f360211591a	BAM	4b76db53038f484c17e5f5183ece91ae.bam	168340000000	SP117032	4f0c20b9-f77d-5a3f-9f9b-631ace0f4514	DO217865	BRCA-EU	PCAWG	case	no	0
Breast-AdenoCA	collaboratory	FI5263	2b8d3851-965b-5867-a789-5e549cfd454a	BAM	c24d16491a5f62490b9a14add33e8801.bam	111790000000	SP118184	cd8c2a78-6ab2-5a9a-b252-52715fe658bd	DO217865	BRCA-EU	PCAWG	control
Breast-AdenoCA	collaboratory	FI10494	3be3c504-2579-503b-9ff4-d7eba3cb7594	BAM	c065da5677879d13c497258b59c5e9cc.bam	148400000000	SP117057	31648ce6-95e8-5545-b471-e31152126773	DO217887	BRCA-EU	PCAWG	case	no	0
Breast-AdenoCA	collaboratory	FI10493	48b0ff10-47da-584d-86d8-096b7d89548b	BAM	96fa698430e6f55e077c42388ea5f169.bam	106340000000	SP118192	5a8071e7-a621-5aa2-920c-ba3505253b3e	DO217887	BRCA-EU	PCAWG	control
Breast-AdenoCA	collaboratory	FI8635	c77d1830-f4a1-5db8-977d-0c9e673a9968	BAM	465c41279f86cde6606765655f9845a0.bam	143280000000	SP117078	a65c6b58-cc39-56ba-b52c-cc66dec9c648	DO217907	BRCA-EU	PCAWG	case	no	2e-05
Breast-AdenoCA	collaboratory	FI8634	b4b77dc3-652d-5221-8075-58c021e00c06	BAM	62997b6d55a4c99aaee0b5ba583c716a.bam	127750000000	SP118219	5852acb4-7101-52f7-b7d8-c51940cd3ea4	DO217907	BRCA-EU	PCAWG	control
Breast-AdenoCA	collaboratory	FI8309	62afbd67-72f9-5740-873d-23b392ae52b3	BAM	dafe1ba5cc8c9d0b59ba4d24eafe142a.bam	243990000000	SP117079	e44fce42-5fc1-5dc2-a51f-b650ee199bc3	DO217908	BRCA-EU	PCAWG	case	no	0
Breast-AdenoCA	collaboratory	FI8308	df7b0a6b-c70d-589d-820c-50150b9dd7b5	BAM	72974903d64f4205d516d9b6486ded22.bam	111090000000	SP118225	d3ae524f-9c65-5e40-b2f0-b42d8682bf44	DO217908	BRCA-EU	PCAWG	control
Breast-AdenoCA	collaboratory	FI9215	7be7dbcc-d639-5573-a152-befa385faddf	BAM	83f765504ca65610220698f70dce73ad.bam	155290000000	SP117105	0f715e86-7c61-5fbc-9798-e085959f93e9	DO217931	BRCA-EU	PCAWG	case	no	1e-05
Breast-AdenoCA	collaboratory	FI9214	3985b40e-d10b-5aa7-8b2f-67c94a0a1226	BAM	c08ad2b2fbc311cfcab0aeadbdf3946b.bam	100880000000	SP118252	b81fd0d3-71de-52de-a5fb-df6385c129b0	DO217931	BRCA-EU	PCAWG	control
Breast-AdenoCA	collaboratory	FI7192	b7158e40-2ac4-50d6-a2b6-95e6a1abe44c	BAM	860e68a6860b393896cf0ae13075e339.bam	133080000000	SP117108	280340ec-c77b-5e30-af5c-56ebbdfc9c23	DO217934	BRCA-EU	PCAWG	case	no	0
Breast-AdenoCA	collaboratory	FI7191	3c145011-0b73-537e-9454-b1208c2e751b	BAM	0f1918376baeccdc6bf47725566ae8ec.bam	110160000000	SP118261	d40e3f45-f9de-5a82-99f3-729b90bd58ed	DO217934	BRCA-EU	PCAWG	control
Breast-AdenoCA	collaboratory	FI6826	1d9a0f4f-fbd4-50f1-9dda-1292bd6bafc1	BAM	8c07e92da897cf40d1773e9e12685182.bam	138920000000	SP117113	93a2d2bf-b6cc-5b85-9ccf-e54121ef4009	DO217939	BRCA-EU	PCAWG	case	no	1e-05
Breast-AdenoCA	collaboratory	FI6825	f9722145-f360-5e5e-b2cc-6efc5177b109	BAM	ff9816177c1072f4a8bd486d20c9bbae.bam	119660000000	SP118249	7eceef3b-b1b4-5eb8-b960-12087959c968	DO217939	BRCA-EU	PCAWG	control
Breast-AdenoCA	collaboratory	FI9423	80c39fc8-fd22-5387-9c47-760b1d478ef0	BAM	c5f40b0464d5d5cf04629dee61c02662.bam	173800000000	SP117126	e247f56f-7f6a-59f9-8588-dda740414d39	DO217952	BRCA-EU	PCAWG	case	no	1e-05
Breast-AdenoCA	collaboratory	FI9422	6d2993db-6172-5b6c-8f6c-2648f7406f85	BAM	e4b398553027dc84ba05cbb2c418787f.bam	140830000000	SP118279	07ffc62f-2a49-5301-a916-ce90fdc0d021	DO217952	BRCA-EU	PCAWG	control
Breast-AdenoCA	collaboratory	FI5188	9c6512c5-7f68-5f98-a6ab-ed2e955fcb19	BAM	d69544a962843a0010099bc068ab1bcb.bam	168160000000	SP117127	64744e37-f73b-5734-a530-adf8df90181a	DO217953	BRCA-EU	PCAWG	case	no	1e-05
Breast-AdenoCA	collaboratory	FI5187	ed6657c2-e5bb-505e-9df1-5fe6c13a50f7	BAM	6244dcb7d1e46205c2d278f2c86185c1.bam	117330000000	SP118280	725ca5ec-6031-5b81-9ab8-1ec3db41e62d	DO217953	BRCA-EU	PCAWG	control
Breast-AdenoCA	collaboratory	FI11399	c1735e9b-2dad-5895-84a3-ac4a39c39a12	BAM	e78993c3a33d0ffa0962406a92c3b33b.bam	123970000000	SP117162	4aa3157e-88c7-53f0-b116-f4d995b12f46	DO217987	BRCA-EU	PCAWG	case	no	0
Breast-AdenoCA	collaboratory	FI11398	ce6b319c-d9a9-52cb-886a-d82226cba4e9	BAM	d03b8b2f7505cd583a8122594d6692ee.bam	97780000000	SP118315	9be196ed-665f-512d-8ec2-d342d14a36dd	DO217987	BRCA-EU	PCAWG	control
Breast-AdenoCA	collaboratory	FI14317	5c2aa66f-974e-5f77-a745-44a0fd4713b2	BAM	8b7d25d765aa9121f99e06e33c11d302.bam	131690000000	SP117244	f7de2643-53e8-574d-91dc-f43ca5bc2901	DO218059	BRCA-EU	PCAWG	case	no	1e-05
Breast-AdenoCA	collaboratory	FI14316	149b6926-fac7-5a75-b3a9-f61e7b1008fa	BAM	ea9c99442afb2b2f23b3cb1ed2da419f.bam	146540000000	SP118357	7d6ae62c-f8b1-580c-b0c3-4a7326c109a9	DO218059	BRCA-EU	PCAWG	control
Breast-AdenoCA	collaboratory	FI14335	5ec8a583-197e-5661-b890-a1a20c7141b1	BAM	601ac1f77b9ef56fb8f9fefed549fff3.bam	152530000000	SP117245	d6b087ce-ceb2-5ba0-b38d-19dee138ccc3	DO218060	BRCA-EU	PCAWG	case	no	0
Breast-AdenoCA	collaboratory	FI14334	fde5825d-6386-5d5e-bde8-334ce02a809d	BAM	b365e6923149d69b9f46a0ed2a7d434d.bam	141310000000	SP118358	0fab6a2c-63c8-56d9-93a7-6e64c56cacd6	DO218060	BRCA-EU	PCAWG	control
Breast-AdenoCA	collaboratory	FI15369	0853041f-299e-5b92-ad71-78f8ae30b290	BAM	ac135405085f44f6957fd783bca373a3.bam	109790000000	SP117250	469cc8c6-4bd1-5ae4-81c8-bddd395b3d2e	DO218065	BRCA-EU	PCAWG	case	no	0
Breast-AdenoCA	collaboratory	FI15368	ceb93ac2-e374-5974-af9d-6a9e2446850b	BAM	36499e9b123c010f8a631a9366d685e3.bam	116570000000	SP118384	7821674d-f42b-527c-9eab-2f15e2d7f411	DO218065	BRCA-EU	PCAWG	control
Breast-AdenoCA	collaboratory	FI17732	48185984-7965-59a2-9684-b15e8e67c9fc	BAM	77b817877bee951efa52cbeb18902545.bam	148210000000	SP117257	74520fe2-fef3-52b8-8db7-88502285b776	DO218072	BRCA-EU	PCAWG	case	no	0
Breast-AdenoCA	collaboratory	FI17731	aa5c270e-d0ad-56d8-adb1-3833f4f3dc28	BAM	1591269c8015dd7558031f70c917793f.bam	109670000000	SP118413	7c8a6126-8aeb-5686-ab68-6208cc051ad4	DO218072	BRCA-EU	PCAWG	control
Breast-AdenoCA	collaboratory	FI18337	481d3b21-ed24-5fd1-ab67-88961b6761cb	BAM	451549329670aa5c903f71488cbb029f.bam	154640000000	SP117312	f9d0fb52-8377-5650-bd62-8a7a5c003fce	DO218121	BRCA-EU	PCAWG	case	no	0
Breast-AdenoCA	collaboratory	FI18336	24e7e13e-3918-50e3-a2ff-b1f99e19544d	BAM	d8bdae97274e1eff0d875a626c091a37.bam	131090000000	SP118461	dc921f27-df4c-5222-abcc-cd6911620549	DO218121	BRCA-EU	PCAWG	control
Breast-AdenoCA	collaboratory	FI19741	cacaf8ac-8a6a-54a0-9b8c-e8904cf206c5	BAM	9acfb08c765d442ab403eff4e7be5955.bam	135710000000	SP117344	5e722eae-43ef-5d6a-9686-f494d871dae5	DO218150	BRCA-EU	PCAWG	case	no	1e-05
Breast-AdenoCA	collaboratory	FI19740	c6d9f224-048c-5147-8b86-14343834751e	BAM	d50b356f8406c757ee1a97b11312b817.bam	124720000000	SP118493	d21d0fc7-d5cf-5265-aabb-1f9eb1826f0c	DO218150	BRCA-EU	PCAWG	control
Breast-AdenoCA	collaboratory	FI19623	f84e9e7e-1632-5336-9a00-c6b846dd7271	BAM	18f53542d4bbd85d5b199b05c5336623.bam	143920000000	SP117354	f9630cce-fdaa-52f0-9435-0c2bc0bfff5e	DO218159	BRCA-EU	PCAWG	case	no	1e-05
Breast-AdenoCA	collaboratory	FI19622	6237e4a3-b959-5458-93ff-5d49807f9d18	BAM	402f54dff10529591bb750da0b95bb69.bam	95358000000	SP118485	02770f02-1779-5dcc-99b1-73a0fea30362	DO218159	BRCA-EU	PCAWG	control
Breast-AdenoCA	collaboratory	FI21104	140bd655-ae2d-564c-a137-f11b287a68f6	BAM	8a10957537ddf975ffffdef6fbe805e2.bam	151460000000	SP117363	1b364fa7-5a9c-506e-a73e-f874aea89247	DO218168	BRCA-EU	PCAWG	case	no	1e-05
Breast-AdenoCA	collaboratory	FI21103	e2fe6159-8c5c-5f6e-9ec6-58b04d8da6c3	BAM	80a84d5b7bd63796ada4f3bcbc1ddd05.bam	95339000000	SP118500	993234b9-cd38-51f4-9e3d-5ecdbf5f9095	DO218168	BRCA-EU	PCAWG	control
Breast-AdenoCA	collaboratory	FI21482	2dad8200-6a7f-51e7-83f6-cf1db6a43cc0	BAM	6e1fca03e50493939c64452cbe9143d7.bam	161750000000	SP117369	2aadf0e4-427f-59ba-9c40-93ec334c54f2	DO218173	BRCA-EU	PCAWG	case	no	0
Breast-AdenoCA	collaboratory	FI21481	7ddb55f8-b9ae-58f6-85fc-b4832d26a5c5	BAM	35a2abf93646d3984633f23f7c3c061d.bam	110100000000	SP118497	1f18f657-5763-5371-a76e-e6bd7f78a1e0	DO218173	BRCA-EU	PCAWG	control
Breast-AdenoCA	collaboratory	FI21068	325b8034-7dd9-5538-a3e9-79b6a5f7d9d7	BAM	b0926c6a562bd3f22f2ffbc69beedc16.bam	139410000000	SP117370	e4d3c186-79fa-5ef9-984f-a7416f3e42f1	DO218174	BRCA-EU	PCAWG	case	no	1e-05
Breast-AdenoCA	collaboratory	FI21067	3101cb44-f3e4-5a12-ba55-8e8348f99456	BAM	dd38977a6768b372e2e1b0de36d7b8bc.bam	112350000000	SP118498	1f1245d0-88e3-5844-a0ba-04bd0608bbd4	DO218174	BRCA-EU	PCAWG	control
Breast-AdenoCA	collaboratory	FI20630	07f9b03b-971e-50f7-a6b0-d7f6e2dc3ca1	BAM	c63c0880556f09e781c8b365e94dea3a.bam	172490000000	SP117372	e2457a7a-f8c5-5a7e-a6c3-d9bf59c5353d	DO218176	BRCA-EU	PCAWG	case	no	0
Breast-AdenoCA	collaboratory	FI20629	24fe7572-8c8d-5e03-a981-5cc5691dca36	BAM	59ffad6f94e85aa9154dc5530f6bdc20.bam	108740000000	SP118519	76963e67-c9dd-5262-9238-93d415bc2a98	DO218176	BRCA-EU	PCAWG	control
Breast-AdenoCA	collaboratory	FI21252	915ac113-e848-55b9-826d-5bd18c42c3a0	BAM	15e98f5745668996f7c608b2a8037616.bam	117050000000	SP117378	c22b9b71-8d93-5aa2-b411-8ee32fa58284	DO218182	BRCA-EU	PCAWG	case	no	0
Breast-AdenoCA	collaboratory	FI21251	1a9b5146-0386-59c5-a3f5-8b65b562bb54	BAM	159d08ad6aa64c9932a397702791dea0.bam	108120000000	SP118504	a9f7fb34-767f-53f8-b8ca-724048cae5b9	DO218182	BRCA-EU	PCAWG	control
Breast-AdenoCA	collaboratory	FI21842	437d63ba-0090-5c60-8c73-88ccd009e407	BAM	69b692e259a274a4c5668d8a37e567d4.bam	147020000000	SP117402	444bbc0a-ecff-5afa-9cdb-872b2bdd211f	DO218205	BRCA-EU	PCAWG	case	no	0
Breast-AdenoCA	collaboratory	FI21841	05b9f2c9-173e-522e-b0ea-d0a8fe3ac542	BAM	b68e528fca84d4b31b044e103f544bc1.bam	117560000000	SP118533	eaa87ead-e6d9-5ff6-b8e7-515446f8a066	DO218205	BRCA-EU	PCAWG	control
Breast-AdenoCA	collaboratory	FI21686	1b588737-a984-59f6-b193-2791ac0345b7	BAM	e7b29013c21f5172f093d7d25f3ea7ad.bam	128640000000	SP117409	cba4e99b-6b44-5157-8273-53a81b453e29	DO218212	BRCA-EU	PCAWG	case	no	1e-05
Breast-AdenoCA	collaboratory	FI21685	ba4a92f3-be23-5e59-b065-f0d32a39c580	BAM	7e6ccc67de0b0b14531794504b51afb1.bam	127910000000	SP118541	2ea3c4b2-e1c3-5ee5-8e75-1d0d50e1489e	DO218212	BRCA-EU	PCAWG	control
Breast-AdenoCA	collaboratory	FI25387	9bd72000-946e-5a09-b419-38a2a888acf7	BAM	03f2ccd4cb3727c832ae49d3aa7fa692.bam	149970000000	SP117454	def179ae-82cf-5122-928f-dec87b214cc9	DO218254	BRCA-EU	PCAWG	case	no	0
Breast-AdenoCA	collaboratory	FI25386	30496514-aaa5-50bb-ae85-fda73ce02ef5	BAM	1f51bc0abbba888a6aede0c5e86d00a7.bam	134200000000	SP118590	dae7562f-4374-5c66-adce-762eca6d6081	DO218254	BRCA-EU	PCAWG	control
Breast-AdenoCA	collaboratory	FI27470	98b11c24-1041-5487-b518-6a3f520e6a08	BAM	39a6cd29b3215c01ee73b9ae4b9f968f.bam	130540000000	SP117538	88b0cbbe-fa8c-5147-9185-874ccd1d4126	DO218333	BRCA-EU	PCAWG	case	no	1e-05
Breast-AdenoCA	collaboratory	FI27469	cbfa3268-9abf-57d7-a289-03e5044ad16d	BAM	962563a8ac90079983039ff82798c2c2.bam	149800000000	SP118668	279a5851-96fb-502f-96ef-d3434c84f10c	DO218333	BRCA-EU	PCAWG	control
Breast-AdenoCA	collaboratory	FI27563	fa46b647-a8db-5fc8-b0fe-73a268895f5a	BAM	68fcfce3f452dfe01f8eb1c664da0917.bam	150410000000	SP117552	1a84cbe0-35e9-577a-970a-3d394972a2c7	DO218347	BRCA-EU	PCAWG	case	no	0
Breast-AdenoCA	collaboratory	FI27562	bab1cd41-6441-5093-a1f6-e63904494cf3	BAM	7ddbf968524f72e01c892968d742b362.bam	105220000000	SP118676	42826465-d8fe-553a-b060-60f6196e4a7c	DO218347	BRCA-EU	PCAWG	control
Breast-AdenoCA	collaboratory	FI31104	6a920584-6f4f-5797-98d7-dfdae9dc9cb0	BAM	e5128f75536aedece012397e1b0a299f.bam	162420000000	SP117593	d07e5738-7bbc-528b-882c-f767d9fc2790	DO218384	BRCA-EU	PCAWG	case	no	1e-05
Breast-AdenoCA	collaboratory	FI31103	1f959cef-44aa-5549-87c4-69e49ce720ce	BAM	874346f5d9625335b940414e971c4642.bam	107110000000	SP118717	652c2599-e91b-5f20-9b3a-49dfafbc7b7b	DO218384	BRCA-EU	PCAWG	control
Breast-AdenoCA	collaboratory	FI23592	c694c09f-3f63-57cc-9f2a-c07d543b51b3	BAM	a273b73d6599a8eef8f90908e737420f.bam	126960000000	SP117598	0d16da11-b6cf-541f-9bb4-692bd013cf27	DO218388	BRCA-EU	PCAWG	case	no	1e-05
Breast-AdenoCA	collaboratory	FI23591	d198a29f-ad69-5723-abd2-2e4d369040e3	BAM	a9dc3fc69720c1f5191f2d0a78036431.bam	117820000000	SP118726	6e102721-2556-5b12-8e74-0ca7e21077b2	DO218388	BRCA-EU	PCAWG	control
Breast-AdenoCA	collaboratory	FI32155	c48aba4f-8336-5171-a20e-b756e55e4c8a	BAM	6e75f04c104516af8d5759d4dcac8f76.bam	134880000000	SP117614	a67dfbb0-0ddf-5beb-bfeb-9c4cfd97345c	DO218404	BRCA-EU	PCAWG	case	no	0
Breast-AdenoCA	collaboratory	FI32154	095ccd91-a27d-5a48-8ff7-5a272942e631	BAM	1dabc6f8a86e801f7f08b32e2075e398.bam	445830000000	SP118722	0fad1358-7509-5785-8caa-5d53a716bfa5	DO218404	BRCA-EU	PCAWG	control
Breast-AdenoCA	collaboratory	FI32075	df79ad59-e6cc-5c85-8c7b-f9c4215cc89d	BAM	672f1a0b6f0e38b56abb4599af2fff23.bam	126660000000	SP117618	01edbea9-ee2f-59f8-8a54-a138f05c849b	DO218408	BRCA-EU	PCAWG	case	no	0
Breast-AdenoCA	collaboratory	FI32074	7d13ce7b-87f5-50e7-a0cf-f5cadb9911ad	BAM	deb3f305973e40fe22e7bb0c0b279957.bam	115040000000	SP118740	591879ce-69a3-5812-81fc-6e945e3a43b3	DO218408	BRCA-EU	PCAWG	control
Breast-AdenoCA	collaboratory	FI33316	25698d80-6a97-51c6-bd59-83cb94b8963d	BAM	2cadde6a8f80e326701ff958a70f6d1c.bam	135150000000	SP117629	1c157da5-8e80-55cf-9c56-bf1d9c7c52aa	DO218419	BRCA-EU	PCAWG	case	no	0
Breast-AdenoCA	collaboratory	FI33315	07edc12a-cdef-5961-9417-a26f5adc6c8a	BAM	8bbda3241ff088d94a1903cb999827f2.bam	109540000000	SP118754	a0a2c429-25e7-5887-90fc-340752edf5d6	DO218419	BRCA-EU	PCAWG	control
Breast-AdenoCA	collaboratory	FI32820	8d7b37c3-bfc7-5484-9100-e60b0bbf8305	BAM	392dadae71b447bd51bfd692fe35724f.bam	123920000000	SP117639	ae01a41c-8529-57de-b7da-1d1b7e79c5cc	DO218428	BRCA-EU	PCAWG	case	no	2e-05
Breast-AdenoCA	collaboratory	FI32819	0a102200-44c4-5c82-99c6-fecbc7688e30	BAM	e4f18e9492442ad684ea0faece0d528c.bam	136550000000	SP118760	20e37258-67dd-5b47-8455-3b74c17b1c2d	DO218428	BRCA-EU	PCAWG	control
Breast-AdenoCA	collaboratory	FI39814	38e863d0-e911-5adb-906d-1a3eb965e560	BAM	e0daa95d9782909fd4805f519c4164c4.bam	153420000000	SP117676	12a2ab8f-f0e8-5db0-a525-465bffdb2cd1	DO218457	BRCA-EU	PCAWG	case	no	0
Breast-AdenoCA	collaboratory	FI39813	78272b2b-5556-5ef6-a904-2f2386a41ca3	BAM	ae9230e446c61e1b6ae388e81cd2fcad.bam	132710000000	SP118788	c8a89235-4fe6-5806-9301-c729efc02095	DO218457	BRCA-EU	PCAWG	control
Breast-AdenoCA	collaboratory	FI36651	74e3020c-7da4-55a1-ba36-622cbc71e9b5	BAM	d844dde2261fa9718763bad6f14a08bb.bam	151140000000	SP117710	e85482b4-4664-5007-8618-4ad3b944fcc5	DO218489	BRCA-EU	PCAWG	case	no	1e-05
Breast-AdenoCA	collaboratory	FI36650	be657845-7ad4-5222-a2a5-ccac5ce93b0f	BAM	f0e3e921b1af35bcbb81055ccce4aa51.bam	112450000000	SP118826	e970954e-6d6f-57ba-aec6-94e7bcade6dd	DO218489	BRCA-EU	PCAWG	control
Breast-AdenoCA	collaboratory	FI36289	34f66ffa-4574-512f-8796-c5f78af9197f	BAM	75e5ab0697eec300150de8ff1f549336.bam	116380000000	SP117724	8c9ef674-9cf5-5aa1-8c75-3a7e9006de6c	DO218502	BRCA-EU	PCAWG	case	no	1e-05
Breast-AdenoCA	collaboratory	FI36288	9b0722e6-77c3-5ad8-b2cc-0b521db9d7cb	BAM	25df56acc40dfa57e33f826c3bd8197e.bam	101990000000	SP118844	82c739f8-170b-5e6c-883b-982b753bf4b5	DO218502	BRCA-EU	PCAWG	control
Breast-AdenoCA	collaboratory	FI37015	b1267657-0709-58c6-bd7e-0ba70b86b0d2	BAM	423b15b512d70781b65de4085adae995.bam	137850000000	SP117728	2e0b1313-1d3b-51b0-94c8-b8dff9a95dfb	DO218506	BRCA-EU	PCAWG	case	no	1e-05
Breast-AdenoCA	collaboratory	FI37014	3fa12377-e7c3-5514-b4b3-541520a16f55	BAM	00333230243c5b597674b629623fa831.bam	116520000000	SP118821	4101c180-3938-51b9-b6ff-eb695ef4bdd8	DO218506	BRCA-EU	PCAWG	control
Breast-AdenoCA	collaboratory	FI38664	f5cec5a0-abbd-52de-8d97-1ecbf465bfe1	BAM	4e477976c92568614918611b0919592c.bam	138050000000	SP117778	66f95afe-e80e-53cb-833a-7ee758f32392	DO218553	BRCA-EU	PCAWG	case	no	1e-05
Breast-AdenoCA	collaboratory	FI38663	9d8410bd-94f5-59b0-936b-f42027183b66	BAM	f5d20700ccb412aece405e3f903a941d.bam	95746000000	SP118869	47d9d814-d7a5-5b86-a530-23c5a812723d	DO218553	BRCA-EU	PCAWG	control
Breast-AdenoCA	collaboratory	FI39419	4cce3192-3c8c-54c4-b4a2-f3fa0c2c3bc1	BAM	fdadbda39a455f9b9e1685c39d84660d.bam	144710000000	SP117785	fa6ef8aa-f15b-5c9d-af28-f373995eae3a	DO218560	BRCA-EU	PCAWG	case	no	0
Breast-AdenoCA	collaboratory	FI39418	040170aa-4ab9-51a5-92d1-1876a69350a9	BAM	2bd0a0ccfcdc047b68fe55a6ab8e5737.bam	117670000000	SP118910	32b0c64c-fca4-56d5-9d6b-7e9a0b573f2b	DO218560	BRCA-EU	PCAWG	control
Breast-AdenoCA	collaboratory	FI39401	6cd58fb2-f9cd-58de-a8ac-ba2f81bf68e9	BAM	10f92bc54f041e45e71c9894e8830cfe.bam	142220000000	SP117800	c5c645ef-eb74-5e40-83f1-d8eab1d9f124	DO218573	BRCA-EU	PCAWG	case	no	1e-05
Breast-AdenoCA	collaboratory	FI39400	90a8849f-ad23-5bf5-8b6e-c3a3d50b8735	BAM	d4a1ff158eea86c343aee8cc14f46a5f.bam	107780000000	SP118909	f50262d9-bdbc-5f73-8d3c-8f50fe03dc3e	DO218573	BRCA-EU	PCAWG	control
Breast-AdenoCA	collaboratory	FI42133	c911ae65-d7dd-537a-9142-a0c2ecd2672d	BAM	4eeba0a09027ccff5003cc4e22ee224e.bam	116990000000	SP117812	2778f7e6-3feb-5e2e-be0a-adbc5b31f7f9	DO218583	BRCA-EU	PCAWG	case	no	0
Breast-AdenoCA	collaboratory	FI42132	35302478-e0b1-57b8-a2ba-9a550e72b875	BAM	72e1f4085ea25351bdd25b3066d44c43.bam	115100000000	SP118921	9e1e191f-29ed-50c2-8743-4ce3169f5409	DO218583	BRCA-EU	PCAWG	control
Breast-AdenoCA	collaboratory	FI42285	2a3a4286-adad-5fdb-ab1f-e735b6eaf0df	BAM	1e2f6199bb1e0beefca68897726d6c75.bam	155910000000	SP117834	4add7744-4194-5be7-875c-ec8ad10d7863	DO218605	BRCA-EU	PCAWG	case	no	1e-05
Breast-AdenoCA	collaboratory	FI42284	3662e692-278c-5a67-8582-b4a58498a315	BAM	4bc3e7a22136229927820e7cddd6d032.bam	159790000000	SP118951	c218a654-69f1-5715-8671-30b9826700b2	DO218605	BRCA-EU	PCAWG	control
Breast-AdenoCA	collaboratory	FI42593	ee079683-2c88-55b9-8e07-daff5870a24f	BAM	8685a0380f1e02b6d81165adbe57363e.bam	184270000000	SP117840	a5cd8fb2-88ac-5475-b622-55f178709357	DO218611	BRCA-EU	PCAWG	case	no	1e-05
Breast-AdenoCA	collaboratory	FI42592	f5be1edd-8ef8-5313-a674-1ecde44f9662	BAM	c363be71f4ecabaa7bf0a79c1bdac15c.bam	121530000000	SP118965	5a53fd59-3d99-5da6-9d56-ac8eb1ddfb66	DO218611	BRCA-EU	PCAWG	control
Breast-AdenoCA	collaboratory	FI42363	a71e0aa6-2170-56d5-adb4-1d94985dc483	BAM	9a707571fb1613fba23386a854ce4f8e.bam	135900000000	SP117850	a48ef708-a5b9-5d68-94dd-b31dfe0ce6f2	DO218621	BRCA-EU	PCAWG	case	no	0
Breast-AdenoCA	collaboratory	FI42362	928e709e-92de-5c94-92c9-13cf2aa1499e	BAM	639858b7c435a556d6baf3d1d22e369a.bam	132620000000	SP118946	0c32aadf-8648-56d1-9456-a2738f7dfd92	DO218621	BRCA-EU	PCAWG	control
Breast-AdenoCA	collaboratory	FI43761	a7f78b8b-9912-5527-a0b4-a4577d3a8b7e	BAM	c6b0dd73563bdac54c0be7bbb90ab803.bam	166220000000	SP117882	a3ae8630-81de-536a-b4e5-22d97b46a77e	DO218651	BRCA-EU	PCAWG	case	no	0
Breast-AdenoCA	collaboratory	FI43760	d22f8e43-558f-585f-a09c-d05bc00cb2b4	BAM	ff4956778e1b3967b073d65049dfcf49.bam	128030000000	SP118978	259eed42-c833-5607-93dd-4d564658893b	DO218651	BRCA-EU	PCAWG	control
Breast-AdenoCA	collaboratory	FI44452	675ae16d-1d9d-5df9-864e-5443ac519323	BAM	19b911355b841c93bed9fbdd7c9ed5c6.bam	154940000000	SP117887	b2fa131a-03d8-522b-a3dd-2adaaf491ac0	DO218656	BRCA-EU	PCAWG	case	no	1e-05
Breast-AdenoCA	collaboratory	FI44451	5fa1a95d-a1d4-544a-9ec7-037f30c9f992	BAM	47b4d5189043dc28d943a157b02f44f0.bam	91850000000	SP119003	3af6fa59-473e-5332-818c-54715de06a93	DO218656	BRCA-EU	PCAWG	control
Breast-AdenoCA	collaboratory	FI51640	e3c09431-8fed-534f-b70b-ee4f336664fd	BAM	2fb4308ca855919546e433830a70a9ed.bam	147070000000	SP117901	57ee6c98-ef4e-50e5-a231-1f468377db69	DO218669	BRCA-EU	PCAWG	case	no	0
Breast-AdenoCA	collaboratory	FI51639	bc97cde7-29e4-5ce3-9433-198860e66e7c	BAM	1f6cdd41691cf38d5d3892b6fffd6b55.bam	157070000000	SP119008	ceb7d191-f148-5b8c-aeae-d52ad987f656	DO218669	BRCA-EU	PCAWG	control
Breast-AdenoCA	collaboratory	FI46721	f679c5a7-5849-5a14-8846-bb5eb797dfe3	BAM	74a5c71078d87c1fb3272b24cb54977c.bam	188520000000	SP117919	1e2eccf4-ce17-59b7-8ea5-19cf5552da82	DO218684	BRCA-EU	PCAWG	case	no	1e-05
Breast-AdenoCA	collaboratory	FI46720	746e2e1f-be63-5823-819f-108d32c9fa5c	BAM	72fabcecabd4954fe9de28baf8e4be6d.bam	122950000000	SP119022	b95ea55b-db19-590b-98b0-28c43bb23873	DO218684	BRCA-EU	PCAWG	control
Breast-AdenoCA	collaboratory	FI46573	6dc919d0-90e3-5cdf-af96-5a498fd93986	BAM	df251763cd8276f7b379425ebb55d8c7.bam	141580000000	SP117933	5ff76557-8726-5caf-b403-84a5991dd687	DO218698	BRCA-EU	PCAWG	case	no	0
Breast-AdenoCA	collaboratory	FI46572	4b4158a6-7731-56b8-abe3-7b00aa2cdc00	BAM	fee02d75c8d6fcb08acdf27c9bd7cdee.bam	120240000000	SP119021	cfd707f7-94a2-56d1-ade3-cf966bec5d0c	DO218698	BRCA-EU	PCAWG	control
Breast-AdenoCA	collaboratory	FI47252	2c2898d6-7302-5256-b909-9c0ecab798ab	BAM	56cca90bdcc617f2f4df5d3bab56b432.bam	194700000000	SP117944	592a912d-5add-51d7-92a7-ca8ad862f555	DO218709	BRCA-EU	PCAWG	case	no	0
Breast-AdenoCA	collaboratory	FI47251	af10f812-ccef-5f7e-870a-370f9984b43e	BAM	cf93f1b0544d205cc9079bd68a2c3e35.bam	111340000000	SP119051	cfd9dcdd-4b6d-5b21-84ee-d10d115e90ea	DO218709	BRCA-EU	PCAWG	control
Breast-AdenoCA	collaboratory	FI48301	6cd025e9-ab9a-5f10-8674-2ffe2df4e82c	BAM	0f87bf73bbfc57ae5512aeb0360fcb2b.bam	150320000000	SP117983	3482bafd-d06f-5f73-8d49-d713e14d36e7	DO218742	BRCA-EU	PCAWG	case	no	1e-05
Breast-AdenoCA	collaboratory	FI48300	c050cd38-149c-5b84-b0bc-24728781569a	BAM	ce4d5dcb435b0b3d641a422f82e145ce.bam	119860000000	SP119094	09d6a305-d0cf-50c4-a008-4239122e16ad	DO218742	BRCA-EU	PCAWG	control
Breast-AdenoCA	collaboratory	FI49320	a2e21cdf-9f0b-5122-a1e2-eeeaf11dd638	BAM	9d947cdef40c91b7bb2dca7b2197fc12.bam	151640000000	SP118012	5b6e6f8f-022d-5e47-b6fa-d58390e8968f	DO218770	BRCA-EU	PCAWG	case	no	0
Breast-AdenoCA	collaboratory	FI49319	7b83263f-63b5-5c5a-9c5b-47257e3e6e39	BAM	752de9ecc05759f561ee32d27ba25835.bam	133710000000	SP119116	6b849d94-4aac-589f-9c91-fffffa3721db	DO218770	BRCA-EU	PCAWG	control
Breast-AdenoCA	collaboratory	FI51716	2f11f166-a89a-51c1-995d-61d86b021740	BAM	a0d3ba4606beb9d06f445cae2196ceb6.bam	166450000000	SP118038	a2cabb80-edae-59f1-b129-9ae185189c2b	DO218796	BRCA-EU	PCAWG	case	no	0
Breast-AdenoCA	collaboratory	FI51715	3f9f49d0-019a-5f48-b7e1-d285b2e434fa	BAM	190bf230ed6b1eff247a9a19297861f8.bam	204860000000	SP119148	8a98e95b-20b1-5944-ac4f-ddc60ee9c004	DO218796	BRCA-EU	PCAWG	control
Breast-AdenoCA	collaboratory	FI52746	35322f9d-e5cb-5fed-9c38-d5a66cfef817	BAM	f24ab63f613645a02fc4b022e96285b9.bam	127150000000	SP118073	230b896b-0695-5ac3-a113-e6906a158e8a	DO218827	BRCA-EU	PCAWG	case	no	1e-05
Breast-AdenoCA	collaboratory	FI52745	b70bd6a7-d2a1-5696-923a-e4952cd06d65	BAM	8de9603fa4f3bbd707e79c5365f17683.bam	128020000000	SP119152	008e1d9e-9186-5eb8-9dcf-91b74b400a37	DO218827	BRCA-EU	PCAWG	control
Breast-AdenoCA	collaboratory	FI52764	f953cb28-adc0-5512-bda5-7d6d04525a4c	BAM	4ad77a16f1e57940eb4661b925e942ca.bam	118010000000	SP118074	29a39878-fee4-5386-94b7-43400f43414c	DO218828	BRCA-EU	PCAWG	case	no	3e-05
Breast-AdenoCA	collaboratory	FI52763	0b4818a3-ca84-52a4-84fe-d1cc664a0dfa	BAM	4574a10d2c54f48ba4ea2b1943d18640.bam	123050000000	SP119153	9d628e2e-d652-5a0f-bfc2-a84baa0ae70e	DO218828	BRCA-EU	PCAWG	control
Breast-AdenoCA	collaboratory	FI52636	85e91aca-7c8a-572d-85ef-320a43f673f1	BAM	63e504f8014c75c36be9bf162f5d001a.bam	178070000000	SP118077	26ff2b7e-3a8e-5b4c-be5e-d8dcf233386a	DO218831	BRCA-EU	PCAWG	case	no	0
Breast-AdenoCA	collaboratory	FI52635	75b6e80c-f55c-5c8f-8b5e-f0d7bc5afde6	BAM	2cc673e90c898b9c0b2d7a6d8ae11b2a.bam	199730000000	SP119156	31718979-cf73-56b3-a906-a39c9998aa14	DO218831	BRCA-EU	PCAWG	control
Breast-AdenoCA	collaboratory	FI20594	99c6857e-8f04-5a5f-b3da-5fb7d5bc54bd	BAM	8f021d5e6e9783e23c096b9fcf070d6f.bam	170080000000	SP124193	8b767384-f1e3-50df-bdc6-e120211ce1af	DO220821	BRCA-EU	PCAWG	case	no	0
Breast-AdenoCA	collaboratory	FI20593	8b566cf8-b70f-5b8e-b9dc-265ea6e94da4	BAM	dd2d051fcbd7b8d5c17f653dba734b9c.bam	103240000000	SP124194	2c7052f1-c7af-5bc4-81d1-b5058de2b895	DO220821	BRCA-EU	PCAWG	control
Breast-AdenoCA	collaboratory	FI25817	a5121f5e-40e3-5b64-885d-a3efaaac80bb	BAM	1b2bb50c1a08d6958593172b67d4a01a.bam	159890000000	SP124195	1e7829e0-4bf1-56a9-a466-0d2c75d24ab4	DO220822	BRCA-EU	PCAWG	case	no	1e-05
Breast-AdenoCA	collaboratory	FI25816	3f0b04fb-657b-557c-980f-57b4d13cae6c	BAM	eb15fa15c2e7687ae8fbc1eb734c6c98.bam	95699000000	SP124196	68cbc25e-e1de-51c1-908b-b84387f2a696	DO220822	BRCA-EU	PCAWG	control
Breast-AdenoCA	collaboratory	FI4285	d3dd745f-3ed4-53e8-b588-8ed81fe45f2e	BAM	727185bb203cb1d0a2aa6059a6f00a65.bam	224570000000	SP124197	1e647f49-5135-5434-b074-206fdec594fc	DO220823	BRCA-EU	PCAWG	case	no	1e-05
Breast-AdenoCA	collaboratory	FI4284	25d919f3-2cd1-5453-acda-0057bbd3f26e	BAM	4f0f16f23eb9540ea66438d040540053.bam	123470000000	SP124198	3e0ba5f6-d574-5332-966e-986bc5c9dc23	DO220823	BRCA-EU	PCAWG	control
Breast-AdenoCA	collaboratory	FI50271	ca8abe45-6fc7-5785-bc3b-df3d414a9cc1	BAM	3383f52d295210573edc2591c4f0f0b1.bam	152140000000	SP124199	b4151d52-7845-5883-a8c6-d250b381f0ba	DO220824	BRCA-EU	PCAWG	case	no	1e-05
Breast-AdenoCA	collaboratory	FI50270	5c81549a-bcfc-506a-94b7-0828ae7ea311	BAM	c4373dd15532078ebd6a852d7adf19ef.bam	152190000000	SP124200	60052f24-21e1-5e82-bb66-9b8326193546	DO220824	BRCA-EU	PCAWG	control
Breast-AdenoCA	collaboratory	FI48945	b994836b-e94d-59da-94a6-13cade12da2d	BAM	338cc03eada42718af9d5ca5e5169ec0.bam	162950000000	SP124207	ea3eb6c5-c631-5e0e-b0e3-1245fcdca660	DO220828	BRCA-EU	PCAWG	case	no	5e-05
Breast-AdenoCA	collaboratory	FI48944	b4109975-4deb-5081-9535-cf1e038dc2ee	BAM	afc0f7d5e0113b1c633d5f0dddf403e6.bam	91508000000	SP124208	7a90dd26-fee9-5213-95bf-93923b96134f	DO220828	BRCA-EU	PCAWG	control
Breast-AdenoCA	PDC - Chicago	FI18127	5da56294-5b1c-53f9-99c1-4790d7714c9d	BAM	PCAWG.f064cc30-9b22-47d5-9727-02f40a25e100.bam	158611000000	SP4820	56e2d72f-17d3-4f54-a437-6a978ffea25a	DO2222	BRCA-US	PCAWG	case	no	2e-05
Breast-AdenoCA	PDC - Chicago	FI18126	08ce4643-1039-5962-a54c-bbbfed1aa17d	BAM	PCAWG.f3168c30-697b-430f-8483-7ab3e4b23ecf.bam	96998834961	SP4826	b9c5bb4f-c5f6-4379-8b1b-ec3face58ad8	DO2222	BRCA-US	PCAWG	control
Breast-AdenoCA	PDC - Chicago	FI15026	8aadf820-175a-533e-91cc-c5a496d822c5	BAM	PCAWG.95f4764f-dff6-49aa-80dc-6d7b2b1c020a.bam	191185000000	SP4875	6e52595d-a779-4068-9e10-c8dc6d4b66ca	DO2252	BRCA-US	PCAWG	case	no	1e-05
Breast-AdenoCA	PDC - Chicago	FI15025	3525ca8d-fa7d-57ea-8d90-a76bd3f29085	BAM	PCAWG.a31098f6-069b-4e0f-bfa4-2436ed3f2c83.bam	106607000000	SP4881	81c250a4-ccb2-4963-b176-ac20987ec44e	DO2252	BRCA-US	PCAWG	control
Breast-AdenoCA	PDC - Chicago	FI42455	37b38599-2a83-56f1-9959-9b1e90b5f259	BAM	PCAWG.56b35675-497a-4e88-b6da-ef3b6ded2154.bam	166174000000	SP5017	f38e4897-a885-4774-b419-e60537c77d42	DO2323	BRCA-US	PCAWG	case	no	4e-05
Breast-AdenoCA	PDC - Chicago	FI42454	f1e5befc-4762-5d8b-84bf-30fab5a8c1e8	BAM	PCAWG.0e7b8948-9007-450a-ac99-435372419b17.bam	90745227559	SP5023	fa837d69-28d7-4ddc-8c9e-4ce182f87277	DO2323	BRCA-US	PCAWG	control
Breast-AdenoCA	PDC - Chicago	FI16670	1be5afa8-8544-5bcf-b514-ffd5402e6170	BAM	PCAWG.3a171f98-25de-4210-8c43-08b76ad3d692.bam	138675000000	SP5052	3a415186-7ed6-4ae4-87e6-f05dfed66567	DO2341	BRCA-US	PCAWG	case	no	1e-05
Breast-AdenoCA	PDC - Chicago	FI16669	87c963b3-d1cd-553e-8f32-7abecb0ebedc	BAM	PCAWG.6efc9350-f8a4-4c38-a60a-8e21fbe4d30c.bam	89944633440	SP5058	19abc086-3a50-4dff-80a0-96109184ebd7	DO2341	BRCA-US	PCAWG	control
Breast-AdenoCA	PDC - Chicago	FI23424	91899c6a-fbd3-52ed-ae4b-aa477ba89abe	BAM	PCAWG.85249aad-7e95-469a-bbe1-24b665040441.bam	156831000000	SP5279	8fe4570b-7a58-4996-9d4e-3d91b8e8a648	DO2455	BRCA-US	PCAWG	case	no	5e-05
Breast-AdenoCA	PDC - Chicago	FI23423	a5040227-00ba-5fe5-a34d-83ae2bc134c7	BAM	PCAWG.8e314d61-376b-4d8c-9c9d-8561b2fddfb1.bam	127075000000	SP5285	ba3b897f-dd44-4fab-84c4-2489f482d85f	DO2455	BRCA-US	PCAWG	control
Breast-AdenoCA	PDC - Chicago	FI6488	cc7615cf-3735-5812-9cab-206d68762939	BAM	PCAWG.2ba861be-44cf-4d68-80f1-186b34c48cda.bam	164105000000	SP5381	3bf670a5-3375-46a8-8e80-495f5b559ba9	DO2503	BRCA-US	PCAWG	case	no	1e-05
Breast-AdenoCA	PDC - Chicago	FI6487	fece5759-180f-5e11-a507-4455272058c9	BAM	PCAWG.4639f9ce-56a7-4eb7-b17e-09a55a44bee3.bam	98409338599	SP5387	8f15908a-36e6-4efc-9e38-c89b680387c6	DO2503	BRCA-US	PCAWG	control
Breast-AdenoCA	PDC - Chicago	FI10822	e1f487d7-d359-5a1b-a540-ddf128cbd897	BAM	PCAWG.8aae02db-d7ce-4cd1-9922-2d354f3518ec.bam	154421000000	SP5393	b14be136-86ba-4073-842f-c5bea3c1328c	DO2509	BRCA-US	PCAWG	case	no	4e-05
Breast-AdenoCA	PDC - Chicago	FI10821	884bb5b5-e873-56b2-b7f1-192cceee5eb1	BAM	PCAWG.dd5f934e-937a-4c21-b0cf-76b71d8028e2.bam	88689277242	SP5399	f34eb5b9-4719-4f2f-9f62-9c354a993ee6	DO2509	BRCA-US	PCAWG	control
Breast-AdenoCA	PDC - Chicago	FI24494	0e22ef96-7307-5a65-aa61-88e146678e14	BAM	PCAWG.76966014-9acd-4643-9d5a-b55836f5b4e9.bam	181967000000	SP5448	4838d871-8d7a-499b-ab05-cb519bcb8c53	DO2539	BRCA-US	PCAWG	case	no	1e-05
Breast-AdenoCA	PDC - Chicago	FI24493	897ccd31-f1b2-5b61-a8ef-25c2b41fc589	BAM	PCAWG.6e729e43-e906-4767-812d-b31d537664f9.bam	102245000000	SP5454	360cc865-2b5a-4e36-9d58-72d92d9dc5e0	DO2539	BRCA-US	PCAWG	control
Breast-AdenoCA	PDC - Chicago	FI48725	8ddf2b8a-7b2c-5752-bfdc-5da710fac5d2	BAM	PCAWG.b6c859ea-87f2-4276-9343-2d5365373f7b.bam	139827000000	SP5473	60517892-ba04-4f36-8562-3ea1bccaf624	DO2551	BRCA-US	PCAWG	case	no	2e-05
Breast-AdenoCA	PDC - Chicago	FI48724	9f159e27-7f80-5c5b-ad28-cc512ed7315b	BAM	PCAWG.12e80eb4-6cc5-4ee8-8cf6-f8676ea4abd5.bam	86414407400	SP5479	881b110f-b1cc-4c32-929a-71720de0017f	DO2551	BRCA-US	PCAWG	control
Breast-AdenoCA	PDC - Chicago	FI46685	cd9ae014-d98b-513e-af07-9d4998cabd40	BAM	PCAWG.267f1705-12bb-485e-9e72-bb616b24f059.bam	188401000000	SP5559	2134657d-b1d0-4e17-96d9-0cb09775978a	DO2593	BRCA-US	PCAWG	case	no	1e-05
Breast-AdenoCA	PDC - Chicago	FI46684	65b435bb-a942-590f-8a8b-7f3a927b3e39	BAM	PCAWG.57f31c04-ba0a-4aa6-82d7-2a8fe5a1319b.bam	92576001722	SP5565	95b3596b-1c79-4978-9cd1-b84c1b9caf8f	DO2593	BRCA-US	PCAWG	control
Breast-AdenoCA	PDC - Chicago	FI33726	57626dd2-001e-5f30-97d9-44391c656972	BAM	PCAWG.39ad557b-b9ca-4dc6-a3c7-eea8798e56e3.bam	178197000000	SP5636	5225acd9-791a-4b8c-a34d-10719d4af664	DO2629	BRCA-US	PCAWG	case		1e-05
Breast-AdenoCA	PDC - Chicago	FI33725	20a353df-3496-59d5-a23e-573792e5aa70	BAM	PCAWG.4544b1d3-bd47-4921-a049-7f4702b75f31.bam	107605000000	SP5639	3b37a021-90e0-4ebe-81db-e30aaf42e3a4	DO2629	BRCA-US	PCAWG	control
Breast-AdenoCA	PDC - Chicago	FI20576	b7a4f0a6-bc81-5d85-892a-58d50b27ee22	BAM	PCAWG.29d28f0c-1c26-407a-92f9-b27c0c0601b3.bam	162807000000	SP5784	be0d532a-32c9-40a7-9d75-ff74c1cb75ee	DO2694	BRCA-US	PCAWG	case	no	2e-05
Breast-AdenoCA	PDC - Chicago	FI20575	60fba54f-7478-5130-abf6-88be2eeb0666	BAM	PCAWG.34c7b276-0b4c-4c32-94e7-d2adff9bedd7.bam	102150000000	SP5790	a4f708c8-fc79-4bb0-a805-5c390ea27174	DO2694	BRCA-US	PCAWG	control
Breast-AdenoCA	PDC - Chicago	FI12443	3a492ecd-1f0b-5f85-b699-7ba6648007f5	BAM	PCAWG.89eaae39-e648-4e4e-b170-717609baa18e.bam	158541000000	SP5808	873c2090-b948-4dc2-9414-94444cfbb59e	DO2706	BRCA-US	PCAWG	case	no	3e-05
Breast-AdenoCA	PDC - Chicago	FI12442	806faff0-ef01-5a88-88e2-e1aaf53c50eb	BAM	PCAWG.003a4eb9-c647-4a9f-aebb-b29dff6d5645.bam	86093766554	SP5814	09df0803-2f9c-4ad0-969e-696221e3e992	DO2706	BRCA-US	PCAWG	control
Breast-AdenoCA	PDC - Chicago	FI9031	3c30812c-a6ea-52e5-a50b-be09c529c81e	BAM	PCAWG.bcaded8b-e416-42be-978f-b2eae85194fc.bam	183606000000	SP5820	9a3b59c0-c649-4304-9e23-d8444d13e43b	DO2712	BRCA-US	PCAWG	case	no	1e-05
Breast-AdenoCA	PDC - Chicago	FI9030	c40cf997-05ef-5d9e-bdfe-a50c2e4146e9	BAM	PCAWG.2980bd39-5e30-4e15-8ed1-b5e0b0d680db.bam	105394000000	SP5826	b33daab1-52df-408b-adab-c4a476a5481b	DO2712	BRCA-US	PCAWG	control
Breast-AdenoCA	PDC - Chicago	FI4583	c081b1d3-a7b2-55bc-91f6-3492358367b7	BAM	PCAWG.339f255c-553d-45af-87d7-dc160fd390e2.bam	163300000000	SP5844	c5121e38-8ad0-435a-bed9-9a863b95e35e	DO2719	BRCA-US	PCAWG	case	no	3e-05
Breast-AdenoCA	PDC - Chicago	FI4582	07b94921-e16f-5043-8f61-c2912ef1beed	BAM	PCAWG.e95f539f-ed8d-47b6-be7c-9a13e89e89a6.bam	96857767568	SP5850	7a751e07-a4cf-4c9a-9d2b-c177b17dbab8	DO2719	BRCA-US	PCAWG	control
Breast-AdenoCA	PDC - Chicago	FI52728	c6275378-b52a-553e-a8f7-263d50e0bd49	BAM	PCAWG.a3efd151-d3c6-49da-9692-f0436e849d87.bam	161363000000	SP5980	c10723bd-0592-4ede-b34c-c360a244c0cc	DO2783	BRCA-US	PCAWG	case	no	1e-05
Breast-AdenoCA	PDC - Chicago	FI52727	e1ae67be-8a4c-506d-8e05-71ae2d283344	BAM	PCAWG.1f6de218-f294-4555-9a6c-04c6c4ed81ef.bam	93050224997	SP5986	51be3191-34cd-4389-b9d4-45e5528d1fd9	DO2783	BRCA-US	PCAWG	control
Breast-AdenoCA	PDC - Chicago	FI22155	5afd52c3-6c03-53d1-9e9c-36b35ce4796a	BAM	PCAWG.5f506c75-5657-4a22-9dbf-e6f6d75c18b9.bam	160456000000	SP6115	5da8f6e7-7f23-4016-990d-4b1dcf9bc31a	DO2842	BRCA-US	PCAWG	case	no	2e-05
Breast-AdenoCA	PDC - Chicago	FI22154	db1bb1a3-e9bf-5777-ae50-72b89ad1d5ea	BAM	PCAWG.47b69615-c0af-4e29-89af-9b2f3560efb5.bam	95809125904	SP6121	d3bc04a9-9248-4274-adb5-f6d4de99bcfc	DO2842	BRCA-US	PCAWG	control
Breast-AdenoCA	PDC - Chicago	FI885	f95063e2-30a4-5319-bef2-2d01343c8a68	BAM	PCAWG.bd267985-8d5e-41d0-b511-354642d1a6c0.bam	90517133498	SP6223	f1403488-d041-42c2-bf59-02a6985b15c8	DO2897	BRCA-US	PCAWG	case	no	1e-05
Breast-AdenoCA	PDC - Chicago	FI884	44ad36f8-fe25-50a3-ad6a-5e4cdbf0dd6c	BAM	PCAWG.385801ff-b732-4515-8c7d-ca2a71ee83e1.bam	87872894938	SP6229	805f62a0-ec45-4e66-8bf2-f18eeb7c3176	DO2897	BRCA-US	PCAWG	control
Breast-AdenoCA	PDC - Chicago	FI36731	45f440f9-8381-5136-b8f1-6616947d038c	BAM	PCAWG.fa7f0b9f-2d7f-476e-a876-30474d87e46a.bam	130483000000	SP6429	800ed9db-a1db-41de-b4a8-b4b155f81ef4	DO2995	BRCA-US	PCAWG	case	no	2e-05
Breast-AdenoCA	PDC - Chicago	FI36730	73133434-1546-5f63-9034-90763bccdb34	BAM	PCAWG.b981b3f4-b454-47c5-9660-ac6ca9cdf105.bam	76154056130	SP6435	f3cdf825-518c-4f12-9118-db664bad4f08	DO2995	BRCA-US	PCAWG	control
Breast-AdenoCA	PDC - Chicago	FI7078	3a05af6a-72e6-54a9-a239-af40d05c51fc	BAM	PCAWG.93760b0d-0e2f-4f55-bd67-9e4a9c956dbd.bam	177377000000	SP6519	7bc912c3-3eaa-4683-a194-ad9d81dadb62	DO3037	BRCA-US	PCAWG	case	no	1e-05
Breast-AdenoCA	PDC - Chicago	FI7077	8dab5346-75a5-5ab9-a70a-97bfe403f500	BAM	PCAWG.8b94dc69-959c-4a01-b17d-4ce4912ecfad.bam	121927000000	SP6525	7f97929d-d480-492f-adc1-eecdc9c7d2a2	DO3037	BRCA-US	PCAWG	control
Breast-AdenoCA	PDC - Chicago	FI2936	53a84881-f58a-5f0a-bf01-4b0e89f69c8a	BAM	PCAWG.bd595e18-dd12-432c-b72a-0bb9788a0817.bam	160235000000	SP6673	6cea2de3-7652-44c4-9ade-deaee728a2fa	DO3110	BRCA-US	PCAWG	case	no	3e-05
Breast-AdenoCA	PDC - Chicago	FI2935	63e1c77b-e4e8-5de6-ab7f-6468f8bf04bd	BAM	PCAWG.c551843b-2222-497b-bb53-5a9142539367.bam	83133682778	SP6679	e6c2d32a-1462-43f2-9cd2-393d4e83c067	DO3110	BRCA-US	PCAWG	control
Breast-AdenoCA	PDC - Chicago	FI18730	3fe36cbd-ac7e-57ae-b6c2-f08520c6d7a6	BAM	PCAWG.39191fee-e58e-4c66-87c7-7de3fff1d4dc.bam	173004000000	SP6730	9995ab02-0fb3-41e5-b78e-98e6f7cd43c5	DO3140	BRCA-US	PCAWG	case	no	2e-05
Breast-AdenoCA	PDC - Chicago	FI18729	3cb8b444-6870-5013-bc3b-954299dce1f1	BAM	PCAWG.67e257c8-c564-4ec5-a116-ec6bfe215e71.bam	89673274104	SP6736	10c717c2-ab68-4ee8-9d8c-3bca4eaa09b0	DO3140	BRCA-US	PCAWG	control
Breast-AdenoCA	PDC - Chicago	FI20347	15db1d08-a3ae-51f5-b574-925bf547191b	BAM	PCAWG.0d9f2c17-dfac-41d9-a258-003c1e480518.bam	137511000000	SP6766	7168acad-a092-4577-9181-a16bf96884a6	DO3158	BRCA-US	PCAWG	case	no	2e-05
Breast-AdenoCA	PDC - Chicago	FI20346	81513bab-c0d2-5341-8919-65ef49aec8c5	BAM	PCAWG.86568564-8463-4588-b43c-b4e205cf3cb6.bam	85484425742	SP6772	e1e5a33c-4e77-4157-b343-f5c2033abe98	DO3158	BRCA-US	PCAWG	control
Breast-AdenoCA	PDC - Chicago	FI40904	8f077c19-bcd8-572f-ba3a-36464ebdfd3f	BAM	PCAWG.a0194549-6c93-4c7b-af3d-2c97f8c0879a.bam	166723000000	SP6813	c25d345a-924f-4af5-8a7b-410581f8a8d7	DO3182	BRCA-US	PCAWG	case	no	1e-05
Breast-AdenoCA	PDC - Chicago	FI40903	e7dac4c4-2dab-503e-9ec6-492440b80b0a	BAM	PCAWG.f385d668-76a0-4bcc-a221-4612288f8e42.bam	108798000000	SP6819	f2c91ba6-271f-48fc-9a3d-60a7778b9b38	DO3182	BRCA-US	PCAWG	control
Breast-AdenoCA	PDC - Chicago	FI33746	9c56e8ab-a31e-54b6-b9ba-22a9879ecfa9	BAM	PCAWG.02bdc978-abd0-41a0-8c0d-9b57790430ba.bam	159177000000	SP6825	ab5de365-3d71-4fdf-bd47-e183647ae0a9	DO3188	BRCA-US	PCAWG	case	no	5e-05
Breast-AdenoCA	PDC - Chicago	FI33745	d5b19994-7c5e-58ad-9cbc-c50cefe26600	BAM	PCAWG.064feb9b-d754-4110-8854-747c3512957b.bam	95856391927	SP6831	742a16aa-42cc-49bc-bc99-9bdeebcb3bbd	DO3188	BRCA-US	PCAWG	control
Breast-AdenoCA	PDC - Chicago	FI30933	9677f94e-9746-5ee6-96e8-3e10dbaebd5f	BAM	PCAWG.144dada2-1d8d-47fc-8307-31e64a25bd31.bam	136559000000	SP7171	cbd129fd-719d-4207-a89a-f77888303035	DO3352	BRCA-US	PCAWG	case		2e-05
Breast-AdenoCA	PDC - Chicago	FI30932	cf93d6de-7365-5405-81c8-a3edcddbf4df	BAM	PCAWG.c24945be-a051-4797-b7e6-09b32396f354.bam	75380196424	SP7177	3a63ae7a-6228-4c12-893b-d53429946640	DO3352	BRCA-US	PCAWG	control
Breast-AdenoCA	PDC - Chicago	FI50743	d676f5c9-f41e-5638-9826-c662fe1a0eff	BAM	PCAWG.81503ba7-fd40-45ea-9e77-9bd0275efad7.bam	149050000000	SP7291	b8883b72-c5f9-47c8-ad89-aaea345789a0	DO3412	BRCA-US	PCAWG	case	no	1e-05
Breast-AdenoCA	PDC - Chicago	FI50742	f69be2e9-6310-58c0-8b89-376cc5495189	BAM	PCAWG.d36cd7cd-08de-4106-964f-dda6b23bac30.bam	86280064168	SP7297	50e03c2c-96ac-4b09-bc2c-1044416db9e3	DO3412	BRCA-US	PCAWG	control
Breast-AdenoCA	PDC - Chicago	FI51979	4bf4ecd3-70cb-5faa-9fb0-049950cd0754	BAM	PCAWG.f8c314db-e175-4ded-a0f6-2733cdd2a67b.bam	179800000000	SP7378	4b2a02fc-5af1-4964-8db1-49f580a29e9a	DO3458	BRCA-US	PCAWG	case	no	1e-05
Breast-AdenoCA	PDC - Chicago	FI51978	4c58bfef-fe3f-5fc5-bee6-5ae988e3c728	BAM	PCAWG.a2936dfc-a9b7-442c-ac4a-ec501778d1b4.bam	110994000000	SP7384	50596696-9e6e-4c0a-b672-4d617db7b94b	DO3458	BRCA-US	PCAWG	control
Breast-AdenoCA	PDC - Chicago	FI24682	0b822c24-c219-5f90-b176-e374ea32b398	BAM	PCAWG.15c6fc97-de2a-472c-9f20-3bca01462f66.bam	134196000000	SP7421	e77cf437-a86a-4c25-bc00-1fe9d45c3db4	DO3482	BRCA-US	PCAWG	case	no	2e-05
Breast-AdenoCA	PDC - Chicago	FI24681	ec2c7eb8-8200-523b-b720-cac4026bd690	BAM	PCAWG.7ff82d5b-8ad1-4da2-b6bf-f1c746609638.bam	98912394765	SP7427	efa24bc0-1bf1-4477-98bc-806f2aa4afdc	DO3482	BRCA-US	PCAWG	control
Breast-AdenoCA	PDC - Chicago	FI38122	4c02b343-8620-5e93-9d08-7ff675899bba	BAM	PCAWG.35b97fc7-79ee-43ab-939f-c83e5a87d68e.bam	145564000000	SP7692	20b1cbc8-416e-4613-ab58-ed4b65b58cf3	DO3614	BRCA-US	PCAWG	case	no	4e-05
Breast-AdenoCA	PDC - Chicago	FI38121	ff976511-a8ef-58b2-b34d-0fb5421bab68	BAM	PCAWG.3c879c6c-ea75-459f-8b88-44667106c64d.bam	94996616200	SP7698	7f40f158-5c39-4992-ab73-ba9b6da66c22	DO3614	BRCA-US	PCAWG	control
Breast-AdenoCA	PDC - Chicago	FI20864	682bacb3-d0c7-5291-9251-72d691c7eb31	BAM	PCAWG.0bc05048-9e45-4a8b-aa79-25b7d5b0c17e.bam	158770000000	SP7785	55b07595-e332-4a9c-8ca0-0f8bb0bfe0d9	DO3662	BRCA-US	PCAWG	case	no	5e-05
Breast-AdenoCA	PDC - Chicago	FI20863	698f9c8e-bf5a-5d0a-9d2a-f5676187d870	BAM	PCAWG.2479421e-859f-4fe3-b32f-20d919e82726.bam	84979715007	SP7791	371e88f0-dcac-4070-b907-d85941c977f9	DO3662	BRCA-US	PCAWG	control
Breast-AdenoCA	PDC - Chicago	FI14783	d361a76c-0c4c-5321-b5a3-3118666e6fea	BAM	PCAWG.0a1fe8b4-3496-4319-b239-b8104cab499f.bam	132788000000	SP8085	8aefb4e7-736a-403e-8d21-681a741234da	DO3804	BRCA-US	PCAWG	case	no	1e-05
Breast-AdenoCA	PDC - Chicago	FI14782	6f395095-9730-5385-ab2a-d9eb75588847	BAM	PCAWG.2f580b69-5432-466f-b403-02d306088600.bam	113633000000	SP8091	46ec194f-853a-4917-881f-f7155893f7d4	DO3804	BRCA-US	PCAWG	control
Breast-AdenoCA	PDC - Chicago	FI3012	9320a69f-296d-5967-a816-3f53d986f59a	BAM	PCAWG.a67f66e5-5e6f-4ca0-9464-6ddc103e8bc6.bam	150648000000	SP8157	57f3eeb6-cc89-4257-9d16-b097350e5bcd	DO3840	BRCA-US	PCAWG	case	no	1e-05
Breast-AdenoCA	PDC - Chicago	FI3011	ac5b6fda-4b19-5e8c-84ff-6a385504632f	BAM	PCAWG.e30809d1-0292-436a-bb39-a9fa4222336a.bam	96045360617	SP8163	ce9154f3-9956-460a-b203-5b7c51b8ef8a	DO3840	BRCA-US	PCAWG	control
Breast-AdenoCA	PDC - Chicago	FI32441	0195f97b-46d1-5344-8a93-62668638f38e	BAM	PCAWG.e8e9e34b-c40e-4073-a712-f27dc35753a9.bam	160585000000	SP8229	969761e9-98c9-40ca-9225-b57c5ab89f8f	DO3874	BRCA-US	PCAWG	case	no	1e-05
Breast-AdenoCA	PDC - Chicago	FI32440	3a00be7a-cc21-5374-b0e1-e65ab611fe7e	BAM	PCAWG.272b1a5b-c7fc-4aca-8f78-1d9b1012277f.bam	93765454953	SP8235	c5a9f8aa-43aa-43a7-9190-582ec225c12d	DO3874	BRCA-US	PCAWG	control
Breast-AdenoCA	PDC - Chicago	FI4451	ef7980f6-9b5d-540b-a786-657a284daf6d	BAM	PCAWG.efb02c7f-55b1-42de-9b20-b1f6df91cf0b.bam	165876000000	SP8394	7554917c-8a2e-48fa-b50a-8ac5b89820ca	DO3958	BRCA-US	PCAWG	case	no	1e-05
Breast-AdenoCA	PDC - Chicago	FI4450	526a35f1-7238-546d-b65e-cf5bbb84bbd4	BAM	PCAWG.22199b3d-c92b-4d22-a17c-665a358923c2.bam	90762339740	SP8400	e40af311-0c93-47d7-8929-7e89f244fa13	DO3958	BRCA-US	PCAWG	control
Breast-AdenoCA	PDC - Chicago	FI37502	5432ff63-fa8d-542d-8daa-bbffb44a0aa0	BAM	PCAWG.9627201d-6cd4-41c9-8249-36f69a7005ed.bam	151064000000	SP8564	12d318e0-df22-4538-879f-003f0176e773	DO4036	BRCA-US	PCAWG	case	no	1e-05
Breast-AdenoCA	PDC - Chicago	FI37501	ff58563d-6e07-5d68-899c-42b7696d7770	BAM	PCAWG.471f9500-1daa-45bd-8743-e8044f2a7f93.bam	90802592410	SP8570	65bfe421-a786-425f-a1b0-33f985f4dec9	DO4036	BRCA-US	PCAWG	control
Breast-AdenoCA	PDC - Chicago	FI16630	cce48ef2-fad1-5c4c-adf6-214eaa92b271	BAM	PCAWG.3b85b93f-b9f3-46da-8faa-63bae9903889.bam	98329408116	SP8660	cb8d4687-3448-4aa6-9efa-531ff6fe513f	DO4080	BRCA-US	PCAWG	case	no	1e-05
Breast-AdenoCA	PDC - Chicago	FI16629	ac9ac5b0-c98e-5eb3-ad9a-6139741c114a	BAM	PCAWG.1861ba24-9870-49cc-aa21-0228250d45a5.bam	80435439951	SP8665	741ccb20-036e-4a5f-9536-cfe20fdeb0d7	DO4080	BRCA-US	PCAWG	control
Breast-AdenoCA	PDC - Chicago	FI10035	8484384b-39c3-51b8-bd82-c97d959b01b5	BAM	PCAWG.b2dded26-d31c-4274-9d74-57317f2b183e.bam	163345000000	SP8795	0146bc6a-153b-4404-b95a-bf7108393f57	DO4138	BRCA-US	PCAWG	case	no	4e-05
Breast-AdenoCA	PDC - Chicago	FI10034	20e1f29c-b9ae-5652-ac30-c70925a352fe	BAM	PCAWG.3b61a905-aa50-4c9f-b9db-280fd9f49daa.bam	96360515825	SP8801	634ae1ed-6474-4a1c-9fdf-9e9c58c74728	DO4138	BRCA-US	PCAWG	control
Breast-AdenoCA	PDC - Chicago	FI33826	09259b08-6820-5f4e-ae08-43836f8f5456	BAM	PCAWG.d5115b50-b8bd-4ac4-9c94-4e344963f9b1.bam	125723000000	SP8831	b44d599d-b243-4f06-978d-5b0a5b15962a	DO4155	BRCA-US	PCAWG	case	no	5e-05
Breast-AdenoCA	PDC - Chicago	FI33825	f7a5534e-5994-515e-92ca-032665262e53	BAM	PCAWG.aa1232dd-5839-4b48-9b9d-b309c160d8e8.bam	84655522818	SP8837	44362b7f-7738-4540-bfc5-4ab1e8789120	DO4155	BRCA-US	PCAWG	control
Breast-AdenoCA	PDC - Chicago	FI26505	97a2c843-536a-51ff-9b60-af6242324e78	BAM	PCAWG.8244953d-ebe8-4a88-a547-00185b4cb18a.bam	183937000000	SP8891	f576b0aa-8fe4-4a78-b73e-c3969dd4ba72	DO4185	BRCA-US	PCAWG	case	no	1e-05
Breast-AdenoCA	PDC - Chicago	FI26504	df5a26ab-b79a-5c67-9b82-b5c9929a74d2	BAM	PCAWG.22a130c7-fa78-4777-acde-baa79c8dcbe7.bam	98795310609	SP8897	b7ceb899-fc33-4b93-a5a5-18bbade61849	DO4185	BRCA-US	PCAWG	control
Breast-AdenoCA	PDC - Chicago	FI52119	cb16d9fa-f9b8-5d51-b4ab-3863eec5f156	BAM	PCAWG.6bc668cc-8e40-4708-9220-df135fc108d9.bam	106104000000	SP8987	f53b8264-8062-49b7-afc3-6d5a0f168608	DO4233	BRCA-US	PCAWG	case	no
Breast-AdenoCA	PDC - Chicago	FI52118	44b73af0-9fc5-5b50-afd1-373f4aedf1ba	BAM	PCAWG.703cf898-fc2e-435d-9565-63614c8ed614.bam	106507000000	SP8993	21e5fbfc-fc35-4a25-9a17-10ad0a26820e	DO4233	BRCA-US	PCAWG	control
Breast-AdenoCA	PDC - Chicago	FI3689	c9a44a4d-878f-5762-86a2-387106d1dfe2	BAM	PCAWG.58b5d864-f885-48cb-88b7-031637a468c4.bam	150327000000	SP9251	1fab733c-1c08-4fc0-8992-ea511449dc20	DO4359	BRCA-US	PCAWG	case	no	1e-05
Breast-AdenoCA	PDC - Chicago	FI3688	415e9f46-eaf9-5549-b5b7-5039c3cb4033	BAM	PCAWG.e2b7e9f3-e2db-4e89-b5e9-9cdc203499d9.bam	97070880143	SP9257	9682e6fc-d6d1-4241-ad00-bc8b83b9bebe	DO4359	BRCA-US	PCAWG	control
Breast-AdenoCA	PDC - Chicago	FI19875	e7bf29f5-5234-519e-b47e-c3c3b546621b	BAM	PCAWG.29555bb4-dc7e-4fd7-8c5f-ef28f0f3a539.bam	151084000000	SP96147	52618e9a-4fa4-406f-afa9-1dece8b5fdeb	DO44103	BRCA-US	PCAWG	case	no	1e-05
Breast-AdenoCA	PDC - Chicago	FI19874	4f4a4197-fd8a-579a-9eb6-fa8dbea53690	BAM	PCAWG.17ba4146-78ba-4615-9b09-62c835bd6808.bam	84839068010	SP96149	568e23a0-9fd4-4621-99ea-8dd8199d26d5	DO44103	BRCA-US	PCAWG	control
Breast-AdenoCA	PDC - Chicago	FI7940	7fa08b17-a244-5497-a2f9-27e06166769f	BAM	PCAWG.c8e7bbdb-6d87-445f-bf43-dbf88805b1ed.bam	169837000000	SP96163	09da5974-ff33-4980-b3a6-26fba1d12d61	DO44111	BRCA-US	PCAWG	case	no	1e-05
Breast-AdenoCA	PDC - Chicago	FI7939	c6102e88-1b54-51ad-aac9-7ff2f240a56a	BAM	PCAWG.83ec6937-850a-4be7-9212-4dd20780b670.bam	102239000000	SP96165	0200f87d-b4fe-4c64-b9f0-8896e558986f	DO44111	BRCA-US	PCAWG	control
Breast-AdenoCA	PDC - Chicago	FI27280	ad5e297f-8cce-53e2-80d0-14201e2b31c5	BAM	PCAWG.6f5ac8e1-96f0-4baf-b7ab-77802f444485.bam	160796000000	SP96511	c18d4520-439c-4e2e-89c9-6b64842ad24b	DO44273	BRCA-US	PCAWG	case	no	1e-05
Breast-AdenoCA	PDC - Chicago	FI27279	7ce101e9-0406-5c60-b0eb-daf3baed17a8	BAM	PCAWG.4a7bb94c-f872-4385-9c45-cf43684c905e.bam	99150592872	SP96512	55730210-a9d1-4e7c-8200-5010b61f720f	DO44273	BRCA-US	PCAWG	control
Breast-AdenoCA	PDC - Chicago	FI31767	112501a2-6acb-5ef6-832d-871dc03f778a	BAM	PCAWG.6f7d23f9-ae54-4e1f-8a84-6f6679aff09b.bam	166627000000	SP9433	389568a6-4b66-4c4d-a701-f98f753d3d10	DO4449	BRCA-US	PCAWG	case	no	1e-05
Breast-AdenoCA	PDC - Chicago	FI31766	c98a5630-be39-57bb-b861-679ed2212ff3	BAM	PCAWG.7b3754e5-07c9-462a-8a2b-a10874da7565.bam	115477000000	SP9439	ae8f1deb-6f3d-4231-ae4a-6a7876051b46	DO4449	BRCA-US	PCAWG	control
Breast-AdenoCA	PDC - Chicago	FI47386	1ad28088-07f9-5a44-98b4-14b7c35b464c	BAM	PCAWG.bf0b577b-9362-47f5-a2d9-c177f4f63faf.bam	149058000000	SP9481	b7854515-5237-480c-bb5e-069cba4cd014	DO4473	BRCA-US	PCAWG	case	no	1e-05
Breast-AdenoCA	PDC - Chicago	FI47385	5d4013c3-64ac-5527-8197-5a02cb3f6718	BAM	PCAWG.8962335a-b408-4e29-a2aa-2534f7939bcd.bam	104196000000	SP9487	9465335d-1f74-4fb4-aa01-d4e0cd23b474	DO4473	BRCA-US	PCAWG	control
Breast-AdenoCA	PDC - Chicago	FI1051	e872957f-4a18-587f-a2e3-9b96b7437925	BAM	PCAWG.4b7c5c51-36d4-45a4-ae4d-0e8154e4f0c6.bam	208404000000	SP9648	dbd31cae-6786-460c-b95e-28e3c659035e	DO4557	BRCA-US	PCAWG	case	no	1e-05
Breast-AdenoCA	PDC - Chicago	FI1050	90746c68-d01c-5d8a-866e-95653fa71570	BAM	PCAWG.be4e193a-0c7e-4f1f-bb1d-db374264155d.bam	118128000000	SP9654	51b3a5e3-7351-4c5a-ba04-eba5d48afff7	DO4557	BRCA-US	PCAWG	control
Breast-AdenoCA	PDC - Chicago	FI46935	c66d2d9e-64dd-504f-9bac-5a13274cc3bc	BAM	PCAWG.9700bf2c-e700-4a7a-ae0d-154fce501550.bam	148029000000	SP9816	44c45fdb-10e4-4374-86ba-22b67426f4af	DO4635	BRCA-US	PCAWG	case	no	1e-05
Breast-AdenoCA	PDC - Chicago	FI46934	fa04aa89-3c9b-55f3-b3ac-41a6143dd3b8	BAM	PCAWG.93367159-5797-4a9e-b658-a74750a347e8.bam	87928923088	SP9822	c2cd41df-9a3b-4cb3-b247-d66a146a6949	DO4635	BRCA-US	PCAWG	control
Breast-AdenoCA	PDC - Chicago	FI14433	80d502a9-19da-548f-8550-e5f05ac21cde	BAM	PCAWG.022b1379-c033-4e17-9365-a7e366e1a6b6.bam	145610000000	SP9930	bb921dfd-a2d6-4888-b030-f339a3df4138	DO4695	BRCA-US	PCAWG	case	no	2e-05
Breast-AdenoCA	PDC - Chicago	FI14432	ed838d33-b9f3-5f0e-9012-a1ff742c7241	BAM	PCAWG.269387d9-06f5-47df-a57e-39235645fa38.bam	87888464869	SP9936	27e1c86f-2e93-4fb9-81b8-bff74b326534	DO4695	BRCA-US	PCAWG	control
Breast-AdenoCA	PDC - Chicago	FI41806	65b81572-d4fa-5b08-994e-a07dce05d839	BAM	PCAWG.2dde803b-eb4c-4219-a756-3fe25fad0a8a.bam	157688000000	SP9979	ed9a3d11-01f6-442b-a646-7bb0beb97f8f	DO4719	BRCA-US	PCAWG	case	no	0
Breast-AdenoCA	PDC - Chicago	FI41805	0179f025-ee08-5507-bdfb-a5021613f554	BAM	PCAWG.778ebd16-9794-48bd-a2b0-79afcb5fea74.bam	94757836310	SP9985	2237ba8d-a164-4582-af8e-756652e09701	DO4719	BRCA-US	PCAWG	control
Breast-AdenoCA	PDC - Chicago	FI41997	2ebe04c9-d003-5da1-86fb-74c79756837b	BAM	PCAWG.43fabc8a-85f6-424b-95ae-a622ef6c1c15.bam	147384000000	SP10084	cde4ce30-ab98-4d82-b5af-0a6ac4a19ae1	DO4766	BRCA-US	PCAWG	case	no	2e-05
Breast-AdenoCA	PDC - Chicago	FI41996	d2472b61-f063-5b03-872e-20cddd7576f0	BAM	PCAWG.5a44dfa6-58b1-40db-b37f-fa8f16c97c94.bam	103567000000	SP10091	758d15fd-d8c6-47c1-9562-501a1acca79a	DO4766	BRCA-US	PCAWG	control
Breast-AdenoCA	PDC - Chicago	FI36499	95056dd3-3ac8-5f24-a7ae-8c23b0ae6e58	BAM	PCAWG.7622635e-10f4-4cff-a44e-3d63af2034a2.bam	170132000000	SP10150	679f1d28-d094-4b37-83b2-ce668be3ee6e	DO4796	BRCA-US	PCAWG	case	no	2e-05
Breast-AdenoCA	PDC - Chicago	FI36498	8969323f-afc6-50d6-989f-104cb4ab500e	BAM	PCAWG.f669b2f8-01e3-40f7-9be0-769fd40d018e.bam	99951158917	SP10157	619c26f4-7af2-4869-93df-3ed7dd213088	DO4796	BRCA-US	PCAWG	control
Breast-AdenoCA	PDC - Chicago	FI45648	ea0ed473-abe5-59e5-8d9c-487f99c77e2c	BAM	PCAWG.e9558238-abeb-45c3-9ca4-15b43d0ed6e2.bam	91699335008	SP10470	b5ec9a4e-2e7e-4706-bf1d-d65f39b7ada1	DO4963	BRCA-US	PCAWG	case	no
Breast-AdenoCA	PDC - Chicago	FI45647	9b40b17e-3529-5829-816b-225ff4b6c801	BAM	PCAWG.3c565cf9-03ab-4113-a717-92fbf7af4260.bam	109657000000	SP10475	bc70fbd5-01de-4bd5-a30f-34ccdc9ad697	DO4963	BRCA-US	PCAWG	control
Breast-AdenoCA	PDC - Chicago	FI29755	f134b050-0009-5737-857a-b77330c07d9e	BAM	PCAWG.734f4d36-312a-4dca-b627-f96cff88c09f.bam	174738000000	SP10563	182582b7-6a7a-4a17-b353-66cc2af964b7	DO5012	BRCA-US	PCAWG	case	no	1e-05
Breast-AdenoCA	PDC - Chicago	FI29754	a4b4da31-a2f3-5f74-a3f9-206269accaa5	BAM	PCAWG.46b76580-ab31-4d29-9b6e-cb219d24f114.bam	107179000000	SP10570	f980a47b-6a51-4100-89ad-215f16cf6908	DO5012	BRCA-US	PCAWG	control
Breast-AdenoCA	PDC - Chicago	FI6712	e35bd707-afc3-5694-b996-0479dec63a8f	BAM	PCAWG.f4b566dc-ebec-4681-b427-b36b8c227378.bam	158828000000	SP10635	285c71b4-9439-493b-9385-546f25661ac2	DO5046	BRCA-US	PCAWG	case	no	1e-05
Breast-AdenoCA	PDC - Chicago	FI6711	e9751b3c-b438-5f1a-9838-35a2ebb324c3	BAM	PCAWG.bac6cc92-1965-4b1f-93f5-868fe97b6e18.bam	96865495271	SP10642	66ca4937-1f56-4da0-8320-2e2999cbd520	DO5046	BRCA-US	PCAWG	control
Breast-AdenoCA	PDC - Chicago	FI30202	f301179e-9e26-5052-80b2-5561ce48a698	BAM	PCAWG.8b279d12-923e-4fd2-9286-433d9ffd0415.bam	137344000000	SP10944	a8fe25bc-4f30-474a-af85-448e6af414af	DO5200	BRCA-US	PCAWG	case	no	2e-05
Breast-AdenoCA	PDC - Chicago	FI30201	4cb17142-e6ac-5b77-86dd-733f188667b7	BAM	PCAWG.8c9b6dac-99cc-4375-a754-08d88cefa6fa.bam	96519401582	SP10951	d5608f4c-814b-41d8-96c6-5e50b4b209b9	DO5200	BRCA-US	PCAWG	control
Breast-AdenoCA	PDC - Chicago	FI43369	70065327-edd1-5e56-b5cb-895d4fd225a0	BAM	PCAWG.dc310a34-1cc4-41bd-8279-3e1997f7864b.bam	169107000000	SP11045	42309433-c6e6-4904-92ed-f7211849c14f	DO5249	BRCA-US	PCAWG	case	no	0
Breast-AdenoCA	PDC - Chicago	FI43368	7ea6969a-c4c3-57ec-9d82-712a6fbbf220	BAM	PCAWG.dd5ea83d-2654-41cd-bc4e-675bb7e668a0.bam	104347000000	SP11052	5b597a3c-4ae8-41a0-8666-ed8a70b96237	DO5249	BRCA-US	PCAWG	control
Breast-AdenoCA	collaboratory	FI20684	e71d6b0b-8c04-5ce8-ba7a-44ee49caa124	BAM	47bbd2941d2f5f50094d2419a94a4f2c.bam	147120000000	SP116331	72d18626-969f-5683-89b5-df72d727c193	DO52538	BRCA-UK	PCAWG	case	no	2e-05
Breast-AdenoCA	collaboratory	FI20683	64449185-c82d-5217-bfa3-e8752aea04e5	BAM	3998954cb0a16eac5a28f0b825ba16a3.bam	100280000000	SP116332	a9f8509c-f829-5552-99cb-ad99e9b31b5a	DO52538	BRCA-UK	PCAWG	control
Breast-AdenoCA	collaboratory	FI45406	e3f0a00a-92be-57e2-9944-58cadd989336	BAM	5a6f7b5ed230cd6d0aa2b3bfea56cf7e.bam	149990000000	SP116333	6f80177d-8086-578d-b5dc-f2d3acafc3da	DO52539	BRCA-UK	PCAWG	case	no	1e-05
Breast-AdenoCA	collaboratory	FI45405	0d688c4a-e845-5aa8-ab62-867d94f37407	BAM	6a14cdd22dacb3527dd3664837577ff3.bam	130470000000	SP116334	46ddd436-3af7-5722-99d8-9c6bc0766d37	DO52539	BRCA-UK	PCAWG	control
Breast-AdenoCA	collaboratory	FI50307	1cb9a3f5-2e69-532c-8b43-e3282152f9d1	BAM	45f14ecc7fbeecd5f0b200502403b2d8.bam	156830000000	SP116335	e89c163c-a310-5a90-8c73-b5324c2ad342	DO52540	BRCA-UK	PCAWG	case	no	1e-05
Breast-AdenoCA	collaboratory	FI50306	a38f15e6-9480-577a-b223-1d9c0bb86c4d	BAM	528628b7a4b981e51647fbc5b9ebb108.bam	123030000000	SP116336	1f31ecd8-e884-5384-94a0-5dbb2b964f92	DO52540	BRCA-UK	PCAWG	control
Breast-AdenoCA	collaboratory	FI32982	07e592a3-c885-5110-9eed-ebb3c3bf3139	BAM	54e3bac37058447a7b4666d4ec4afd07.bam	136850000000	SP116339	b7c58dc4-81b0-5ba0-9cc0-bc96fd02d02a	DO52542	BRCA-UK	PCAWG	case	no	2e-05
Breast-AdenoCA	collaboratory	FI32981	3992eaa8-874e-5cc4-8947-38410fc42617	BAM	e73e8a92a29a78e334430e920209ab5b.bam	124660000000	SP116340	5d4de454-6490-5765-a1cc-00c34db354b8	DO52542	BRCA-UK	PCAWG	control
Breast-AdenoCA	collaboratory	FI19587	c1373bf5-e7ff-50c4-bd4c-ee1f4d6bdbdd	BAM	fc47284df17c4702f04cce252d505551.bam	146680000000	SP116341	bebabd21-4618-5f30-aa67-86fce4d6aaac	DO52543	BRCA-UK	PCAWG	case	no	1e-05
Breast-AdenoCA	collaboratory	FI19586	e88394dc-ef48-5547-a7b7-3801f42f2415	BAM	1b60a51ec86ff776ebc257d132d58496.bam	99387000000	SP116342	a126c352-4d57-5825-bcbe-241468522d5b	DO52543	BRCA-UK	PCAWG	control
Breast-AdenoCA	collaboratory	FI19078	6f9c082e-f1b6-57ba-b569-cc2b0f245a35	BAM	a9a185461a2af90dba56aa1a60decd7b.bam	162960000000	SP116343	0c066720-1674-512d-b002-762b1d54a573	DO52544	BRCA-UK	PCAWG	case	no	2e-05
Breast-AdenoCA	collaboratory	FI19077	9c63a093-5277-5ab6-b5ae-ca15a85e0584	BAM	23bbf606908877c6ed572c99aa7a2460.bam	114660000000	SP116344	f7a2bf32-f2ed-562e-ac48-668468f828bf	DO52544	BRCA-UK	PCAWG	control
Breast-AdenoCA	collaboratory	FI41902	b874e164-be34-5f58-b8fd-1582be5b5e71	BAM	e347618abe48a38da78f56dd358d1ec9.bam	124800000000	SP116345	edf1c0b5-37ee-5f5b-9b3e-54bd67f57c97	DO52545	BRCA-UK	PCAWG	case	no	1e-05
Breast-AdenoCA	collaboratory	FI41901	5c6e784e-9717-508f-93f0-14098ba9a0c5	BAM	587655467d4ee2f5d115c68f04e14f33.bam	114730000000	SP116346	17c46bb3-04e8-50cf-82d6-5f6a3c8227b1	DO52545	BRCA-UK	PCAWG	control
Breast-AdenoCA	collaboratory	FI26597	cd2dfd29-fbb4-539d-aeb7-22a8e2934925	BAM	4bcf4f050a418a10e324fae4392a7ebc.bam	137560000000	SP116347	c22e2850-bc20-5f3e-a9ee-4f1883e86ec0	DO52546	BRCA-UK	PCAWG	case	no	1e-05
Breast-AdenoCA	collaboratory	FI26596	386673a4-fd76-5630-8ffb-df062eabfc6d	BAM	b59613424dfecb7d67d87b96eca09d5f.bam	94159000000	SP116348	5f164cee-4b84-5d26-8476-453e66cd782f	DO52546	BRCA-UK	PCAWG	control
Breast-AdenoCA	collaboratory	FI6638	bc1964cb-4245-5e38-8102-3e56c8b727c2	BAM	9a735f863cb004596fe80a8abde82223.bam	130170000000	SP116349	56a911c0-4c42-560e-b062-e84bf5d9ae30	DO52547	BRCA-UK	PCAWG	case	no	1e-05
Breast-AdenoCA	collaboratory	FI6637	6e71d100-163f-53c9-8a5c-68439ccea072	BAM	966c9e57d9fcc4c4ed9cf102fe959d33.bam	120340000000	SP116350	4d65e973-227f-5b8b-8e11-b60fadb14464	DO52547	BRCA-UK	PCAWG	control
Breast-AdenoCA	collaboratory	FI15333	4695a9fe-e96d-540f-9618-90d13986626f	BAM	12dda9058c61aa1f4c832661bf0058fe.bam	186990000000	SP116351	cba7a6ad-2aff-54a1-8430-30b4a6ecdac3	DO52548	BRCA-UK	PCAWG	case	no	1e-05
Breast-AdenoCA	collaboratory	FI15332	70e1f578-d064-564d-898a-8f3e104d8dba	BAM	6c1c9eac8759c05c3a33a8ab29f49533.bam	182700000000	SP116352	56f0ae81-5e69-53e1-a9cb-2793efe2a59b	DO52548	BRCA-UK	PCAWG	control
Breast-AdenoCA	collaboratory	FI26184	81ac7d90-3dfd-5ed3-aaf2-b9315da914fd	BAM	498f8fbffe0b553724d9960824932a52.bam	144570000000	SP116353	47654d0a-42ee-5b7c-a90b-364c5d4aedbf	DO52549	BRCA-UK	PCAWG	case	no	4e-05
Breast-AdenoCA	collaboratory	FI26183	86956b1f-03b8-5767-8a29-970a34439c6f	BAM	298a7c366520e93ad1ed9de5a4288bd2.bam	127580000000	SP116354	aaa85c81-28aa-5b07-9822-dfb4f6d9eefb	DO52549	BRCA-UK	PCAWG	control
Breast-AdenoCA	collaboratory	FI41308	23833083-3949-5c39-ba98-387f5519cc7e	BAM	febc6e5fa113b0ed1025b4fea982b145.bam	147660000000	SP116355	cc8d8d42-6a67-594e-b3f4-06569c68b802	DO52550	BRCA-UK	PCAWG	case	no	0
Breast-AdenoCA	collaboratory	FI41307	c7b96253-ab94-5871-a0d9-7520983738a2	BAM	b3e207b2752e0b2f2e9fd6878058cab9.bam	115900000000	SP116356	d92fdc05-22ca-5499-b74d-0d58a85dba35	DO52550	BRCA-UK	PCAWG	control
Breast-AdenoCA	collaboratory	FI6580	25b8da94-80bb-5dd3-99e4-d5241399ded8	BAM	15b95585cdc3b861b66f7240c41662c9.bam	148120000000	SP116357	a487db28-f599-5211-8335-6d92a21dd2cc	DO52551	BRCA-UK	PCAWG	case	no	0
Breast-AdenoCA	collaboratory	FI6579	c59d74cb-ca62-5efd-9e81-ec228bde6fdc	BAM	17da6bacc1b0bb5e78d6ddac01b5afd3.bam	134340000000	SP116358	049070e7-7532-51c0-9224-257aafac6686	DO52551	BRCA-UK	PCAWG	control
Breast-AdenoCA	collaboratory	FI47563	c00725b5-2d34-5e25-aad2-da43169020f5	BAM	b78c9fe7bf1aa96b21bc94aa72ba0d04.bam	173680000000	SP116359	ba5a4046-161c-5f5e-9616-c470b37e58e8	DO52552	BRCA-UK	PCAWG	case	no	1e-05
Breast-AdenoCA	collaboratory	FI47562	2f1c5ed8-83dc-52eb-859d-bdb44bd9f1e9	BAM	31e52d5245825bf339f4ea525069ea57.bam	138010000000	SP116360	f72f719a-39fa-5384-bf0b-70e03fb4e5b0	DO52552	BRCA-UK	PCAWG	control
Breast-AdenoCA	collaboratory	FI5423	614b23b4-0e84-5c98-8bad-a6156432019b	BAM	e826dfbd6080835afd1077a3a8f5ab71.bam	177350000000	SP116361	68419388-a65b-51fa-beec-b87fe80b5802	DO52553	BRCA-UK	PCAWG	case	no	0
Breast-AdenoCA	collaboratory	FI5422	0c6b0e5f-80ec-533f-b3ad-d43e9f08519f	BAM	02f09c901488d56acef72a53a2b40bb5.bam	212920000000	SP116362	46d88b06-9034-5dd9-b79f-ef84c03bcc6c	DO52553	BRCA-UK	PCAWG	control
Breast-AdenoCA	collaboratory	FI21214	730f4885-b641-5805-91c7-4c30d6b04443	BAM	b0c752b754546f71620b0701a6e054d2.bam	140370000000	SP116363	df8064eb-761b-542c-810a-b2e87aa748e5	DO52554	BRCA-UK	PCAWG	case	no	0
Breast-AdenoCA	collaboratory	FI21213	85b2f194-6cac-5fe5-913b-8cd34d086a72	BAM	a8e08da635077bbb0cceffe16719d032.bam	128800000000	SP116364	22d4ce90-e6ab-5930-9459-a3fd1ee723df	DO52554	BRCA-UK	PCAWG	control
Breast-AdenoCA	collaboratory	FI52287	8292a7a2-e210-5323-b68f-c5eafa6fb97c	BAM	b02b9fc24633e471a80ab1d2e1434b10.bam	156030000000	SP116365	48e12b3e-abed-59b2-99b3-bcd53815a29b	DO52555	BRCA-UK	PCAWG	case	no	1e-05
Breast-AdenoCA	collaboratory	FI52286	98564bed-d702-58e0-835b-c1cd23c2ecb5	BAM	84384d4e4263ccc6e9a100f78adff314.bam	101430000000	SP116366	a7679a81-5fbe-5266-8386-a8cf698e38e2	DO52555	BRCA-UK	PCAWG	control
Breast-AdenoCA	collaboratory	FI995	74776346-2b47-518c-a3a2-0a2d19f28bbd	BAM	8eadcd3ffc7774f80fd39dc5820d920c.bam	133380000000	SP116367	8557c74c-e6ad-5ed5-a7d8-8b47f061c5cf	DO52556	BRCA-UK	PCAWG	case	no	2e-05
Breast-AdenoCA	collaboratory	FI994	10722062-8395-5e5a-8fdb-fba94182194b	BAM	1a8637d9cd1f22c48c3b6f686deaa3da.bam	106260000000	SP116368	2978dea7-9972-5733-9d4e-a7f300469a60	DO52556	BRCA-UK	PCAWG	control
Breast-AdenoCA	collaboratory	FI19196	1f27eb23-2688-5c8c-95c5-fdd54a6a72a8	BAM	0c9401e78fc7f2e4bd3414e5572eb9a3.bam	137210000000	SP116369	ce66738d-ac3e-5459-b991-6b94b6f26c84	DO52557	BRCA-UK	PCAWG	case	no	4e-05
Breast-AdenoCA	collaboratory	FI19195	b356ebdf-0ee4-524a-9567-4ece7182ad35	BAM	cade26a3fe30122082eb98cd22722b3d.bam	98599000000	SP116370	33dc7a7a-d621-564d-9ac8-f77807637c19	DO52557	BRCA-UK	PCAWG	control
Breast-AdenoCA	collaboratory	FI30482	3f370317-31d5-5de0-8813-bea4373fe67e	BAM	c8aa43b0b5950427706e966022e3ec00.bam	145240000000	SP116371	1b4838fd-60ca-5c48-8e2d-b59602c888c4	DO52558	BRCA-UK	PCAWG	case	no	2e-05
Breast-AdenoCA	collaboratory	FI30481	625dc944-9ae4-5411-ae03-b42c1785058c	BAM	16fad18e5b765125d634b21adbfaaa74.bam	137830000000	SP116372	97625351-6c5e-58a2-a25f-2499f7b6485c	DO52558	BRCA-UK	PCAWG	control
Breast-AdenoCA	collaboratory	FI7882	e405e047-ebec-5dda-a650-7f7fbb28e0d6	BAM	cb07f7195409403cba42b2276cb2ee27.bam	182200000000	SP116373	196caedd-cddb-558b-ac2c-945b4e10a151	DO52559	BRCA-UK	PCAWG	case	no	1e-05
Breast-AdenoCA	collaboratory	FI7881	c089471a-9ab0-5f02-ba83-cf8d6547aed5	BAM	a1935c669321c25169389a1786ea376e.bam	110510000000	SP116374	e7a2490f-cb76-537c-8b6e-21b8f509d1cc	DO52559	BRCA-UK	PCAWG	control
Breast-AdenoCA	collaboratory	FI50633	3db52910-11d4-5d79-8166-b987cf990dc0	BAM	a9e072f9f291232ea8cc319241755ae9.bam	156120000000	SP116375	1e052c56-1cb9-5603-b762-7cb71bc00f81	DO52560	BRCA-UK	PCAWG	case	no	3e-05
Breast-AdenoCA	collaboratory	FI50632	343872ab-6d6b-5d94-a730-6e8759a5a80b	BAM	3c8b599f5c945689af31f4abc473d08d.bam	132240000000	SP116376	61d6fd3b-b53f-5aeb-840e-a578465c8346	DO52560	BRCA-UK	PCAWG	control
Breast-AdenoCA	collaboratory	FI29150	11a3f3e0-7ff5-5b3f-85a9-e593c0e7d1d4	BAM	1f33331db34476d411390e48dc3e949d.bam	131870000000	SP116377	d1965b6a-0962-5b4d-8397-7943bea0c710	DO52561	BRCA-UK	PCAWG	case	no	2e-05
Breast-AdenoCA	collaboratory	FI29149	c3f95501-983d-5e69-a778-8933e30f0047	BAM	e06588d9bca6003c0f0ec945f109b30a.bam	120070000000	SP116378	dfe53f59-0774-5cbb-9864-694e18945f50	DO52561	BRCA-UK	PCAWG	control
Breast-AdenoCA	collaboratory	FI29510	9e71f958-a1bc-5d50-91ba-d718bdff3020	BAM	eb5f6eee937da5537ce407964e3af9f5.bam	135560000000	SP116379	144fb8ad-295c-55ec-b39d-d36b507c266d	DO52562	BRCA-UK	PCAWG	case	no	2e-05
Breast-AdenoCA	collaboratory	FI29509	51d26943-488c-5a5d-b430-a68d2a4d61a4	BAM	abd52dc6c3c031318bdf855dc31e4f53.bam	108750000000	SP116380	939a43b1-3e46-54ee-a57c-b118ebb62381	DO52562	BRCA-UK	PCAWG	control
Breast-AdenoCA	PDC - Chicago	FI42555	287032ad-9703-5722-9a80-cd682367415f	BAM	PCAWG.912289ca-9b8c-4b62-8bc6-b280f47a5513.bam	137609000000	SP11171	a17a477a-30ea-4bb1-8552-25fa9b803b68	DO5312	BRCA-US	PCAWG	case	no	1e-05
Breast-AdenoCA	PDC - Chicago	FI42554	824b06d6-b279-5fa6-a309-ede76e12a4cb	BAM	PCAWG.b82de11e-f66f-40c5-b4c6-912bc612162e.bam	76789213342	SP11178	ae164b84-6a07-423e-ba1e-914a4d712899	DO5312	BRCA-US	PCAWG	control
Breast-AdenoCA	PDC - Chicago	FI25294	c98735da-5652-5d12-851a-a1c014698db7	BAM	PCAWG.97c4edeb-05f8-45f2-a2b4-f4ff29471227.bam	145679000000	SP11235	c073dc26-c9ad-41ee-814f-89150bb82551	DO5347	BRCA-US	PCAWG	case	no	2e-05
Breast-AdenoCA	PDC - Chicago	FI25293	c82fcd0f-e83f-5000-a281-89f1d71cce8e	BAM	PCAWG.741527d2-6828-4b68-858e-96a03431a429.bam	89770503274	SP11242	2f661495-d5f9-4413-883c-1c1100cd51fe	DO5347	BRCA-US	PCAWG	control
Breast-AdenoCA	PDC - Chicago	FI53208	0a94e83d-9bba-566e-a3d4-21b98a638acf	BAM	PCAWG.46f30746-20e5-4159-bb2d-6393c536f2fe.bam	196501000000	SP11292	b0d3bf22-1f79-429c-972c-477eb806a582	DO5375	BRCA-US	PCAWG	case	no	0
Breast-AdenoCA	PDC - Chicago	FI53207	8e4a3e0b-49f6-5903-a24e-78a76c5bde5e	BAM	PCAWG.a9cfaf7f-7d15-4701-873f-b6284c9ecf65.bam	101455000000	SP11299	1f19bf63-0d6b-4d37-a643-e6aed73b9ffb	DO5375	BRCA-US	PCAWG	control
Breast-AdenoCA	PDC - Chicago	FI14663	1472a6a4-dece-5e37-800b-b933be3bb874	BAM	PCAWG.c065719a-770e-4f87-b592-6c2035cd056a.bam	191953000000	SP11808	daf9caf6-f939-44a1-99cd-3fa27a25346d	DO5626	BRCA-US	PCAWG	case	no	2e-05
Breast-AdenoCA	PDC - Chicago	FI14662	b85cfc8c-3c6b-59c3-811e-3d0160e6962b	BAM	PCAWG.e667d676-68ff-4d4d-b81c-e89739663d08.bam	111882000000	SP11815	feb5492b-a30a-42ce-adf6-07ed1b9cc2c8	DO5626	BRCA-US	PCAWG	control
Breast-AdenoCA	PDC - Chicago	FI46875	10b8f24c-22a6-5d60-9628-81c1b666ae63	BAM	PCAWG.6c7c954f-ed03-4053-91ae-9832111c6922.bam	129116000000	SP11878	24b858da-f1c6-46e6-a2ae-1bef95a88443	DO5661	BRCA-US	PCAWG	case	no	2e-05
Breast-AdenoCA	PDC - Chicago	FI46874	91b7c162-50e9-5c86-a1ea-6fb29b0fb182	BAM	PCAWG.0c6de04c-ff05-4a5f-beb2-23af602ed90b.bam	92187638765	SP11885	49db53e6-10c3-4b29-8b30-df572a891c2a	DO5661	BRCA-US	PCAWG	control
Breast-AdenoCA	PDC - Chicago	FI29775	572959c8-a94f-557d-b23d-fa48a8e7973a	BAM	PCAWG.e46e9b2f-1eb0-49c6-84fd-ebb4db64c4d8.bam	101009000000	SP11948	e4fb72d5-22f6-4aa9-9421-b67643699271	DO5696	BRCA-US	PCAWG	case	no	1e-05
Breast-AdenoCA	PDC - Chicago	FI29774	f2439bc9-b010-5e9c-b008-805a7b40ca51	BAM	PCAWG.49d40d69-bd53-4b70-b66a-a387ac81f5db.bam	124885000000	SP11955	862ce992-ed75-4e63-ac13-cf3935fb6e6b	DO5696	BRCA-US	PCAWG	control
Breast-AdenoCA	PDC - Chicago	FI28189	d537dcc7-3e64-5598-8919-9732ae4e4c11	BAM	PCAWG.bf9e4936-6222-42eb-aecd-2f15c6811b1a.bam	133393000000	SP12049	c8272932-38e0-4d6e-a4cf-87f0565e76a8	DO5745	BRCA-US	PCAWG	case	no	2e-05
Breast-AdenoCA	PDC - Chicago	FI28188	0773f312-63ba-558e-a34b-d5a4b5d9b907	BAM	PCAWG.8cfe9d6a-b412-47e8-8eee-e84b02f76c0a.bam	78559781900	SP12056	57ac8339-b2b0-41e6-9373-090527aa4586	DO5745	BRCA-US	PCAWG	control
Breast-AdenoCA	PDC - Chicago	FI15487	d6326557-0555-590c-af1c-92294a4b8810	BAM	PCAWG.758a7eb7-eb38-48b7-8896-d1502c76f4a0.bam	155142000000	SP12186	863a130d-4a6d-42a3-9b9b-6af20f69c2fd	DO5808	BRCA-US	PCAWG	case	no	1e-05
Breast-AdenoCA	PDC - Chicago	FI15486	d8b15d18-8e69-5ed3-ac15-3585365dd991	BAM	PCAWG.8d55f01b-8dfe-4460-a1cc-9aa300b3cfd5.bam	113764000000	SP12193	49d1b5ae-c9fa-497c-87ff-13c6f3d10728	DO5808	BRCA-US	PCAWG	control
Breast-AdenoCA	PDC - Chicago	FI41632	c5799c63-ba61-568d-bee1-4a9d0d5987ab	BAM	PCAWG.58ce7cc4-e64c-43f5-b4f9-c12677f4f106.bam	148671000000	SP13036	c2153cfe-2038-4c6a-b9b9-e9ac3109d50c	DO6231	BRCA-US	PCAWG	case	no	5e-05
Breast-AdenoCA	PDC - Chicago	FI41631	a6066be6-5fd0-5264-b6c4-e36e6def8bfa	BAM	PCAWG.c35f6994-5e39-4905-bba2-d00d89ad0d0c.bam	94750980284	SP13045	b1a522ed-f2a4-49ea-9e28-4f4bc9d59605	DO6231	BRCA-US	PCAWG	control
Breast-DCIS	collaboratory	FI31049	9793d1f6-799d-5556-8bbe-9bb5d740d5c8	BAM	121a58e9b8cfbdf897434a1134f7fb6c.bam	126640000000	SP2143	82bfc561-d2fb-5638-b6b0-373359d56fda	DO1000	BRCA-UK	PCAWG	case	no
Breast-DCIS	collaboratory	FI31048	57b3e912-fcbc-5e8c-a62a-cbfbfd927a7c	BAM	487853b446a82b6d270716ea5ae1633d.bam	128280000000	SP2161	d8b37718-a434-56f4-9ce9-35b5f3040d93	DO1000	BRCA-UK	PCAWG	control
Breast-DCIS	collaboratory	FI36517	95bf0e4e-02d4-5ca7-8476-cff56e7bfb92	BAM	8ab3c3cfcd5183c3f8872dec9087af13.bam	177450000000	SP117698	40e98151-34d8-5012-8b48-50cdeb7287e5	DO218478	BRCA-EU	PCAWG	case	no	1e-05
Breast-DCIS	collaboratory	FI36516	ca5d0b81-1a17-5a53-b9f8-2208b5724fcb	BAM	cce7700af661cd1bfd87b0055c6a21d8.bam	111590000000	SP118815	448d1416-3d1f-56b0-9def-d4b9c64838d0	DO218478	BRCA-EU	PCAWG	control
Breast-DCIS	collaboratory	FI26054	99da740e-3f0c-59ba-af85-a1a28fa58314	BAM	7c0080375414f18c4d39f0eaa7fa454f.bam	167340000000	SP124201	ad871e57-313b-519d-8f66-11224100261f	DO220825	BRCA-EU	PCAWG	case	no	1e-05
Breast-DCIS	collaboratory	FI26053	1bf3072d-c2c2-51b5-86d3-b4b56144e9ea	BAM	ff5321f8588106f8fc14735b66ba005d.bam	110280000000	SP124202	769f248c-82bf-5180-ad1d-6266172dbe81	DO220825	BRCA-EU	PCAWG	control
Breast-LobularCA	collaboratory	FI26090	d6688d42-3cb4-51f9-88a4-f1e622fb1c45	BAM	a7d35e3836633cc12ad6e415ad9a2f14.bam	97534000000	SP2157	89987017-0755-5f0b-802e-8fda8af9f14f	DO1014	BRCA-UK	PCAWG	case	no
Breast-LobularCA	collaboratory	FI26089	7730b77c-aed6-57f6-acf8-085fa812301f	BAM	4e3d591bff49bc3bd093ca9c846c0c64.bam	101590000000	SP2183	10436106-09a7-52f7-b6b8-8361c2209f3e	DO1014	BRCA-UK	PCAWG	control
Breast-LobularCA	PDC - Chicago	FI7350	da835a78-49a0-501a-8ca9-87c8159422d6	BAM	PCAWG.0d5b5b1d-5338-4e96-a0d7-f1521fa95cdc.bam	123108000000	SP2781	0f388c6b-c057-4147-9f4d-e1dac9a0bb20	DO1281	BRCA-US	PCAWG	case	no	1e-05
Breast-LobularCA	PDC - Chicago	FI7349	2370e56e-616b-54d1-ac7e-1051366b9fe3	BAM	PCAWG.38c6b56f-3b06-46ea-be92-9acba8cf0a75.bam	90614300971	SP2782	dc642cc8-9467-48d1-999e-49218945fa16	DO1281	BRCA-US	PCAWG	control
Breast-LobularCA	PDC - Chicago	FI52382	b140d586-059d-54ae-b843-1dde7fa38de5	BAM	PCAWG.353a27de-f667-4bf7-9d49-32b4f75bd452.bam	144490000000	SP3368	5d113006-ce65-4a36-b19f-8edcd4828ec2	DO1537	BRCA-US	PCAWG	case	no	1e-05
Breast-LobularCA	PDC - Chicago	FI52381	924bb5c0-0dc1-5d38-ab61-abc3b0fa843d	BAM	PCAWG.4140ef27-e23a-4e5b-8cc0-02d97d44b74a.bam	84041004254	SP3373	28e38373-b7b4-411b-9262-a913f0a8d598	DO1537	BRCA-US	PCAWG	control
Breast-LobularCA	collaboratory	FI15387	b4637c00-fb2c-52a9-ab9b-8fc2ab84744c	BAM	bed760a07ef65925400f21dafd9c0f2e.bam	256620000000	SP117247	b7e74304-bfb5-586d-b259-15db5094465b	DO218062	BRCA-EU	PCAWG	case	no	0
Breast-LobularCA	collaboratory	FI15386	7582b2f9-a59c-5e5a-91a2-d79d8cc2deae	BAM	2fa3bf5c31213aa8a5c24497f0e7026e.bam	103270000000	SP118380	30fe2866-131e-54f2-a412-38f6ea04260e	DO218062	BRCA-EU	PCAWG	control
Breast-LobularCA	collaboratory	FI21086	3b86b94d-6884-52e0-97ae-f015949d0e46	BAM	868a8f7a46ea621ff343ed1c0c0c6cf3.bam	147110000000	SP117362	5d1b17ec-ffec-5ae8-a723-d865f62f86a6	DO218167	BRCA-EU	PCAWG	case	no	1e-05
Breast-LobularCA	collaboratory	FI21085	a2bae235-cda8-5859-a4f7-7a0f53f722be	BAM	02226b857f74317cd2cd8a389b186e0c.bam	100460000000	SP118499	62965b70-264a-5399-b099-9b5699634d86	DO218167	BRCA-EU	PCAWG	control
Breast-LobularCA	collaboratory	FI25665	679da843-465d-58db-a541-35579fadf6c3	BAM	0f0bfdf8d64c44b955129ab1e8a9a046.bam	151330000000	SP117470	24ab2a68-a9cc-57eb-b10e-84d0c0bd9f38	DO218269	BRCA-EU	PCAWG	case	no	1e-05
Breast-LobularCA	collaboratory	FI25664	833aedd4-a8ef-572e-b5c0-865990d27ca8	BAM	46333afe4198d17ae2d1087f9bd9de3a.bam	112900000000	SP118577	e5d57fbd-f032-55a9-ae39-73665d8ea0be	DO218269	BRCA-EU	PCAWG	control
Breast-LobularCA	collaboratory	FI31557	78afaff3-2a91-5e29-b784-b1d6354ae545	BAM	dc586ba727711659c589d5c0e245f40e.bam	136830000000	SP117586	74cb33cd-50af-5d11-b1d7-7ad1e8203390	DO218377	BRCA-EU	PCAWG	case	no	0
Breast-LobularCA	collaboratory	FI31556	ad0fa4e9-e067-5e22-b9f4-049513542aeb	BAM	2b32eef776a46492513db8331796e396.bam	93322000000	SP118716	c7fbb132-b89e-5be1-bcf3-b239f0e42c03	DO218377	BRCA-EU	PCAWG	control
Breast-LobularCA	collaboratory	FI36633	29ab360b-c56e-5e3c-bfe7-e8cbd682d8d8	BAM	4b10addb14e2f1431a8b1ed4ec160c60.bam	120260000000	SP117709	30198b21-e1d6-5124-86c2-b387f6749d99	DO218488	BRCA-EU	PCAWG	case	no	0
Breast-LobularCA	collaboratory	FI36632	65b03174-7c9f-5171-b22e-f7c87a591e24	BAM	00db6dca2dd605d2f1c8bc4c9bf45d1c.bam	99840000000	SP118825	f76891d4-3813-52ac-ad07-c937c477107c	DO218488	BRCA-EU	PCAWG	control
Breast-LobularCA	collaboratory	FI20882	6f350989-85f6-53b2-8961-c6a9c159252f	BAM	f942c24e43418beb7aedf9d3400f439e.bam	145670000000	SP124191	be1b95d0-c8f7-5c76-8fac-a3f0a81a8a79	DO220820	BRCA-EU	PCAWG	case	no	0
Breast-LobularCA	collaboratory	FI20881	4d13f839-db20-5521-bfb1-f7e58762a931	BAM	0662486a572be505c9564e2ed50ddc94.bam	105720000000	SP124192	9cea3f16-da7d-5e0a-a84a-c19fa6084a44	DO220820	BRCA-EU	PCAWG	control
Breast-LobularCA	PDC - Chicago	FI39060	0d0c67cc-0f1e-52ca-90bb-4591629d39b9	BAM	PCAWG.d857a214-e446-4335-a73a-3ec0aacfe711.bam	138744000000	SP5666	2a7000c7-02b6-48bd-936d-66af5b4a0bf6	DO2647	BRCA-US	PCAWG	case	no	1e-05
Breast-LobularCA	PDC - Chicago	FI39059	0b477bd1-4fde-5186-b247-a2e244440ab2	BAM	PCAWG.9a8c7c5b-d323-4293-8106-01b3bb7461ba.bam	85884517790	SP5672	0d2bdc14-105e-4266-869e-1bb8a57e9cbf	DO2647	BRCA-US	PCAWG	control
Breast-LobularCA	PDC - Chicago	FI46409	1a72227f-aa80-58a9-8c52-92f3d39adcd1	BAM	PCAWG.07a937e2-44cb-4c60-8975-a03006f9639a.bam	173439000000	SP7456	e0fdcf0f-a950-4cef-8a7f-3119ed1c7034	DO3500	BRCA-US	PCAWG	case	no	1e-05
Breast-LobularCA	PDC - Chicago	FI46408	d6d5a167-7b2b-5f80-8ca4-3d995a640581	BAM	PCAWG.4b4f9b02-0d1f-42e1-90da-4e805ae9fa7b.bam	97637855800	SP7462	28156422-4591-4029-b756-a51a7356faae	DO3500	BRCA-US	PCAWG	control
Breast-LobularCA	PDC - Chicago	FI14705	bc6370cd-c977-5a47-b08e-8f6e9daa66fc	BAM	PCAWG.86778b7c-298d-491b-9296-34ad2973f53d.bam	144565000000	SP8532	e5fc246a-9ac7-4381-9433-8ca79dc4f057	DO4018	BRCA-US	PCAWG	case	no	1e-05
Breast-LobularCA	PDC - Chicago	FI14704	18d0749d-d832-5af7-a7f4-1cf1adb3b9ae	BAM	PCAWG.26a0f7a0-4361-4886-9260-0d142b76129e.bam	93921464161	SP8538	64658465-1ee6-486e-ae7d-e9fa3b7e722e	DO4018	BRCA-US	PCAWG	control
Breast-LobularCA	PDC - Chicago	FI22247	af7f995e-bb36-59b1-be0b-5ffb031ebc46	BAM	PCAWG.bc29a8d7-54b5-4012-b6fc-4ba09c637628.bam	163216000000	SP12856	a20adb75-6354-4b00-ac71-4257466a617b	DO6144	BRCA-US	PCAWG	case	no	1e-05
Breast-LobularCA	PDC - Chicago	FI22246	d834d88d-f4b1-5271-8469-385a8dfce032	BAM	PCAWG.285f164e-24f4-4bb5-8cf7-ae27f2b97d54.bam	88533766523	SP12864	a8192d15-2fce-4e52-8bb7-c515d4efa77c	DO6144	BRCA-US	PCAWG	control
Cervix-AdenoCA	PDC - Chicago	FI16866	82ee4738-f9f9-5fe1-80d4-761a45f47ff1	BAM	PCAWG.c64f354a-28c8-4e92-b5e3-62e1bfaabe25.bam	153904000000	SP107650	db33bb97-0c1a-4092-9066-2fa08dd7eada	DO49014	CESC-US	PCAWG	case	no	2e-05
Cervix-AdenoCA	PDC - Chicago	FI16865	509f3fa6-6392-5fa5-bb0d-c121cc1f6f9b	BAM	PCAWG.df2657f0-92fd-4a7f-92c5-994453b5a52b.bam	89708416319	SP107651	0179d664-4acf-49a1-8ae8-b58789f40024	DO49014	CESC-US	PCAWG	control
Cervix-AdenoCA	PDC - Chicago	FI25196	c05f759f-e046-5608-a95e-7f6107c0b314	BAM	PCAWG.51265f7f-31de-4c0d-a28a-2e44c21b0f25.bam	162011000000	SP109953	2dbd342f-d424-4f4f-98ea-5d4e097ce61d	DO49954	CESC-US	PCAWG	case	no	3e-05
Cervix-AdenoCA	PDC - Chicago	FI25195	af5af77a-bf98-5ff4-9ac0-8e6e18437151	BAM	PCAWG.8ccbd7dd-63b4-49a3-a7d4-6dcae0b522f4.bam	92766549594	SP109955	c41881fa-1697-404a-856a-4d6e08c4affc	DO49954	CESC-US	PCAWG	control
Cervix-SCC	PDC - Chicago	FI27376	5d8f5534-75de-52fc-a0df-54df17e7d705	BAM	PCAWG.abd8a814-8c7d-4b4a-b4a7-38394a36ac30.bam	165045000000	SP96540	67261476-47c0-47bd-b631-6ef0e9856532	DO44285	CESC-US	PCAWG	case	no	2e-05
Cervix-SCC	PDC - Chicago	FI27375	c4c43787-70e4-533d-8dae-7240fca57243	BAM	PCAWG.ba8bb154-ef77-4383-99b5-0abc5034aaeb.bam	92232340499	SP96542	c43ef696-134e-4e88-a0ed-5054abf52e4b	DO44285	CESC-US	PCAWG	control
Cervix-SCC	PDC - Chicago	FI9627	2645c0be-f4bc-5bbb-93dc-18d043680b44	BAM	PCAWG.0b2484f8-2bc8-474b-830a-42c68c78c881.bam	164110000000	SP107575	dbb40372-355e-4910-a9ab-801c46067396	DO48977	CESC-US	PCAWG	case	no	2e-05
Cervix-SCC	PDC - Chicago	FI9626	19d092e6-0d62-54b8-a521-f2720419d8ae	BAM	PCAWG.3b2c5881-e2a9-4ae9-9abd-bafec7c045f1.bam	95034912270	SP107576	ff8c6f09-485e-43ad-8c34-f0ec63d8b20c	DO48977	CESC-US	PCAWG	control
Cervix-SCC	PDC - Chicago	FI20922	56041dbf-2fdd-53bc-9fc6-9c62f7ec761a	BAM	PCAWG.ed062bdb-9c6b-4845-ad42-1736f1f66853.bam	148070000000	SP107595	c4a48884-36e5-43a5-93cd-4c828846dc9a	DO48987	CESC-US	PCAWG	case	no	4e-05
Cervix-SCC	PDC - Chicago	FI20921	26036720-1041-5602-bc9f-485cbf5689ac	BAM	PCAWG.45a1d49f-b5ee-4e9b-96a8-0c134ebfac6c.bam	88717533535	SP107596	678b7f87-d6bf-4541-aff7-4c80cbb97eaa	DO48987	CESC-US	PCAWG	control
Cervix-SCC	PDC - Chicago	FI51023	08dd58c6-579d-51be-ae82-ae14abe7dfde	BAM	PCAWG.17fec9ba-8a61-4cd2-8f6f-664de8fef5f3.bam	167898000000	SP107603	0768d86d-b0d9-485f-9f41-2630a32c0c26	DO48991	CESC-US	PCAWG	case	no	2e-05
Cervix-SCC	PDC - Chicago	FI51022	77bd11fd-a4d3-52ae-adeb-43962d92fa4c	BAM	PCAWG.776a0e15-e4b1-403b-83c2-6a7fde0cca1a.bam	91761928859	SP107604	54040faf-489e-4182-8eb4-c6f92907c814	DO48991	CESC-US	PCAWG	control
Cervix-SCC	PDC - Chicago	FI40658	450e414f-e325-5cc3-b63f-3a9cea81bdb2	BAM	PCAWG.a589e544-78fc-48f5-9faa-bf32e2377e7a.bam	152666000000	SP107607	fd717d8e-8c49-49f1-9e24-006aabf08b5c	DO48993	CESC-US	PCAWG	case	no	2e-05
Cervix-SCC	PDC - Chicago	FI40657	eb3112af-c3e5-5109-8020-3ecb514deca0	BAM	PCAWG.a8558d63-00d8-425a-931c-e630c87f933d.bam	105555000000	SP107608	9da81484-1508-485f-aa8b-bf4d00569316	DO48993	CESC-US	PCAWG	control
Cervix-SCC	PDC - Chicago	FI4102	62d8dfff-37ac-52ed-99d0-a0297ce6dd7d	BAM	PCAWG.56f5f78b-e049-4d3f-bfae-705357ad26d6.bam	112202000000	SP107624	de8bdf35-ac8a-494b-9069-7924bb793fe0	DO49001	CESC-US	PCAWG	case	no	1e-05
Cervix-SCC	PDC - Chicago	FI4101	069071eb-936a-566b-ab93-fa3224da0176	BAM	PCAWG.7aee507b-2c9c-40db-938c-abfd6a7ed593.bam	79185003607	SP107625	aff430a9-ee79-45be-b8f1-e142b14fb11a	DO49001	CESC-US	PCAWG	control
Cervix-SCC	PDC - Chicago	FI42229	1d0986e0-0797-5b8e-8d01-5d9f289c367f	BAM	PCAWG.bc1e807d-63a0-4156-b55c-3e4bd20b0b6b.bam	134421000000	SP107640	efb3ee8c-d363-4a06-97e0-1a1919f9ebd3	DO49009	CESC-US	PCAWG	case	no	2e-05
Cervix-SCC	PDC - Chicago	FI42228	e5af5747-9351-575f-ba8f-00c0e6649a15	BAM	PCAWG.191e2545-e4c5-4fa5-b88a-d0978f940a10.bam	84056182217	SP107641	6aee1795-dc15-4f2b-affe-b20d99e510c5	DO49009	CESC-US	PCAWG	control
Cervix-SCC	PDC - Chicago	FI44025	a35f4a84-c94c-5a2f-a9cd-88826f43231a	BAM	PCAWG.50a5e434-881a-4377-9210-0f614ca8dfbb.bam	154052000000	SP109801	1ff042b5-c7bf-4adf-a93f-c0b005c94ba1	DO49880	CESC-US	PCAWG	case	no	2e-05
Cervix-SCC	PDC - Chicago	FI44024	4e62e9a4-af7d-5c1f-bc97-4a7293e3ab68	BAM	PCAWG.4fba127f-f12b-4301-b62a-8a75296ee2a5.bam	93509143767	SP109802	e00c205e-c8a3-4e65-baf0-763faf41fdf2	DO49880	CESC-US	PCAWG	control
Cervix-SCC	PDC - Chicago	FI20445	93ec6935-c467-5127-ad9f-665436cf9e6e	BAM	PCAWG.98ef32cc-55ab-487a-8abe-418250efaec3.bam	136199000000	SP109941	517232e9-6496-4569-a77a-70b12939aade	DO49948	CESC-US	PCAWG	case	no
Cervix-SCC	PDC - Chicago	FI20444	184a9a61-0afd-5bc4-a4c5-c80bfa773a5a	BAM	PCAWG.eb9977f5-c1fa-4564-9e85-0e2ec48e6199.bam	79648117277	SP109943	251386ce-3017-41b4-a7dc-e5918daf7852	DO49948	CESC-US	PCAWG	control
Cervix-SCC	PDC - Chicago	FI5918	51343c5c-4672-5851-913a-f9de45c4cf51	BAM	PCAWG.165716fb-87f9-47d8-a214-7ad75db6a5e7.bam	163516000000	SP109957	26abe3b7-3f6c-4e7a-baa6-e872ca4188a8	DO49956	CESC-US	PCAWG	case	no	2e-05
Cervix-SCC	PDC - Chicago	FI5917	b9d80343-0a71-59ee-8b0d-fc83ed31e87b	BAM	PCAWG.8332408a-739b-43aa-bb4a-1bc8424c512b.bam	104169000000	SP109959	7944a220-ee09-466e-85ef-efefaa2313b1	DO49956	CESC-US	PCAWG	control
Cervix-SCC	PDC - Chicago	FI19296	66f2995d-5a97-57ee-889a-ec76d1f9d2a0	BAM	PCAWG.62ad0026-3177-4be3-9cc0-5da2624d3866.bam	166145000000	SP114016	51779880-e3cb-4da3-b70a-a42a666445ed	DO51592	CESC-US	PCAWG	case	no	2e-05
Cervix-SCC	PDC - Chicago	FI19295	96466e7a-f0e0-5049-a861-7d509a9e45d7	BAM	PCAWG.9630d28c-cf1a-4547-86bf-ddcdb43a01f2.bam	100601000000	SP114017	c898869b-2bdf-4c57-be98-b25c61bd8927	DO51592	CESC-US	PCAWG	control
Cervix-SCC	PDC - Chicago	FI22629	4b9714ae-d46e-57d1-b547-064062afc155	BAM	PCAWG.e47b1945-04be-4773-a88c-001fa4131523.bam	147706000000	SP114020	f1b2b708-f1f6-483b-ba09-555b77d797e1	DO51594	CESC-US	PCAWG	case	no	3e-05
Cervix-SCC	PDC - Chicago	FI22628	f79d953f-c980-5305-9910-fa9ed5e80ca1	BAM	PCAWG.dc3a71b5-2cf0-403e-9ec9-2175d659ae3f.bam	92380167123	SP114021	16daa700-ea3c-4833-acf8-ff28d892f26c	DO51594	CESC-US	PCAWG	control
Cervix-SCC	PDC - Chicago	FI1319	fd0d02cc-2025-58ee-bb23-c8c4de81e0db	BAM	PCAWG.dc9dd886-5c1b-4564-ba84-fa2a70cc4ffe.bam	125672000000	SP114032	ab177f0e-c170-4991-89f7-09b9c4842bb3	DO51600	CESC-US	PCAWG	case	no
Cervix-SCC	PDC - Chicago	FI1318	48fdb97d-e9a2-5819-be9f-de790ccacbad	BAM	PCAWG.94f8d946-a92e-4d2b-9f29-8e10f4274efe.bam	80779529070	SP114033	3cb47026-0023-472b-89f3-e29721f58662	DO51600	CESC-US	PCAWG	control
Cervix-SCC	PDC - Chicago	FI14109	d35c917e-9969-5431-950d-1f6bdcc4f02f	BAM	PCAWG.eeebdf26-42e4-40c5-a297-7855fdabc2d8.bam	161016000000	SP13072	5f5ec78f-e23e-44f2-93e7-c24315b4ad08	DO6249	CESC-US	PCAWG	case	no	1e-05
Cervix-SCC	PDC - Chicago	FI14108	30a37fde-9b10-5174-a518-9f22bc93a326	BAM	PCAWG.2021c8d7-c227-4395-b28c-ba8de13ee27d.bam	92263345174	SP13073	69df2a1f-9439-4450-9ee4-b66f2c25f135	DO6249	CESC-US	PCAWG	control
Cervix-SCC	PDC - Chicago	FI3052	8b29169d-1aba-52cb-a8db-500e011cea84	BAM	PCAWG.6e9368bc-cbc5-4b6a-b98d-2575dd311570.bam	135042000000	SP13078	66103b62-7a6b-4aa7-8d41-7886b562a2d1	DO6252	CESC-US	PCAWG	case	no	3e-05
Cervix-SCC	PDC - Chicago	FI3051	40f69d2f-c96e-58f1-b84c-130b4a3b9fb4	BAM	PCAWG.4f5f4200-a556-4983-946b-62c86b06c9f7.bam	83153955446	SP13079	d40d29ea-cfa4-41bb-b3d7-6420e147fea4	DO6252	CESC-US	PCAWG	control
Cervix-SCC	PDC - Chicago	FI14167	2cc661b9-a5bd-571a-8f64-8bb348c1557d	BAM	PCAWG.462aeda7-5e8d-4e58-90f2-717d071584a1.bam	133599000000	SP13084	dab10d77-df16-42ce-b719-395356811542	DO6255	CESC-US	PCAWG	case	no
Cervix-SCC	PDC - Chicago	FI14166	3ed8314f-be07-58f3-8359-0c5d07986393	BAM	PCAWG.4be1fa84-915f-44bf-87e5-3d6c971719c9.bam	92412342855	SP13085	4249cba3-bd88-4a2c-a191-e5c83dec85bc	DO6255	CESC-US	PCAWG	control
Cervix-SCC	PDC - Chicago	FI49204	f1eb3b27-5069-535b-8d44-00c755c5b22b	BAM	PCAWG.9d614cec-d41d-4d5b-b6b2-bd2d61db3f50.bam	169814000000	SP13206	be4d979f-6553-43e8-af0d-febce8300409	DO6314	CESC-US	PCAWG	case	no	2e-05
Cervix-SCC	PDC - Chicago	FI49203	a8af9a62-b6d8-5595-bd33-8f729a62850e	BAM	PCAWG.032fdab7-fae5-4396-9afe-cbe56eff51c2.bam	103900000000	SP13209	fb349ade-b828-4e67-8a0e-db727dc23ea9	DO6314	CESC-US	PCAWG	control
Cervix-SCC	PDC - Chicago	FI13033	840be5cb-6029-52d3-8c97-c8d16b37cef9	BAM	PCAWG.e8779d0f-382d-49f4-84ff-c408db543c9e.bam	157745000000	SP13242	2eb803ff-7edd-4724-9dc4-2e02fcbeed12	DO6332	CESC-US	PCAWG	case	no	1e-05
Cervix-SCC	PDC - Chicago	FI13032	129085a6-154f-5c48-82e6-e574f103bc95	BAM	PCAWG.a48bb14a-923e-4fe5-8d4d-3e58e32d3d60.bam	97426585245	SP13245	121b2cd2-24dd-424b-93cc-e38cea581f7a	DO6332	CESC-US	PCAWG	control
CNS-GBM	PDC - Chicago	FI40142	de374b9f-6df1-5bac-beed-e2385706bdf6	BAM	PCAWG.64d83e97-f798-45d1-b9e6-efaa635b4abb.bam	102058000000	SP23622	89a30668-7603-44ec-ab37-fe27ef6d2fad	DO10900	GBM-US	PCAWG	case	no	1e-05
CNS-GBM	PDC - Chicago	FI40141	c054e04d-411f-56cf-b5d9-f255f1c7c849	BAM	PCAWG.fa4fa49d-6d53-4ffa-9759-ffb884b28d17.bam	79387791299	SP23624	5b73b26f-7d8e-46de-813e-2211bca432ef	DO10900	GBM-US	PCAWG	control
CNS-GBM	PDC - Chicago	FI41195	48b66bc9-afbb-59cd-82a8-362a76731430	BAM	PCAWG.23a4dc82-3e87-474c-9893-3bf2727effdc.bam	122671000000	SP23639	90362308-4ebb-485b-a906-798c20ce751c	DO10908	GBM-US	PCAWG	case	no	2e-05
CNS-GBM	PDC - Chicago	FI41194	e2aeef9f-fe7b-5455-a9ab-9db87101fb10	BAM	PCAWG.10b944ea-7df7-467c-9565-184b9d056d1d.bam	120858000000	SP23643	8286f83c-8b0a-4dbe-ae63-ace411ec3484	DO10908	GBM-US	PCAWG	control
CNS-GBM	PDC - Chicago	FI21288	25d3e2fc-7125-5426-b489-3e4b91814dfc	BAM	PCAWG.1ae88de1-c985-4dee-9a3e-217a0b3bef4c.bam	144281000000	SP23739	99ad265c-640f-4aca-a6da-a83926c2f4f4	DO10960	GBM-US	PCAWG	case	no	2e-05
CNS-GBM	PDC - Chicago	FI21287	36548ada-345d-5258-ba55-ac43f6e8b7ab	BAM	PCAWG.9cee1dbd-5fd4-426f-82e2-45c661b1262f.bam	115201000000	SP23734	42aed8a4-4c54-4318-aea3-8973b7a33ec8	DO10960	GBM-US	PCAWG	control
CNS-GBM	PDC - Chicago	FI37316	52eba5df-6486-5f7c-90a1-c2a329e8ef3e	BAM	PCAWG.9f6f74fa-0707-4caa-b658-8ad588b6072d.bam	92894527186	SP23754	8ca1f174-1560-481f-bb4d-752cdcf1a06d	DO10970	GBM-US	PCAWG	case	no	0
CNS-GBM	PDC - Chicago	FI37315	3a53e1e3-dceb-5bea-a270-eda9030797cc	BAM	PCAWG.f9e97db2-33ae-4bea-af29-9949cda838ea.bam	79209404274	SP23759	617e8c1a-07b7-4a4d-ae41-78490f361b8e	DO10970	GBM-US	PCAWG	control
CNS-GBM	PDC - Chicago	FI14355	96368814-c00e-5d25-8e01-9ffdb66424c4	BAM	PCAWG.84f95e67-9a3e-47f2-b8b7-d0f88682fd35.bam	195539000000	SP23775	e0054652-94dd-4cd6-b8e2-32d536ef2dba	DO10975	GBM-US	PCAWG	case		2e-05
CNS-GBM	PDC - Chicago	FI14354	13cd81b3-b3c1-5b99-bfbc-6ac906041083	BAM	PCAWG.3c0ba0ab-b755-4ecf-9804-79bfb0c6cc94.bam	122635000000	SP23764	bc7987fa-bb4a-4919-bcbc-53e5c0ff5ff7	DO10975	GBM-US	PCAWG	control
CNS-GBM	PDC - Chicago	FI10131	83462cc9-14b0-59f9-afc9-89c1213e09b9	BAM	PCAWG.e5ed8877-e214-4eee-a7be-f8987f4dda91.bam	132540000000	SP23925	9af1ef7b-d3ae-46b6-b9f2-88227d206f1c	DO11046	GBM-US	PCAWG	case	no	3e-05
CNS-GBM	PDC - Chicago	FI10130	93dbc459-9810-54c2-8c81-a9d78b60055a	BAM	PCAWG.112d3850-3998-4b64-9be8-1fa5ef4f6699.bam	128711000000	SP23931	188f755c-ca7c-44c0-b58b-1193cabb130d	DO11046	GBM-US	PCAWG	control
CNS-GBM	PDC - Chicago	FI51866	d5ea2abe-eac0-5f71-ad08-156dd97ef023	BAM	PCAWG.a56e1470-fb7d-4962-bfd8-84688409fb9c.bam	211645000000	SP24135	d461dd34-66df-40d7-b370-eccab6460857	DO11148	GBM-US	PCAWG	case		2e-05
CNS-GBM	PDC - Chicago	FI51865	d43b3a09-4d84-50b0-b08b-79b0d92d4c02	BAM	PCAWG.2e50e70c-2ee7-479d-b537-4d338e59e0f4.bam	147630000000	SP24123	86fe4f39-9097-4e80-8767-547f27a4c0f1	DO11148	GBM-US	PCAWG	control
CNS-GBM	PDC - Chicago	FI42613	caf7ce74-575d-5ed5-962c-7e1b015445e3	BAM	PCAWG.67a06ced-999a-4412-a3f8-9cc24f12ea28.bam	111696000000	SP24236	b511462b-1fcf-4353-8e4d-4f53245e455f	DO11202	GBM-US	PCAWG	case	no	2e-05
CNS-GBM	PDC - Chicago	FI42612	940a08d9-a6ed-5dde-9266-c16cf79cb810	BAM	PCAWG.bcce406d-cad0-4aca-8c76-1960f3aca822.bam	123332000000	SP24231	c7bbcd6f-853e-4a3b-9c02-5443358c977e	DO11202	GBM-US	PCAWG	control
CNS-GBM	PDC - Chicago	FI11871	77c5b288-5466-52c2-aa98-0427c2d55e38	BAM	PCAWG.0e55832b-32c8-4759-9b43-29e8af629af0.bam	110205000000	SP24391	32d74449-f728-4fa3-994a-27a534a7def2	DO11292	GBM-US	PCAWG	case	no	1e-05
CNS-GBM	PDC - Chicago	FI11870	99c9a205-fbca-5a16-ac81-31b030ccfb30	BAM	PCAWG.0a46af41-3971-4116-98bb-48ff0cbe2f78.bam	82370948362	SP24397	bdc9d138-29bc-4b4d-96be-1c400fe0454d	DO11292	GBM-US	PCAWG	control
CNS-GBM	PDC - Chicago	FI38220	991ba5e7-9dc5-5aed-b880-10f43ec1e4d2	BAM	PCAWG.6cb5288b-e45e-4780-bcd7-75284059d9e0.bam	236973000000	SP24565	b2d952b3-ee8f-413d-91c6-715f666c590e	DO11382	GBM-US	PCAWG	case	no	0
CNS-GBM	PDC - Chicago	FI38219	20fa3e5a-3fa2-5262-a7b8-85f7b8a88afb	BAM	PCAWG.c791b69e-dd72-4837-9332-641b04c5c584.bam	136145000000	SP24571	4af31cf9-d31c-4a1d-b18c-ae0d5d4e984b	DO11382	GBM-US	PCAWG	control
CNS-GBM	PDC - Chicago	FI41478	415c493a-02a7-5318-94d8-5e7a74ca447a	BAM	PCAWG.d19dbf14-3293-4e09-a072-a746bb26376c.bam	126407000000	SP24702	91815be7-d48e-4517-bc4a-3374541c2417	DO11441	GBM-US	PCAWG	case	no	2e-05
CNS-GBM	PDC - Chicago	FI41477	979d66e4-6b95-5e6a-ab05-23cebc669558	BAM	PCAWG.701ee04f-ee1c-42b4-9614-499d51cf4a0a.bam	104097000000	SP24696	fe3af3af-df09-44a6-90d8-183bfc5049f9	DO11441	GBM-US	PCAWG	control
CNS-GBM	PDC - Chicago	FI36347	242b6107-4997-5d82-9921-a93a16a2d495	BAM	PCAWG.b090883d-0e39-4edc-aa74-7285366c304b.bam	122034000000	SP24815	d385e323-ee80-45f6-8ba7-60fc9350f7bb	DO11501	GBM-US	PCAWG	case	no	2e-05
CNS-GBM	PDC - Chicago	FI36346	f739cd8d-519a-5dba-a535-6ba470faefa0	BAM	PCAWG.b6367552-5dbd-474a-a1dc-47d01a96876c.bam	125662000000	SP24809	d6af6a0e-f475-47f5-9f7a-be910dba98b4	DO11501	GBM-US	PCAWG	control
CNS-GBM	PDC - Chicago	FI12499	44bd3a28-2dc2-5085-b674-106fdab611d3	BAM	PCAWG.4d6b9b8b-3aa9-4563-9966-17d1af9b6bb8.bam	90325531418	SP25332	f9f2d69f-f590-4241-aa25-8fa38e3b9e4a	DO11776	GBM-US	PCAWG	case	no	1e-05
CNS-GBM	PDC - Chicago	FI12498	66e31f54-6830-5e26-a530-e685477a878d	BAM	PCAWG.d9cbd84f-dc85-4a11-8df7-b68b2316b28a.bam	82710095590	SP25338	12ea4c10-f395-4d85-8ad6-39f89891045c	DO11776	GBM-US	PCAWG	control
CNS-GBM	PDC - Chicago	FI50476	c233eaef-a23c-5ff0-b7c4-d268fa5f9c7d	BAM	PCAWG.edb4b888-5716-43c6-93d4-cc44f81a8279.bam	106500000000	SP25350	c4a0d4ce-0eae-421e-bf20-2091e7d0d7d7	DO11782	GBM-US	PCAWG	case	no
CNS-GBM	PDC - Chicago	FI50475	bc79dcdc-2b10-53b4-9047-ed6655bb0008	BAM	PCAWG.81294e71-9e66-4d60-98d7-a812023e2061.bam	119649000000	SP25344	f5f9f6fc-da9f-42d2-8468-13bafa1acd05	DO11782	GBM-US	PCAWG	control
CNS-GBM	PDC - Chicago	FI20782	212609a5-c171-543e-bf4c-f63283444ae3	BAM	PCAWG.c47d6ff5-d5d1-4838-be9b-06f3ad968376.bam	220219000000	SP25380	73de671d-475f-459c-85c8-6c7b800f51f1	DO11794	GBM-US	PCAWG	case		1e-05
CNS-GBM	PDC - Chicago	FI20781	ef0c8fb2-15cc-5497-a285-354bd905b158	BAM	PCAWG.5e805e5f-06aa-410e-8f3c-00666c5a16f9.bam	162850000000	SP25368	bed2d69a-c920-4191-822f-ab0690f7a37c	DO11794	GBM-US	PCAWG	control
CNS-GBM	PDC - Chicago	FI8425	f79c2b4e-249c-5dda-9f73-3953f8dfd980	BAM	PCAWG.6e7a9f18-773c-4067-b543-cf589d4b3ad1.bam	210025000000	SP25494	24cd9173-2dbb-4614-a57a-023f1d2be579	DO11854	GBM-US	PCAWG	case	no	3e-05
CNS-GBM	PDC - Chicago	FI8424	485bcbea-fa6f-5727-988d-ddf41b523e7c	BAM	PCAWG.075a1c91-81a7-488c-8186-d3e6c3f80dd9.bam	148989000000	SP25500	c6641de9-dd18-464d-9a7f-d63f50d930a8	DO11854	GBM-US	PCAWG	control
CNS-GBM	PDC - Chicago	FI14890	f8dc291c-3758-5ee0-90a6-233f6562154e	BAM	PCAWG.55ac4df1-cebb-4eac-b868-000ef020acc6.bam	132939000000	SP25518	0e56f7c6-2cd4-4759-9154-7f47b9e15c75	DO11860	GBM-US	PCAWG	case	no	3e-05
CNS-GBM	PDC - Chicago	FI14889	565c8fe3-6414-5fe2-918d-b67922be84da	BAM	PCAWG.952b3c9d-b2ce-495f-af26-af6712838857.bam	114920000000	SP25512	f87babaa-226b-4bfa-b211-0519d95b887f	DO11860	GBM-US	PCAWG	control
CNS-GBM	PDC - Chicago	FI29188	4250153d-7394-5e18-91aa-baf13135f9db	BAM	PCAWG.0feceeff-9e4f-4e19-82b0-a3a05ff9463f.bam	97507569824	SP25833	fdba07ca-16e0-4d6e-9576-4183bdc8dc59	DO12034	GBM-US	PCAWG	case	no
CNS-GBM	PDC - Chicago	FI29187	cabcdac4-9538-58ba-83d8-ec39ec2fb945	BAM	PCAWG.67c29fd1-0d64-4967-9218-b6db231ab1cf.bam	130444000000	SP25839	1d36d990-0ef8-4d89-9003-051130db0f0e	DO12034	GBM-US	PCAWG	control
CNS-GBM	PDC - Chicago	FI42955	ac3021cd-4577-5944-9825-d0cd523a9b56	BAM	PCAWG.97d7e71a-9787-4c26-b23a-a38b2a64518d.bam	123397000000	SP25905	fa2abb61-fee8-46c3-8c79-39e0b73f7860	DO12070	GBM-US	PCAWG	case	no
CNS-GBM	PDC - Chicago	FI42954	e7f5ffbd-18b4-5de9-a214-7fe66c00d92b	BAM	PCAWG.a1d67724-2719-4a3b-b0e5-dd0e03a61911.bam	127090000000	SP25911	5efa02d0-53e1-43ff-ba15-ffdadd66deef	DO12070	GBM-US	PCAWG	control
CNS-GBM	PDC - Chicago	FI35922	f2c380d8-93f9-5937-9a7e-6c6b923a2aca	BAM	PCAWG.1d77eb0d-c0a9-4681-9227-b3738cbf265c.bam	126699000000	SP26439	6a064498-d8ff-411b-8044-5a2679937eda	DO12352	GBM-US	PCAWG	case	no
CNS-GBM	PDC - Chicago	FI35921	ca7d4a55-feac-5fd0-8d35-2a2512bcb5a1	BAM	PCAWG.0a2475da-42bb-4adb-b86c-5492511e09f1.bam	122053000000	SP26445	92be3b9f-2f89-419e-bf00-3ce076f72dc1	DO12352	GBM-US	PCAWG	control
CNS-GBM	PDC - Chicago	FI39307	652a11bf-3545-5602-a4fd-230a2d634222	BAM	PCAWG.0fac518a-9ea4-4881-a68e-23698cf98f57.bam	136811000000	SP26475	e3e7956b-16ea-48b4-a9bb-75f6bcc9e78f	DO12370	GBM-US	PCAWG	case	no	2e-05
CNS-GBM	PDC - Chicago	FI39306	9ad2c8b9-0275-5ee5-bcc2-e06ea749431c	BAM	PCAWG.921fbb4b-f2a8-488a-9754-00bb524c6222.bam	130138000000	SP96987	87a0dde0-8ac7-4287-b5fb-188b636d4bf2	DO12370	GBM-US	PCAWG	control
CNS-GBM	PDC - Chicago	FI53264	b1651373-5951-561a-b768-d3789cbcd0c4	BAM	PCAWG.c9d5f460-3f05-470c-99b7-c289f2919f03.bam	238224000000	SP26499	bc41c081-0339-4aca-bd3d-a44aea7fb48f	DO12382	GBM-US	PCAWG	case	no	1e-05
CNS-GBM	PDC - Chicago	FI53263	58e566ca-78f5-50d7-b84e-9215ac2fd114	BAM	PCAWG.a10ac174-33b4-45cf-9050-bc5af497d6d7.bam	114560000000	SP26511	8272b1d1-3796-4ec0-af4c-d211105d086c	DO12382	GBM-US	PCAWG	control
CNS-GBM	PDC - Chicago	FI1931	aef5fcd2-e39d-510b-b76f-351b87152907	BAM	PCAWG.5c55c1cb-c455-4139-9dcc-7ea209fa4729.bam	118077000000	SP26649	a1b24fe3-c931-40e5-a780-d994dbdf0cce	DO12454	GBM-US	PCAWG	case	no	2e-05
CNS-GBM	PDC - Chicago	FI1930	2190289d-c972-513f-9260-0d46cf185220	BAM	PCAWG.8878052e-8907-4bf3-b593-238549d57669.bam	111195000000	SP26655	8a35eaaa-96ff-4d35-be69-6203d1efeb13	DO12454	GBM-US	PCAWG	control
CNS-GBM	PDC - Chicago	FI35842	3e840c6c-971d-58e5-9404-18e477b7ad19	BAM	PCAWG.83d78ed4-6ed3-4d03-ad2e-53c7ad306447.bam	122195000000	SP26709	41014e22-d833-46dd-8f64-9952e5c6d3cd	DO12484	GBM-US	PCAWG	case	no	2e-05
CNS-GBM	PDC - Chicago	FI35841	7083ffef-f67f-5bee-8578-044506de2d97	BAM	PCAWG.57584c14-6e6c-4f2c-9430-5444570c79ea.bam	114627000000	SP26715	60a54583-b91f-4b2d-bb2f-c80648630a7d	DO12484	GBM-US	PCAWG	control
CNS-GBM	PDC - Chicago	FI19799	97c7fab5-ca99-5a2f-b0fe-f27198c4e684	BAM	PCAWG.927a31f9-3090-4f76-bbef-a06c7b079f95.bam	124699000000	SP27201	8e7b42c2-614e-4fa2-bd7d-63163a01d2f9	DO12742	GBM-US	PCAWG	case	no	2e-05
CNS-GBM	PDC - Chicago	FI19798	4158d731-0682-5400-baf7-267f55bdbed4	BAM	PCAWG.515488df-7444-4249-9343-d102147ff315.bam	100263000000	SP27207	2e879e1c-0aa3-449b-a7a9-0bbe2a25220a	DO12742	GBM-US	PCAWG	control
CNS-GBM	PDC - Chicago	FI3891	531fe397-fef9-5088-a8e9-bce63df8445a	BAM	PCAWG.c90960b3-ca67-451f-b922-08c63da33e79.bam	115900000000	SP27339	a6230439-3bbb-4aba-8298-8cbab51315c5	DO12814	GBM-US	PCAWG	case	no	2e-05
CNS-GBM	PDC - Chicago	FI3890	3c95ca55-2334-5bdb-821b-098d92cc3e75	BAM	PCAWG.2eee6dff-8697-4a12-b496-9843b68f137b.bam	129545000000	SP27333	3bf8aab7-8e42-4a92-aebe-0ccebdc32887	DO12814	GBM-US	PCAWG	control
CNS-GBM	PDC - Chicago	FI9798	219415a5-2ce9-5cfb-a63f-0e7e42b14851	BAM	PCAWG.bfb50740-29f7-46be-9fb9-c00bf12b8582.bam	126678000000	SP27603	4b1cb414-2f25-48ba-b7cc-2b7d05e60d7d	DO12952	GBM-US	PCAWG	case	no	2e-05
CNS-GBM	PDC - Chicago	FI9797	afe8f176-a02f-56f0-88a3-c4b0e8edad9e	BAM	PCAWG.2ebf225b-2172-495c-b702-36baf31b98a7.bam	125173000000	SP27597	772fa704-e41f-4402-9501-0c422b5da605	DO12952	GBM-US	PCAWG	control
CNS-GBM	PDC - Chicago	FI865	74402418-8a71-55b7-9b79-8a0b77395067	BAM	PCAWG.62ffaace-0002-4977-8b06-c806cf461846.bam	107502000000	SP27825	bcb0063e-fed0-4ce6-b4b6-aeeb0484c86a	DO13072	GBM-US	PCAWG	case	no	2e-05
CNS-GBM	PDC - Chicago	FI864	67930b55-8348-5269-8375-df3ca7b885ed	BAM	PCAWG.740d4a56-9a53-4c0c-8a0e-8120d88e4196.bam	82607287865	SP27819	368d28c1-2bd8-4b03-aa7e-50f590db5669	DO13072	GBM-US	PCAWG	control
CNS-GBM	PDC - Chicago	FI21308	14011935-2005-571a-a3a2-f2f63d5aa282	BAM	PCAWG.04d406a3-60c0-4ed4-a2b5-4b7a697049bd.bam	125666000000	SP27939	51689cfc-827d-4a85-b886-f61b22e5f506	DO13132	GBM-US	PCAWG	case	no	2e-05
CNS-GBM	PDC - Chicago	FI21307	12f53b13-83ff-54f6-83be-0c92d023d2bf	BAM	PCAWG.34c4d97e-3a3f-46cb-89fb-4377608fd411.bam	105743000000	SP27933	6dffad67-b526-489c-9fb4-7e73bd9c1e82	DO13132	GBM-US	PCAWG	control
CNS-GBM	PDC - Chicago	FI43349	eefcead4-a168-558e-929c-ed2c7f20e0b0	BAM	PCAWG.7725cfb4-22c7-496d-9fac-219cb6162d9f.bam	106075000000	SP27957	b9d8f547-0fd2-4931-9d2f-d5dc0bb261eb	DO13144	GBM-US	PCAWG	case	no	2e-05
CNS-GBM	PDC - Chicago	FI43348	c106d025-e08b-57d1-85a6-8b6d218510a7	BAM	PCAWG.baef0f11-3318-48c4-a5e2-eefc2e2dd880.bam	128776000000	SP27963	e34439fb-f970-4b53-870c-e2ef727a9051	DO13144	GBM-US	PCAWG	control
CNS-GBM	PDC - Chicago	FI16249	47f161ad-3478-5231-9043-f96c690a2526	BAM	PCAWG.bce80a38-3810-4e76-9946-ae20a8baa9a9.bam	284606000000	SP28041	b9929c39-6b50-42ea-aa10-2f679a2cdd0c	DO13192	GBM-US	PCAWG	case	no	2e-05
CNS-GBM	PDC - Chicago	FI16248	6891192e-9210-5e57-9d20-c486bef4ea2d	BAM	PCAWG.3b217519-a8fb-450d-9e88-27e0dd07afe2.bam	299909000000	SP28047	3124a5a6-26e9-4743-8f11-73dbcd715904	DO13192	GBM-US	PCAWG	control
CNS-GBM	PDC - Chicago	FI39681	593133c9-61f4-50bb-8fb1-53e2932818e5	BAM	PCAWG.31032bd7-9c4d-4836-b958-e003ca32eed9.bam	99956058850	SP28275	f78d72a1-3f0b-40f0-b47d-c730783c22ba	DO13318	GBM-US	PCAWG	case	no
CNS-GBM	PDC - Chicago	FI39680	1e67be03-da23-5cac-9f2e-342432c6145b	BAM	PCAWG.98cec814-4e8c-479b-966e-ee171bd6eeaa.bam	133924000000	SP28269	c9f133f9-0eec-4aff-ab1d-29d3ab4a617e	DO13318	GBM-US	PCAWG	control
CNS-GBM	PDC - Chicago	FI25138	eba057d5-a89f-569f-a080-db6963a13c0e	BAM	PCAWG.6dfbd313-b122-47eb-b367-30178ff594de.bam	125235000000	SP28335	17cf2131-26e3-42ec-8f49-19eb5743bd68	DO13348	GBM-US	PCAWG	case	no	1e-05
CNS-GBM	PDC - Chicago	FI25137	64ee1394-8a25-5904-b0b6-9301347e0868	BAM	PCAWG.ecae9498-c909-47b2-9c62-5abec1b2cc55.bam	105568000000	SP28329	5272ff18-5a37-478a-a2c6-2e847dd3fc6e	DO13348	GBM-US	PCAWG	control
CNS-GBM	PDC - Chicago	FI47326	d1450406-be03-5a07-8945-fdf22ddeca39	BAM	PCAWG.125ada35-5bfa-4f7e-acb9-9dea174cd55b.bam	125703000000	SP28581	977610a5-eb0a-46d5-8457-87b72e955679	DO13474	GBM-US	PCAWG	case	no	2e-05
CNS-GBM	PDC - Chicago	FI47325	e8bee6ce-7e84-5479-865d-6f6bc0e2d1ab	BAM	PCAWG.e50d3820-9571-4451-94de-3ea1e93edce6.bam	128971000000	SP28587	48c3d246-775f-42e2-b9c6-f5e5f1d62181	DO13474	GBM-US	PCAWG	control
CNS-GBM	PDC - Chicago	FI30522	9a5afc3a-d311-54fb-803d-a76ceac6cdd6	BAM	PCAWG.1bf802b8-24c6-4052-a6af-aa9f98f8ee24.bam	225245000000	SP28659	3e4c3233-6e91-43ac-aa25-05f2f3594008	DO13510	GBM-US	PCAWG	case		2e-05
CNS-GBM	PDC - Chicago	FI30521	3a9ac19e-f086-510f-b516-f7fd1776c38a	BAM	PCAWG.10d7c81b-8f5b-4db9-ae69-6ef1eed7a312.bam	137407000000	SP28647	b07c6bbf-70dd-4a5b-bbb8-87d466953f70	DO13510	GBM-US	PCAWG	control
CNS-GBM	PDC - Chicago	FI24738	81e44475-cfb0-5c93-ae01-778603db8b21	BAM	PCAWG.c13c2a30-2594-4c85-8e4a-f91a0dba4073.bam	125595000000	SP28791	05e5cdae-f9ba-4be7-9cb7-909bf59cc383	DO13575	GBM-US	PCAWG	case	no	1e-05
CNS-GBM	PDC - Chicago	FI24737	5108d143-81c5-5257-b687-6e0ef4fef517	BAM	PCAWG.f0c8b9b6-dc29-4cf1-ae2b-2963fb991fe5.bam	114525000000	SP28785	9988bf1c-2ff4-4b5b-8424-43bee7dde04b	DO13575	GBM-US	PCAWG	control
CNS-GBM	PDC - Chicago	FI25369	74f98734-b60d-56ec-bb81-34b2d49da25d	BAM	PCAWG.9a19031d-cbf0-4862-a4af-aaeba9ae3570.bam	188069000000	SP29331	ed92827e-c70d-43bf-a03a-f55ed2e0fb6c	DO13869	GBM-US	PCAWG	case	no	2e-05
CNS-GBM	PDC - Chicago	FI25368	42ad0dc4-d550-5b24-88b0-6f6fff4277e7	BAM	PCAWG.10108b65-f1b1-4e08-947c-ffb4afe52380.bam	118314000000	SP29337	f639415f-e2d8-4c70-ba80-a2e6fcea2d09	DO13869	GBM-US	PCAWG	control
CNS-GBM	PDC - Chicago	FI17474	c6655d42-48b5-52f2-8934-93dbef9ba991	BAM	PCAWG.099521d0-0e78-4814-b890-7d4c0641e52a.bam	185394000000	SP29559	076c9735-f620-4fb1-bea1-c93fd6f9d63c	DO13971	GBM-US	PCAWG	case	no	1e-05
CNS-GBM	PDC - Chicago	FI17473	5cebca79-107c-50f4-9475-f9d624de136b	BAM	PCAWG.c5f349ab-586f-4754-b4ec-652698a4ca95.bam	103025000000	SP29547	e62a53cd-8cae-47dd-859d-d0515d43109d	DO13971	GBM-US	PCAWG	control
CNS-GBM	PDC - Chicago	FI51698	5b355f6a-3446-54a3-85cb-bf0486bfff45	BAM	PCAWG.9bc2601a-df86-42e3-a270-ba0fecad0d19.bam	98596732189	SP29697	d1725f54-7a75-4021-876a-e315f37cecb0	DO14049	GBM-US	PCAWG	case	no	2e-05
CNS-GBM	PDC - Chicago	FI51697	aa547073-bece-5776-b57f-1621155971ad	BAM	PCAWG.4b6bba30-2fa0-44da-a894-92115fbf1dff.bam	131529000000	SP29703	5c9ad278-2f78-4cde-8459-53439bc18c53	DO14049	GBM-US	PCAWG	control
CNS-Medullo	collaboratory	FI23708	b2b02ad5-bbe6-5d78-a58e-bc0c540d2252	BAM	e143968f5b1c0f8f232bb027e315a206.bam	129450000000	SP78659	02038ac7-8ab9-5479-883f-1ad05a0eeb73	DO35538	PBCA-DE	PCAWG	case	no	0
CNS-Medullo	collaboratory	FI23707	5bd93195-333f-5522-9c1c-91a4dd297102	BAM	0cfba3c5ac08e3a996b580080792fce6.bam	153750000000	SP78702	5969ac57-4359-586f-9448-4122e892d90a	DO35538	PBCA-DE	PCAWG	control
CNS-Medullo	collaboratory	FI13282	f91a7646-118f-55da-9a3b-c84159366f7b	BAM	3d4c3eae49549fe6bb7fdfbeece39864.bam	148440000000	SP78660	548015c4-7eea-56d7-a7a1-0e337f42bcd3	DO35539	PBCA-DE	PCAWG	case	no	0
CNS-Medullo	collaboratory	FI13281	7bb81555-c2b1-5c1c-8828-b2fbd7344fb1	BAM	059003bf602867774d332d6789387b80.bam	160210000000	SP78706	8d18ca0a-adf9-58b4-b057-d59654a6624e	DO35539	PBCA-DE	PCAWG	control
CNS-Medullo	collaboratory	FI2542	1b073f76-41f1-5a70-a2b8-a780a63b9156	BAM	5707baecb3ad9335445acecdbe4eec58.bam	147360000000	SP78661	9793eb30-0fae-5d9a-ae54-e81e9e032660	DO35540	PBCA-DE	PCAWG	case	no	1e-05
CNS-Medullo	collaboratory	FI2541	9d16bf44-151b-5713-beef-c4e0710654cf	BAM	9460c0c29b3d66e6bba0d9308eb624b1.bam	120870000000	SP107354	daa431cf-3b47-5b42-aba2-3f6d8fa46069	DO35540	PBCA-DE	PCAWG	control
CNS-Medullo	collaboratory	FI35268	b840765a-91fe-5438-b76d-1a7de152690e	BAM	25789ba87b36e88020925f33308e6456.bam	130260000000	SP78662	26242f72-5b56-5b4f-ba79-0ad45bb448f2	DO35541	PBCA-DE	PCAWG	case	no	0
CNS-Medullo	collaboratory	FI35267	f080cdc1-0826-5ac9-a9f7-21700ceeebf3	BAM	81b7003aca12398a64952098d88be4ad.bam	135260000000	SP78686	cb486a45-30bc-5664-bc54-deae6adf2b6e	DO35541	PBCA-DE	PCAWG	control
CNS-Medullo	collaboratory	FI23726	112fa98b-dba6-5df7-8469-c239ba9f197f	BAM	24d08f0ad094d0f755830be8fc6e35c1.bam	141570000000	SP78663	a1521ce7-a6c6-5f46-a328-de69338d7c0d	DO35542	PBCA-DE	PCAWG	case	no	1e-05
CNS-Medullo	collaboratory	FI23725	9a546601-24f5-5258-989b-c57e8484d4b2	BAM	9bebf458f1307a801d6e8244a6fdc7f6.bam	127200000000	SP78697	c9eccdc5-8bc1-5bb8-bbf5-67c361b3b23f	DO35542	PBCA-DE	PCAWG	control
CNS-Medullo	collaboratory	FI13300	4c552fae-0125-597a-ad7c-ee3b98dd8fc2	BAM	595be20fae42e395bfdb66da01f40cce.bam	107070000000	SP78664	c1117c14-e76b-5e59-a727-7811e44a9bf6	DO35543	PBCA-DE	PCAWG	case	no	1e-05
CNS-Medullo	collaboratory	FI13299	39850fdf-e4cd-56ba-ac30-d4548894d35e	BAM	e650d8b59c65f23d91334bf2bad6c910.bam	112340000000	SP78700	61d10316-972f-552c-a679-304845d0a6fc	DO35543	PBCA-DE	PCAWG	control
CNS-Medullo	collaboratory	FI2524	40b029ef-8893-56b8-a53b-c95abbbebebd	BAM	fc7b2a0a560740da898be7801e8a4909.bam	141860000000	SP78665	946dd620-752f-509a-8f63-483590bb0c2c	DO35544	PBCA-DE	PCAWG	case	no	1e-05
CNS-Medullo	collaboratory	FI2523	7984713d-affc-5edb-9bd5-68f03546a35a	BAM	291ae9b5d65c614c52cecbed13d7836f.bam	120920000000	SP107355	29cfbd98-b810-5594-ab36-39516216eb43	DO35544	PBCA-DE	PCAWG	control
CNS-Medullo	collaboratory	FI44660	c15a15a3-143e-5776-9fe9-d8238c9aae46	BAM	20c20b1b7e0e3693dae7ecff9e09dfbe.bam	101860000000	SP78666	de722f2e-0e51-502b-9861-f3b52d0c1d70	DO35545	PBCA-DE	PCAWG	case	no	1e-05
CNS-Medullo	collaboratory	FI44659	b61b02fa-41f6-58f3-a9a4-b79d4baa52de	BAM	c51eaec753e5d98cd433d74b80f4173d.bam	119250000000	SP78690	b50907a7-d25f-5485-925f-5cd961962a17	DO35545	PBCA-DE	PCAWG	control
CNS-Medullo	collaboratory	FI3707	28fb49db-15df-52fe-9ca8-a45e6249bb2d	BAM	fbb433fd56a49d069b7b0ca27424de3d.bam	185880000000	SP78668	06b48e58-5abe-5ca1-98f2-6eb12bac996e	DO35547	PBCA-DE	PCAWG	case	no	0
CNS-Medullo	collaboratory	FI3706	c812f60e-2330-5d25-a40c-04fa0f5e8bc9	BAM	e55370d32b2ba3925b56bfcae78818e7.bam	187770000000	SP78708	3ffa697d-670d-5dc8-93da-0823ecd22ff2	DO35547	PBCA-DE	PCAWG	control
CNS-Medullo	collaboratory	FI36419	cbbfa29c-04c2-55c9-af54-c002bbaa039a	BAM	444a6e0a6fd73dc62a44e87071265488.bam	147330000000	SP78671	20c03ef2-730c-5d54-a9a8-e0842a28b2d1	DO35550	PBCA-DE	PCAWG	case	no	1e-05
CNS-Medullo	collaboratory	FI36418	dfffdbd5-b1e8-556b-b66a-fc7ae2f87fa8	BAM	bacbe42c87a709b1a7c8d844f43b5ab4.bam	136580000000	SP78695	b4efbd55-1dcb-569e-8cc2-5fdf79a14a3b	DO35550	PBCA-DE	PCAWG	control
CNS-Medullo	collaboratory	FI46703	a79eee82-4529-5798-997d-1593508b29df	BAM	fcb5bae7946772411533ff13f1d66df9.bam	141020000000	SP78672	85cc1aa2-fed8-5717-8503-b00d8f871fc8	DO35551	PBCA-DE	PCAWG	case	no	0
CNS-Medullo	collaboratory	FI46702	0d2bae1c-748d-5b11-bab9-93f19de3e97e	BAM	4bd9c0a9056649f3681a5117fbff1787.bam	162410000000	SP78691	08a0c413-a449-5144-87e4-0de10607cd71	DO35551	PBCA-DE	PCAWG	control
CNS-Medullo	collaboratory	FI3725	9e916035-994e-5712-b37a-8434f1065a63	BAM	9e935cbda812727cbd554768d724252c.bam	153630000000	SP78673	da21cdb1-5713-5d60-b061-d90e3b5a509d	DO35552	PBCA-DE	PCAWG	case	no	0
CNS-Medullo	collaboratory	FI3724	58139353-5c8b-52e7-967a-4fe02a59159d	BAM	e0f36408f4ee546d7158515c0678cdcd.bam	151240000000	SP78696	6d84f2db-4d7a-5c93-a52c-549984dba02b	DO35552	PBCA-DE	PCAWG	control
CNS-Medullo	collaboratory	FI14279	0eac2734-f221-5f02-be72-2c80ed1607b8	BAM	602804fde7414c6d04aab8ce718141d6.bam	158060000000	SP78674	ec5c026e-ddfe-51e8-ba74-6a70fb34f064	DO35553	PBCA-DE	PCAWG	case	no	2e-05
CNS-Medullo	collaboratory	FI14278	ee2f8e66-2d25-5cd0-9c3d-67b39bef6c23	BAM	d964c082edbf7d86d035c3b55c7ae24d.bam	157180000000	SP78701	eacf1f9f-ce84-5e97-bba5-e75e555b0ec9	DO35553	PBCA-DE	PCAWG	control
CNS-Medullo	collaboratory	FI24932	7a82cd0d-da35-5d9d-ba5b-89b09c0801c6	BAM	8cd7415c914294709969dd4b9fd21cbe.bam	107290000000	SP78675	102d327c-2b9c-5df3-8ef1-01a4983a026a	DO35554	PBCA-DE	PCAWG	case	no	1e-05
CNS-Medullo	collaboratory	FI24931	4b724968-1f9e-5833-9884-6fac00ee8290	BAM	dc6d42fa922e7c3751bfa5b8163a041d.bam	111480000000	SP78694	2df4ab55-54a9-5fc6-b606-dbc8b2e9e855	DO35554	PBCA-DE	PCAWG	control
CNS-Medullo	collaboratory	FI11725	e5328528-661f-5270-a38b-d644ed7b2b0f	BAM	0802bd84e169eb35cc5302d01e482c39.bam	112520000000	SP78676	e24eeffc-c898-59b3-b8c0-460e6e5f4133	DO35555	PBCA-DE	PCAWG	case	no	1e-05
CNS-Medullo	collaboratory	FI11724	9c854777-b5d7-58a2-b597-af3870bd1435	BAM	6fb100725a6b20515c92bac2fd12ba43.bam	117320000000	SP78687	1c508662-a7d6-5606-ab87-4c4fa9837d12	DO35555	PBCA-DE	PCAWG	control
CNS-Medullo	collaboratory	FI30889	74013eaf-81b2-5fb7-82d7-1bba2317ebf7	BAM	ec2286801a5ce3b53ca9083f07cd1038.bam	168290000000	SP78677	b2a8502e-243c-5a99-9ba6-ac87bb493cb8	DO35556	PBCA-DE	PCAWG	case	no	0
CNS-Medullo	collaboratory	FI30888	f54bae72-2904-55fc-b317-797f0d6ee1a6	BAM	c741aa767fd98c107c21a05d5a4d799b.bam	170930000000	SP78688	d3f9de53-0df1-5a40-82af-8478eeda7db4	DO35556	PBCA-DE	PCAWG	control
CNS-Medullo	collaboratory	FI44340	e3379293-410b-57b6-961e-e0607b28b1f8	BAM	328f5ec0ce42baaec7b1daa27f42e66b.bam	134690000000	SP78679	18160665-eac3-5f19-8cbc-150e5cad788a	DO35558	PBCA-DE	PCAWG	case	no	1e-05
CNS-Medullo	collaboratory	FI44339	87a4b647-76c8-5989-b8db-c049bba95758	BAM	2121b556d13267e630635da09e084114.bam	104550000000	SP78689	4a3f13ad-99c8-5b50-b06e-3b990e0a2265	DO35558	PBCA-DE	PCAWG	control
CNS-Medullo	collaboratory	FI1557	85b48d5b-106b-56cd-873d-579ad63773c3	BAM	d9a3b837a5fd642cd56ab68d26488163.bam	156950000000	SP78680	042b09a0-0396-5597-a290-472fc0b44455	DO35559	PBCA-DE	PCAWG	case	no	0
CNS-Medullo	collaboratory	FI1556	f889a7d5-486e-5064-8e35-9dadd9ea1e13	BAM	d49f8e69332fc952343d37962332bad3.bam	116900000000	SP78703	aa571986-74b3-59d8-bd9b-f4fb777cf382	DO35559	PBCA-DE	PCAWG	control
CNS-Medullo	collaboratory	FI23384	6bed3ed6-2b5f-59a2-836f-1d677bd9a0e8	BAM	480df3b99fdd00ad4610a24ecea8f918.bam	93815000000	SP78709	065cbe54-46c6-5154-bbc6-72f3ced6a274	DO35564	PBCA-DE	PCAWG	case	no	1e-05
CNS-Medullo	collaboratory	FI23383	ff6d2cb9-52f5-5665-9da8-bf4e1cedb50b	BAM	6f3739fe6550c06640399804449b2cc1.bam	81300000000	SP78732	3534324f-b9ef-589c-a052-9dd3a9be9178	DO35564	PBCA-DE	PCAWG	control
CNS-Medullo	collaboratory	FI51262	b69b37ad-3703-516a-9d14-9040da52aea5	BAM	7159db4610c9e3e32322392f77873b55.bam	89260000000	SP78711	b6cadf4f-5d38-59e5-93e5-8208e5a23c70	DO35566	PBCA-DE	PCAWG	case	no	0
CNS-Medullo	collaboratory	FI51261	910f7809-97b3-56b5-9076-19c490877218	BAM	30bbedd3c34a2dc5df89907baba3103e.bam	97328000000	SP78734	14f1ce3c-fa66-56cf-a049-183e307a7ca4	DO35566	PBCA-DE	PCAWG	control
CNS-Medullo	collaboratory	FI2242	8671ef16-f709-51fb-ba78-4dc89264028b	BAM	31bcb3a62bb42768e91cdb872a2a7fd7.bam	80137000000	SP78713	9064a694-ebdb-5cec-996f-4e2240013bfe	DO35568	PBCA-DE	PCAWG	case	no	3e-05
CNS-Medullo	collaboratory	FI2241	08f36575-2602-59dd-b7a9-02aed4c8a4ad	BAM	5af5b1f5490971d3a81b7b008c2355b2.bam	95290000000	SP78736	b64cdfe5-356f-52cf-9baf-350dbf5d5461	DO35568	PBCA-DE	PCAWG	control
CNS-Medullo	collaboratory	FI12995	7dd54fed-b93b-5b4c-a7d9-d05eba9cfbf6	BAM	0a0c8dcdfb03c4cf2c92fe65b2041a19.bam	161540000000	SP78714	818ad59a-5055-5932-9447-7ab2ca9a66eb	DO35569	PBCA-DE	PCAWG	case	no	0
CNS-Medullo	collaboratory	FI12994	7630ccbf-aadf-5dfc-9003-801ba4e1a7e6	BAM	4a84aa122d28fc067127661fea12348a.bam	160470000000	SP78737	895c306b-ef49-56d8-8628-9309b16cd7a7	DO35569	PBCA-DE	PCAWG	control
CNS-Medullo	collaboratory	FI34873	d77d6f99-e31f-5231-a04a-d36d80eca576	BAM	356c332ba688417ef60604013f49c9ce.bam	102770000000	SP78716	7cf070c9-0252-5f68-b7c8-641fb8c6f54e	DO35571	PBCA-DE	PCAWG	case	no	2e-05
CNS-Medullo	collaboratory	FI34872	7d357dca-1ffe-57ee-bb17-d41f48f323e4	BAM	afa132f4d4ef86e9191a588b7d91010e.bam	84963000000	SP78739	1f28e55c-5cce-58dd-8342-cfda09a198f2	DO35571	PBCA-DE	PCAWG	control
CNS-Medullo	collaboratory	FI45821	0b3333b2-f7bd-5018-88c3-f1996e38dd4c	BAM	28fb0c58567fc236dbe8d79ec618b3e9.bam	109950000000	SP78717	83463154-ce25-5cd0-be58-3b439abb44f0	DO35572	PBCA-DE	PCAWG	case	no	0
CNS-Medullo	collaboratory	FI45820	6da3f5e9-0daa-5f3b-98f0-8d9875a326d7	BAM	72fe9edea96ad10ff58912c56c39ca8b.bam	111280000000	SP78740	d67698a6-f4eb-5180-9d9a-7233405d8f43	DO35572	PBCA-DE	PCAWG	control
CNS-Medullo	collaboratory	FI2260	bc53f9a0-1543-54a2-8c2f-29f3093b72db	BAM	88c7b6f759ea708f8e553a943db2da6e.bam	91727000000	SP78718	5eeb5846-7176-534e-abdb-7d750f33f69d	DO35573	PBCA-DE	PCAWG	case	no	3e-05
CNS-Medullo	collaboratory	FI2259	419b278b-557a-54d0-9923-3e7eee7bd14b	BAM	dde772f0b5a7e05d4243be6fd6372557.bam	115030000000	SP78741	0d10c0ef-eb69-5347-bd2b-6706ff20e8a4	DO35573	PBCA-DE	PCAWG	control
CNS-Medullo	collaboratory	FI13013	9cec2180-c6c6-5a89-81e7-7152be7a6d8e	BAM	ce66e14a25fb9a6b4028300fb248a5dd.bam	89343000000	SP78719	2056fca7-6a97-5f75-a32a-497706774d9c	DO35574	PBCA-DE	PCAWG	case	no	0
CNS-Medullo	collaboratory	FI13012	3a79dd0c-9039-53b1-b51c-eab4c0c6efdb	BAM	d6a07591cd2fc37c97994b9c7dd4b29c.bam	92405000000	SP78742	041ed99b-b9cf-5a14-9f4c-7b253f09a80d	DO35574	PBCA-DE	PCAWG	control
CNS-Medullo	collaboratory	FI23762	0b64fd9f-14e7-540d-87fe-c9891ebf284c	BAM	e48c1961303ff6d0c11a84c0f1fefc67.bam	102880000000	SP78720	fbd6bab2-1f25-5d75-b3d0-492732f812a2	DO35575	PBCA-DE	PCAWG	case	no	1e-05
CNS-Medullo	collaboratory	FI23761	f6d715e1-6c48-5aa5-8f3c-63b8153b42a1	BAM	f7eca1cf97c06c079f6899ad64fc59c2.bam	112710000000	SP78743	d127bf1d-91bb-502e-955c-41ce60ea8c50	DO35575	PBCA-DE	PCAWG	control
CNS-Medullo	collaboratory	FI34911	4fd2a578-e738-56b8-801a-b49aadc43e30	BAM	49b4163fdfb4292b56b328aabefc7398.bam	112020000000	SP78721	e8540b30-3524-5500-b383-ea3aa367c8e6	DO35576	PBCA-DE	PCAWG	case	no	0
CNS-Medullo	collaboratory	FI34910	d0bb1e11-6154-5691-bde8-9f4eb15d6bce	BAM	30ea61a457be8f70201e0f2d093226fa.bam	111130000000	SP78744	e375259a-e5ab-56dc-9274-6bd303287b8a	DO35576	PBCA-DE	PCAWG	control
CNS-Medullo	collaboratory	FI28748	7fcab00c-4a5c-5802-95cb-6247ebff8730	BAM	ea103f2e40999846854f0be8bacb73c2.bam	158110000000	SP78722	73b97156-8042-51e4-b4dc-75eead8260ec	DO35577	PBCA-DE	PCAWG	case	no	0
CNS-Medullo	collaboratory	FI28747	67dee916-9a5b-5563-a345-f375ef271e79	BAM	c9c1787534d5cabdb2fc148c74e33c72.bam	148180000000	SP78745	3e9e2b76-6ea2-5ad4-9f49-d3ecd64abe59	DO35577	PBCA-DE	PCAWG	control
CNS-Medullo	collaboratory	FI28786	2ba56577-7d58-5c94-86a4-308be6d8c7e3	BAM	6a5f44231782dcb8b20f92721ba21dd0.bam	98838000000	SP78726	56268930-2157-58c6-b7fa-0968020e07eb	DO35581	PBCA-DE	PCAWG	case	no	0
CNS-Medullo	collaboratory	FI28785	e044a6a0-057b-5f01-aa02-a3b9ac0b90cd	BAM	3f40ae7139ea8ab8f251440c88e3d4e4.bam	88346000000	SP78749	73e487ae-bf7a-5e29-beaa-18925374d707	DO35581	PBCA-DE	PCAWG	control
CNS-Medullo	collaboratory	FI40732	b52022d5-f639-58bc-9e09-0f6eea97e9c9	BAM	d10b2bc5db1c61c7873e4334d5d50500.bam	118810000000	SP78727	582fc3a0-16f3-567d-9227-f55804b2572f	DO35582	PBCA-DE	PCAWG	case	no	1e-05
CNS-Medullo	collaboratory	FI40731	57b8f3ff-b9fa-5e0a-829e-1bb8b0e67702	BAM	7a1e58f178ea7a8e419ddc327603e8ba.bam	113720000000	SP78750	4c1018b5-7796-5d39-8a59-d65c09c06d06	DO35582	PBCA-DE	PCAWG	control
CNS-Medullo	collaboratory	FI18071	237b80a6-a44d-56fd-9dd3-8dafdea90303	BAM	6fee29630118337e875b5975e84fedfe.bam	80720000000	SP78729	571f202a-0f2f-579e-bbec-168ca0d9650f	DO35584	PBCA-DE	PCAWG	case	no	1e-05
CNS-Medullo	collaboratory	FI18070	94b3d7a1-2db5-5f92-b556-298a755de835	BAM	40835d6eea8d2cb34ecebce9b7003f65.bam	118990000000	SP78752	a90f44cd-7040-50e2-902e-5466b70e975c	DO35584	PBCA-DE	PCAWG	control
CNS-Medullo	collaboratory	FI7920	a95e8afd-7331-5313-b404-0e5468150570	BAM	9fba34d61d3a5fe7730929c924f8532e.bam	172650000000	SP78730	c3fbc179-8d5f-52e9-9b14-f88b73adc6de	DO35585	PBCA-DE	PCAWG	case	no
CNS-Medullo	collaboratory	FI7919	30780335-96c4-5388-ba94-1109d24bc535	BAM	16980bc782fb741be83cbfd0f3063a6e.bam	155170000000	SP78753	66af5496-85dc-5032-baaa-1bbdbeb6eb4f	DO35585	PBCA-DE	PCAWG	control
CNS-Medullo	collaboratory	FI16728	a820a138-59c8-59fc-9c5a-9904f1f882f0	BAM	29e8f9e42dd508ee8add1d265cc469e6.bam	159430000000	SP78731	5f374b32-6a62-5bc5-912b-03e112068ad6	DO35586	PBCA-DE	PCAWG	case	no	0
CNS-Medullo	collaboratory	FI16727	31d07953-34b6-5c19-851a-517dec9b6d78	BAM	4ac8e9e476e2c79453408cd4ed274a54.bam	159400000000	SP78754	30e7b0e6-2abf-5659-ab55-07b7dcdfe83c	DO35586	PBCA-DE	PCAWG	control
CNS-Medullo	collaboratory	FI38882	1fafd1f3-6bda-5180-9e7d-47d99d45fca9	BAM	f9159fc20ad37fa9419a5481fe510a00.bam	100910000000	SP78804	71cb1eee-a125-5437-89bb-3d71cd044c82	DO35611	PBCA-DE	PCAWG	case	no	1e-05
CNS-Medullo	collaboratory	FI38881	1b403604-d2d0-5097-8469-5a0092bbf095	BAM	2b4a9e89f3c21773e3582c8b141e9d8c.bam	121210000000	SP78803	ff5b2a7a-1338-55b9-85fc-6421f629311b	DO35611	PBCA-DE	PCAWG	control
CNS-Medullo	collaboratory	FI27110	e042bdec-3c47-5c73-bb0d-8c0ffdfc9841	BAM	65e0fbf144a18abce14fe6439046401b.bam	86477000000	SP78805	e52ec52a-d0df-5e42-8bfb-62298c0aea3e	DO35612	PBCA-DE	PCAWG	case	no	1e-05
CNS-Medullo	collaboratory	FI27109	747987c6-393d-5e16-bbfd-31fc0c072c71	BAM	93bce98e9aec17fd275fe0ff5d3fe2b9.bam	98958000000	SP78806	26e4db8b-458d-54a5-91b0-ea431a108cfb	DO35612	PBCA-DE	PCAWG	control
CNS-Medullo	collaboratory	FI37520	56b67cde-8302-5d00-9050-4b1db9dfc43d	BAM	e6707ae5b0ffe54b07144b87dd37c42e.bam	88724000000	SP78807	0aea18e3-c4a8-5bf1-9512-e78215cf8687	DO35613	PBCA-DE	PCAWG	case	no	1e-05
CNS-Medullo	collaboratory	FI37519	ef11f18d-b587-58b8-b824-a0536da6a184	BAM	98c50226807b0c9ac44aaf74bbfaa981.bam	90144000000	SP78808	05ff2dec-d58e-54ba-a47c-bfab5e80827f	DO35613	PBCA-DE	PCAWG	control
CNS-Medullo	collaboratory	FI29965	9d40b682-4278-5915-b85d-94fc67753688	BAM	1bcc670eb0fdd45ffe78f5051c923e53.bam	115070000000	SP78813	e3c5cc2c-12c2-5001-a711-0f5d84a87729	DO35616	PBCA-DE	PCAWG	case	no	0
CNS-Medullo	collaboratory	FI29964	aeb08727-c6fe-5d1a-bd53-5a00e1fa4adc	BAM	8512b6dd0e65e88eb592460afae608be.bam	100090000000	SP107388	7411be5e-ba74-5c41-8681-34e6c864c357	DO35616	PBCA-DE	PCAWG	control
CNS-Medullo	collaboratory	FI41460	65e32adf-660d-56fd-bef3-7cc360e9e214	BAM	2d1a35bca27f1b9f7ce1e5a2e52a4173.bam	104850000000	SP78814	86b77e78-ef64-59a5-9ff8-a4b4b507e7eb	DO35617	PBCA-DE	PCAWG	case	no	1e-05
CNS-Medullo	collaboratory	FI41459	21c1863e-dfaf-5f39-a0be-5b5f5e549e54	BAM	afc3caa1a38457d51c7ca5ef30c2d7dd.bam	119200000000	SP107389	2d7b27b2-3e5d-56ca-a317-e51496cefcf3	DO35617	PBCA-DE	PCAWG	control
CNS-Medullo	collaboratory	FI49851	609c6a03-68d9-5ef4-8fb9-cf9f92363c14	BAM	353a8a9510870cdcf4d82cd069157b88.bam	108190000000	SP78815	ed0f97bb-5988-5ddd-929e-8fbc1194a17f	DO35618	PBCA-DE	PCAWG	case	no	0
CNS-Medullo	collaboratory	FI49850	377fc4db-7910-5713-be37-0f4793771355	BAM	351c9da0edc09495069fef2ea5098512.bam	93902000000	SP107390	68ea5d48-82fa-5cdf-b633-d65071fd16ef	DO35618	PBCA-DE	PCAWG	control
CNS-Medullo	collaboratory	FI6544	164c5c13-ccb8-5c1d-a350-9fe735b91c7e	BAM	a857864ce81311f3dc34d913807ea319.bam	104440000000	SP78816	fbbdd18d-7b37-50d9-a249-07a41de61fa8	DO35619	PBCA-DE	PCAWG	case	no	1e-05
CNS-Medullo	collaboratory	FI6543	c241974d-2cb1-5ee3-87c3-cbadd31c295f	BAM	769ebf00576c3d332cfe7e31e8639af2.bam	122090000000	SP107392	6523b733-4c16-57c1-a81e-d2bbc04760b9	DO35619	PBCA-DE	PCAWG	control
CNS-Medullo	collaboratory	FI29983	d62281ad-cd77-5a20-8d7f-5ee992211157	BAM	45c865f30b9ebba2111a4d65a217f6f7.bam	101150000000	SP78817	f360613c-33f3-5d7b-8780-093c798175f3	DO35620	PBCA-DE	PCAWG	case	no	0
CNS-Medullo	collaboratory	FI29982	6199571d-958f-5e00-8fc3-04a71512cdb9	BAM	85179bfa8a3c34b04a632d3e766c07be.bam	134380000000	SP107393	17e26c0d-48a4-5e89-95d1-1e1cb06e5201	DO35620	PBCA-DE	PCAWG	control
CNS-Medullo	collaboratory	FI38772	05a669b0-2845-51e4-8d80-b872d56fb49c	BAM	21ecf696eb90fef28788970d129fb194.bam	111140000000	SP78818	9fb2be0e-b6f1-517d-a3bf-93785b07b3ed	DO35621	PBCA-DE	PCAWG	case	no	1e-05
CNS-Medullo	collaboratory	FI38771	ccb3f81a-1150-5931-b748-87b12269183a	BAM	9e539c8ef5ea306eb3527d353763a53b.bam	119790000000	SP107394	56fdce19-8c1a-5b36-a22c-978c33cb288b	DO35621	PBCA-DE	PCAWG	control
CNS-Medullo	collaboratory	FI30334	083a3832-6ba3-56ed-a007-c33e63e8441b	BAM	d07214bcbe0f79594daa2bdc4abeef82.bam	111970000000	SP78819	df0717a5-32be-5d38-a47e-7579c20b4aa0	DO35622	PBCA-DE	PCAWG	case	no	0
CNS-Medullo	collaboratory	FI30333	45c0e6b3-bb8e-5538-9a45-ff85ea981b61	BAM	60ed25bc397151f0d04b01d951b3d1d2.bam	92018000000	SP107395	b579af5f-e5fb-5d30-84e4-68d0327bbe04	DO35622	PBCA-DE	PCAWG	control
CNS-Medullo	collaboratory	FI39214	068f697e-3d15-53a7-a2d2-e10e9853440a	BAM	c6dfb73b5f77629e3c9f972a7fbf7453.bam	104440000000	SP78820	904e67dc-75d1-5a19-8c41-1f4866e2e398	DO35623	PBCA-DE	PCAWG	case	no	1e-05
CNS-Medullo	collaboratory	FI39213	4a685eea-9415-5eff-b310-2dd36ec0a559	BAM	9e6fa1a18b1ce373f39d6fdd03a93ef2.bam	96558000000	SP107396	1ccce15f-27cf-524b-9f61-865e0b03246c	DO35623	PBCA-DE	PCAWG	control
CNS-Medullo	collaboratory	FI50888	b0f8d8be-851d-5dab-bd8c-663b192e9153	BAM	3e0756156e60ba4409cc6b2a0a63bf6a.bam	110140000000	SP78821	01bfab13-31ab-5a06-81e3-1d93858c2c34	DO35624	PBCA-DE	PCAWG	case	no	1e-05
CNS-Medullo	collaboratory	FI50887	04e74cdc-bfd0-5a43-a695-420b3f4ea58f	BAM	71ca5844858d2b3d43823695f94dad22.bam	93128000000	SP107397	b02be269-614a-5351-8996-486422e6b45a	DO35624	PBCA-DE	PCAWG	control
CNS-Medullo	collaboratory	FI19473	79811d49-1172-5859-a9d6-48e2df674990	BAM	28d7890007a5b207169c987447129b7e.bam	119700000000	SP78822	f95d701e-4be0-5fe3-a3c0-4a9f92abc053	DO35625	PBCA-DE	PCAWG	case	no	1e-05
CNS-Medullo	collaboratory	FI19472	86d66cd8-983a-5d89-9a56-f28510fd3f2c	BAM	5ba8834a059bbae0c7183ef723ea47b4.bam	123850000000	SP107398	02def28b-12bf-5550-bc05-cb103d4271ef	DO35625	PBCA-DE	PCAWG	control
CNS-Medullo	collaboratory	FI30352	119390d7-d417-5039-a1b0-8c003e00246e	BAM	cf572d05893e40f293d1972e0a0b825d.bam	96578000000	SP78823	468edb24-0563-5514-9d7a-9f122ec6272f	DO35626	PBCA-DE	PCAWG	case	no	0
CNS-Medullo	collaboratory	FI30351	7da573fe-381d-5f39-b7b0-fa59c5593ca6	BAM	80638e63e635341f3e7700f4b3eeebc9.bam	86840000000	SP107399	22b72d97-1be8-5a6b-8721-c55d2c0e3439	DO35626	PBCA-DE	PCAWG	control
CNS-Medullo	collaboratory	FI39232	68cc7f80-80cb-5bc0-a380-3decaf653c06	BAM	a1aa06e86d44428b16ed0919c65e8c0f.bam	90760000000	SP78824	c1b1b1d6-0e5d-59a5-b1ff-a3fcc0e6e8b2	DO35627	PBCA-DE	PCAWG	case	no	0
CNS-Medullo	collaboratory	FI39231	a06edd21-074d-5461-be3e-96a0cef973ad	BAM	d97d522bbfcd6f06039fb2ce43fd063d.bam	100470000000	SP107400	1fd39c7c-bd92-512c-a0c0-500adbd44203	DO35627	PBCA-DE	PCAWG	control
CNS-Medullo	collaboratory	FI9289	c9b0c558-fe0c-5db7-bc86-e6ced5369d2e	BAM	f7188455bc53572135f273929e1f5321.bam	103570000000	SP78825	1147cb29-27fd-5367-b35a-47a0bf85b8f2	DO35628	PBCA-DE	PCAWG	case	no	1e-05
CNS-Medullo	collaboratory	FI9288	aa8d6444-8e60-5d61-911e-982f969d119b	BAM	db540f344ee1a28f815e2a53936f390d.bam	103980000000	SP107401	3b5af989-786f-572a-a11c-4473f499bc26	DO35628	PBCA-DE	PCAWG	control
CNS-Medullo	collaboratory	FI37595	af682812-8b99-5712-852c-a3300dbf5777	BAM	7dc4c26ede5e21e7bf736db81aa95594.bam	102830000000	SP78851	647d3d97-f37a-518a-a908-4c7249fdce88	DO35654	PBCA-DE	PCAWG	case	no	4e-05
CNS-Medullo	collaboratory	FI37594	5362551b-5b70-5873-93d5-d31c8061a184	BAM	e579d2676c38a0ea487647da84a3259d.bam	93583000000	SP78983	2380caaa-2d2b-5c79-95ff-41095cf03c7d	DO35654	PBCA-DE	PCAWG	control
CNS-Medullo	collaboratory	FI21364	c0e860af-1253-55b6-9ec4-e3acc9c0b295	BAM	87f6a779075855b6afd7d54bb6185e1d.bam	85691000000	SP78865	05e92911-3fbf-5101-a5b3-be6acd80b9dd	DO35668	PBCA-DE	PCAWG	case	no
CNS-Medullo	collaboratory	FI21363	c9fead91-c4bc-5e54-a82c-ddba78302973	BAM	81aedfcd1ea6ecf0938e5a0db573efda.bam	76568000000	SP78999	05be306b-7b06-546b-a1ff-c486e6e84718	DO35668	PBCA-DE	PCAWG	control
CNS-Medullo	collaboratory	FI44005	8fce6b54-3399-5409-923d-8adfa5418211	BAM	5f7808358b324a9bc188e01a89dbc46a.bam	97799000000	SP78873	e30129e9-0445-5082-9003-b10b2e5611fd	DO35676	PBCA-DE	PCAWG	case	no	1e-05
CNS-Medullo	collaboratory	FI44004	4674c220-cf6e-513c-a3f2-c03dd504e25a	BAM	0bf801a041f0a421fe0252798401ce13.bam	92796000000	SP79009	abe97355-7e81-5170-a6e8-233ad3369a6b	DO35676	PBCA-DE	PCAWG	control
CNS-Medullo	collaboratory	FI35614	6e771113-45c9-587c-a82f-97bc4ebc8968	BAM	1dfa21f353f6dd088f9aad244aba5f72.bam	100830000000	SP78875	58fd5433-3ae3-5ad3-9dd3-49d06e373010	DO35678	PBCA-DE	PCAWG	case	no	1e-05
CNS-Medullo	collaboratory	FI35613	0095a8af-7243-5bfa-a5f3-0a8a090e80c7	BAM	7e475c0452729f4de062ab712e2c12d0.bam	100240000000	SP79011	c144cc24-c050-538d-bfc1-5660530eee95	DO35678	PBCA-DE	PCAWG	control
CNS-Medullo	collaboratory	FI23780	af39976f-dae4-53dc-a21e-d5e275750aea	BAM	43494755a07062f7dcb1530f567fca79.bam	102160000000	SP78901	ce2e10ae-a44c-5028-8014-131aef69f204	DO35704	PBCA-DE	PCAWG	case	no	2e-05
CNS-Medullo	collaboratory	FI23779	23768ceb-fb20-5224-ab07-e46b2b91da13	BAM	8f08aa1423a461d570b2524b3fe9e069.bam	96035000000	SP79030	947cc313-5d46-50d8-a77c-dd4f94fb4172	DO35704	PBCA-DE	PCAWG	control
CNS-Medullo	collaboratory	FI977	912cd5ba-5b23-5ef5-93f0-f2048110cad7	BAM	a6a5a722d6ed25bbce944e8bf7226141.bam	99204000000	SP78919	39a61065-3a0b-51f1-b199-4734a860428a	DO35721	PBCA-DE	PCAWG	case	no	1e-05
CNS-Medullo	collaboratory	FI976	834551ce-44e6-50fe-b251-08baa65c794b	BAM	f2dca351b26f723071c301f08ccb13cd.bam	97419000000	SP79055	ef1ea26d-7ca8-54df-9f01-5bdc5127bdbb	DO35721	PBCA-DE	PCAWG	control
CNS-Medullo	collaboratory	FI43871	8914116f-b7ee-5461-9774-824d3722ae7c	BAM	7462ef18c59f271853113e172893a782.bam	143180000000	SP78921	480a3fb3-6640-53fd-bab9-18a0fb0cee99	DO35723	PBCA-DE	PCAWG	case	no
CNS-Medullo	collaboratory	FI43870	14158133-8d0b-5145-8dfd-c5db1070916c	BAM	74fe42384f4a3e29dec88f11cc9ba66a.bam	141370000000	SP79057	124d48ff-d835-5f0f-8f68-6238608e4e61	DO35723	PBCA-DE	PCAWG	control
CNS-Medullo	collaboratory	FI33450	b6faa540-a41a-5e0d-8e89-fd489363592e	BAM	6268444b11992b2415cb8f84ec6068f4.bam	105140000000	SP78923	84ff0ce4-40c4-5f9c-b864-86288b53577f	DO35725	PBCA-DE	PCAWG	case	no	1e-05
CNS-Medullo	collaboratory	FI33449	4356f86a-5fdc-59cf-84a7-84719b1083b6	BAM	2d1b5a80e8b4200ed8f91b9a920cc797.bam	126380000000	SP79059	116449ea-6cb0-5510-83a7-1e02dcfa6a4d	DO35725	PBCA-DE	PCAWG	control
CNS-Medullo	collaboratory	FI24718	93ec9f1f-112e-5f14-b28c-66f15034b394	BAM	080fbf4c9d80e923fe1b5d9f9e7dc833.bam	136610000000	SP78931	f54918db-3a36-59ab-b617-3e087348ad20	DO35733	PBCA-DE	PCAWG	case	no	1e-05
CNS-Medullo	collaboratory	FI24717	65270da8-d16a-5f4d-824e-8a7cc8d60f5e	BAM	e69fb11b2d6976acddfd92277de018bf.bam	131630000000	SP107412	cdd7226b-e7fc-5368-a0b2-8250c3c23dbc	DO35733	PBCA-DE	PCAWG	control
CNS-Medullo	collaboratory	FI6674	9b8cbd98-1378-5bac-a2b9-c2e2fd29a21b	BAM	fa7c608f4f7e18d06300233906a1a0a2.bam	134150000000	SP78935	4ab47204-e41a-5444-aed6-81a19d622494	DO35737	PBCA-DE	PCAWG	case	no	1e-05
CNS-Medullo	collaboratory	FI6673	a8bae0f0-a487-565b-94f3-d2a631143f91	BAM	64cc764bb325aed951e30292d2076887.bam	132060000000	SP107415	c4b2b59b-42de-5bd8-9c07-bde706ce6591	DO35737	PBCA-DE	PCAWG	control
CNS-Medullo	collaboratory	FI8481	c5ed0170-0fa8-5c87-8d70-3ab0f0c23386	BAM	ac0bdc5ff691174ece55ed298b07fa6b.bam	134650000000	SP78937	14894f5c-cd33-52f7-81a1-d82ba3bc4ce6	DO35739	PBCA-DE	PCAWG	case	no	2e-05
CNS-Medullo	collaboratory	FI8480	f3a1322f-49e9-5516-9dc4-f75e48190f8a	BAM	2ad4eb76edd976289a059576c038002b.bam	124120000000	SP107416	9290b9f3-a0a1-5f20-a77a-06ee882e9e9e	DO35739	PBCA-DE	PCAWG	control
CNS-Medullo	collaboratory	FI49284	407e1bec-0dc4-5c4b-9109-10028fcab0a6	BAM	9cb1aba9600016d1aee30263eb78bd5a.bam	100880000000	SP78939	65467dc6-e207-525e-8bbb-d6812466c2db	DO35741	PBCA-DE	PCAWG	case	no	1e-05
CNS-Medullo	collaboratory	FI49283	9154037d-ba72-5977-9f50-b575eaee5979	BAM	ffe2ed5dedcf27e52280c16db5eb2d04.bam	94359000000	SP107417	62de8725-94ee-5f4f-9778-d8ce288a2f1e	DO35741	PBCA-DE	PCAWG	control
CNS-Medullo	collaboratory	FI19001	a0490de1-b851-5a9c-a317-3a9385dd543f	BAM	02107064be587ade898ea66b788ed06a.bam	129670000000	SP78945	cc71d844-8614-54e9-a449-21ee18df15f2	DO35747	PBCA-DE	PCAWG	case	no	1e-05
CNS-Medullo	collaboratory	FI19000	b8987262-99a6-5ff6-b9b6-bbd6ef33e788	BAM	dc5eeb50efe5b68e97a2a644937e0293.bam	107390000000	SP107421	73730301-66d7-5c05-b29b-3b7e7b0ea6fa	DO35747	PBCA-DE	PCAWG	control
CNS-Medullo	collaboratory	FI7212	f024ae57-a23a-57f5-b465-cbeaa62fba31	BAM	39bbf99d4c39197aa434adfa61b74374.bam	124820000000	SP78947	ce941440-62b2-527b-97ce-b443aff37160	DO35749	PBCA-DE	PCAWG	case	no	1e-05
CNS-Medullo	collaboratory	FI7211	a35bf008-67df-5d7c-91b2-171915794a58	BAM	eaa011c484bd6d5a5dd7659c5eed9d30.bam	134230000000	SP107422	230006a4-b1a0-5153-b530-3aac170ffc30	DO35749	PBCA-DE	PCAWG	control
CNS-Medullo	collaboratory	FI27545	a23c5b5c-48fa-55c9-b1c4-6765d4cf19fc	BAM	76996b43202368059fb4192c4dc42ea5.bam	109280000000	SP78951	efaaa089-4001-510c-aed7-15018dacf3b2	DO35753	PBCA-DE	PCAWG	case	no	1e-05
CNS-Medullo	collaboratory	FI27544	2290b392-8f1d-520e-b363-2a9e3a4cc3a1	BAM	12a1b9de34d4a75fb86cbce5f99135ff.bam	111320000000	SP107424	9e9bd520-84ce-5ab6-ab93-d01ad4be0db8	DO35753	PBCA-DE	PCAWG	control
CNS-Medullo	collaboratory	FI18810	b74af115-50e1-5154-a38d-d88debe41d0c	BAM	f15af9b756a6af3eebc0c2bff3115ac4.bam	101590000000	SP78953	12e8059b-cabb-5371-885b-fa4152a0c676	DO35755	PBCA-DE	PCAWG	case	no	0
CNS-Medullo	collaboratory	FI18809	05259327-b055-5aae-bbc8-45e6c4a5510c	BAM	f87235ad489f4f08283fdcb0ff3ee4d7.bam	107280000000	SP107425	b434a2f3-d03f-526f-9855-341d0dbbb6f5	DO35755	PBCA-DE	PCAWG	control
CNS-Medullo	collaboratory	FI19893	ea545a6a-f9a6-551e-bf9c-3d980afc97e9	BAM	9af8536b1a361673102e05f48dcc6bb0.bam	109780000000	SP78955	330eda2d-1e33-583e-b7ed-8d294174f684	DO35757	PBCA-DE	PCAWG	case	no	1e-05
CNS-Medullo	collaboratory	FI19892	2204fc45-467c-5857-9663-56976e6f02c0	BAM	ec451a19c90c0c88a578ca4a1d43dc36.bam	110170000000	SP107426	8c5639c7-18af-5cd7-babf-7d5882de84ef	DO35757	PBCA-DE	PCAWG	control
CNS-Medullo	collaboratory	FI9105	29052545-12ad-5ebf-8152-51200131b6d1	BAM	2efcb2676b8122a90d07ff299452d5da.bam	94028000000	SP79066	2776046d-f8ad-5df9-9d01-5f3ee7726748	DO35763	PBCA-DE	PCAWG	case	no	0
CNS-Medullo	collaboratory	FI9104	0ee3da69-0f7c-578b-ae35-13260ac3bd6b	BAM	046c9107759705c39a738b1ea37e706a.bam	91432000000	SP107433	1f4ba882-9a25-5091-b68a-811b281b8072	DO35763	PBCA-DE	PCAWG	control
CNS-Medullo	collaboratory	FI39964	5fdf13a7-7427-5c11-8b9e-a588c23d16db	BAM	e09371938f55c349edbc3f060bf914a4.bam	100970000000	SP79144	13452053-f66c-5321-a2dc-0dc4638de8ac	DO35841	PBCA-DE	PCAWG	case	no	1e-05
CNS-Medullo	collaboratory	FI39963	c6bd41bb-cb95-563e-b007-8e90b7f9c337	BAM	7110f0887d083a1b34e5eb026a3961ad.bam	96955000000	SP107481	a385c872-a42b-5a1b-aba4-fc791aaa0ff7	DO35841	PBCA-DE	PCAWG	control
CNS-Medullo	collaboratory	FI39176	ffe46159-7407-5595-8b49-add059e48416	BAM	f5f6e24283b685309c1f14d5d7a08952.bam	85190000000	SP79148	2eac568e-9726-5783-b06a-0f674429f89b	DO35845	PBCA-DE	PCAWG	case	no	3e-05
CNS-Medullo	collaboratory	FI39175	e3dec2ec-f57a-556e-86c7-5bc984ac708e	BAM	ae8a5d5bd7cfb397039a078107e321c0.bam	89930000000	SP107484	ed0da812-1505-57e4-8d3f-017e938b2d2b	DO35845	PBCA-DE	PCAWG	control
CNS-Medullo	collaboratory	FI30276	9024b2c5-2237-595d-bdb6-0ce9cc3f0a2f	BAM	bc33cc8c4b28276e673fc003f86e0a43.bam	91384000000	SP79150	19b02670-4b0b-575f-a82a-2e2f9f19ff95	DO35847	PBCA-DE	PCAWG	case	no	0
CNS-Medullo	collaboratory	FI30275	23327bc6-835d-5ec3-acc2-5b3795dd3585	BAM	4d524d07994c3d3cec7750eb3c1d13da.bam	97825000000	SP107485	6dac74b6-ee75-532f-80fa-c072d1371fcd	DO35847	PBCA-DE	PCAWG	control
CNS-Medullo	collaboratory	FI9123	6d3d3c43-45c1-5f29-98bd-a22423b41772	BAM	0c9f46067e57ad1e4d9bde712bac3364.bam	97303000000	SP79160	12098402-2b9b-5a88-b557-23101cbabb26	DO35857	PBCA-DE	PCAWG	case	no	1e-05
CNS-Medullo	collaboratory	FI9122	ad1f09ca-0860-533b-b020-dec4363f9e96	BAM	eb9053159bd5ec739871f0cc31058006.bam	96098000000	SP107489	03715833-cd24-576c-9c14-5561c551bfea	DO35857	PBCA-DE	PCAWG	control
CNS-Medullo	collaboratory	FI38900	830c010e-67e2-57a0-b487-75d23426ab33	BAM	c021b836aed15341afad476a614ef63e.bam	123030000000	SP107356	d22f66f5-968e-528e-9936-3594e25ef3ec	DO48888	PBCA-DE	PCAWG	case	no	1e-05
CNS-Medullo	collaboratory	FI38899	d97dd6de-8cc5-56bd-afb5-f71e09cdd211	BAM	1fb1ded355d1b68f36329f46733f26d7.bam	97775000000	SP107536	62e70fb7-4287-5a02-bfe5-49a2df25e1ca	DO48888	PBCA-DE	PCAWG	control
CNS-Medullo	collaboratory	FI16710	70e629f7-472e-55d7-a05f-cab00bae3987	BAM	93308263afe329ba30dca49674db9876.bam	96358000000	SP107357	aefb6137-fd8c-5c7c-8dbf-1b9ebbbe8284	DO48889	PBCA-DE	PCAWG	case	no	3e-05
CNS-Medullo	collaboratory	FI16709	6e6e4e5b-649b-5009-a821-fdd81598e332	BAM	ab5a99b5b9aba95eb5c79be010e90740.bam	73442000000	SP107434	f2f8eb5a-c62b-5ae5-a23f-6b1bb6340581	DO48889	PBCA-DE	PCAWG	control
CNS-Medullo	collaboratory	FI27298	0c835585-ca5a-566b-bea6-855e71d3ee6e	BAM	64e20a753514039c32c84de6fe7d39c6.bam	138340000000	SP107358	ba922820-8f6d-5044-bfc7-d5b31779334f	DO48890	PBCA-DE	PCAWG	case	no	0
CNS-Medullo	collaboratory	FI27297	b977a477-70f0-5451-8b44-e70bd6a107e9	BAM	58ab2ac56539ea8c6c109dde252c7390.bam	80827000000	SP107538	922ff8ee-0341-573f-bb17-2ef82145e0fd	DO48890	PBCA-DE	PCAWG	control
CNS-Medullo	collaboratory	FI50723	5561e7b1-209e-5454-83bb-d60aed7d916e	BAM	86c391e3b435fb6e978f43ab5dd3b0ae.bam	82639000000	SP107359	87019fea-d2ec-54fd-af09-cde4597a8f74	DO48891	PBCA-DE	PCAWG	case	no	2e-05
CNS-Medullo	collaboratory	FI50722	0c53e113-3845-5f0d-9fe6-2d69bd12904b	BAM	35b9ce5f7896f27d5b024951983a04b0.bam	87104000000	SP107539	43538f7e-ab86-52af-bd27-2197b3a8960c	DO48891	PBCA-DE	PCAWG	control
CNS-Medullo	collaboratory	FI37538	3a0bd9bd-12d6-5141-a4a2-71185a2eff0e	BAM	67c7fb9f054d49c05acaa04fb3ad7227.bam	132100000000	SP107360	7db4b532-9d2c-5855-8dba-ab83511ad8ae	DO48892	PBCA-DE	PCAWG	case	no	2e-05
CNS-Medullo	collaboratory	FI37537	848435bd-8c1e-50fa-bf49-8ea17dff27b3	BAM	feb46cc201734babc8b6027caf28385b.bam	143660000000	SP107540	102566d9-2fdf-57da-ae5a-2d7cbc6639c5	DO48892	PBCA-DE	PCAWG	control
CNS-Medullo	collaboratory	FI47144	8f449092-73f2-5e1d-91ee-80255b952e45	BAM	09f0ad70e8f18d3c042b1b3c3fe03ebd.bam	146610000000	SP107361	bf08f249-8056-5d79-bbe6-4f9277b206b6	DO48893	PBCA-DE	PCAWG	case	no	2e-05
CNS-Medullo	collaboratory	FI47143	3970db4d-d1a1-539d-89c3-fc5e1a04ebb1	BAM	2ef57664b0e993c293d09147be979081.bam	106930000000	SP107541	ea077f5d-aa49-5b49-95e1-0a95a653bf97	DO48893	PBCA-DE	PCAWG	control
CNS-Medullo	collaboratory	FI14948	cec21e69-c084-5ad9-914f-fec8899f64c6	BAM	e1b01ce88a1d130e553c7fc84f501ae3.bam	118850000000	SP107362	0692b1fb-d684-5ac7-a2c5-7fe2a2a89f37	DO48894	PBCA-DE	PCAWG	case	no	1e-05
CNS-Medullo	collaboratory	FI14947	8c7588fc-f010-56fb-9499-9fbb6cf2c3e0	BAM	e01f3101c69981927c66790162e85312.bam	104700000000	SP107542	6db0b916-9b57-5d03-ba5f-54835b9bb484	DO48894	PBCA-DE	PCAWG	control
CNS-Medullo	collaboratory	FI47126	798883a3-1790-5888-aea1-2ce1ec0260c4	BAM	3692ad59b398169daa6ca41d01cd7174.bam	89442000000	SP107363	2b5549d1-4051-5943-8b6f-54bc98a9027f	DO48895	PBCA-DE	PCAWG	case	no	2e-05
CNS-Medullo	collaboratory	FI47125	0e7e8533-faa8-50f3-a069-a5ea3d591ada	BAM	b99dc9e373654bc61b07816a5da6d888.bam	90900000000	SP107364	f7e0e529-02ab-5257-8024-ccbf7833fef0	DO48895	PBCA-DE	PCAWG	control
CNS-Medullo	collaboratory	FI4469	d520dc7d-e73a-518d-bad3-11cde05c420c	BAM	e07938169b268a04b5a160f3abb932ab.bam	88400000000	SP107365	e1b94775-8e09-567b-a4e9-0eeb4cf827c5	DO48896	PBCA-DE	PCAWG	case	no	1e-05
CNS-Medullo	collaboratory	FI4468	0b21b0c4-9090-586e-913b-404c64ce2444	BAM	0a61ac4922ea72f653fa05320649c90c.bam	86831000000	SP107366	b23e17d1-4ef4-51f3-b387-a6dfde8bd28f	DO48896	PBCA-DE	PCAWG	control
CNS-Medullo	collaboratory	FI27128	d266b116-4b2c-57f0-ac33-2cf4128f9b69	BAM	7e3d691dfa039d8c9a1e46cb33635ece.bam	77373000000	SP107369	00f3650a-2503-527e-970b-68f9e7dca899	DO48898	PBCA-DE	PCAWG	case	no	2e-05
CNS-Medullo	collaboratory	FI27127	3fe5b732-bca7-53b0-ace6-91134c464cbe	BAM	13971a923bf68e4931c4ba9a4f50889a.bam	95539000000	SP107370	53a1b668-b7a0-5127-a093-9b78ffd305c3	DO48898	PBCA-DE	PCAWG	control
CNS-Medullo	collaboratory	FI4739	e5bb063b-0fc7-5198-a8f7-eb8812cf1d0a	BAM	69c040b5224c6f42ac5460fc5771db0d.bam	100080000000	SP107371	8e5e6b6a-2c9c-5a80-be52-8201d5829b26	DO48899	PBCA-DE	PCAWG	case	no
CNS-Medullo	collaboratory	FI4738	22bcc145-d3b6-5c81-bd25-96c35fa6126d	BAM	1525fbcc06c4656b0d62e8d59a36f646.bam	117910000000	SP107372	f2b46528-7d34-5a97-a456-7b9fe521f2b8	DO48899	PBCA-DE	PCAWG	control
CNS-Medullo	collaboratory	FI15878	f9dad295-d7c9-5850-a8f1-6e44115391a2	BAM	fc95ae03eede585af8f396ccc96fa719.bam	110920000000	SP107373	7bdf86a6-a3f1-57b6-8f9a-6e0dce5fbeaf	DO48900	PBCA-DE	PCAWG	case	no	1e-05
CNS-Medullo	collaboratory	FI15877	da3484b6-79a2-50bc-8845-b3dc952308a6	BAM	d07932a37927f0a03ad20b2363d2f616.bam	108260000000	SP107374	68c6d793-73ae-5b9e-ae90-decbf1dd66bb	DO48900	PBCA-DE	PCAWG	control
CNS-Medullo	collaboratory	FI38238	4846a3d8-090f-5e23-a1e2-60fe732a452f	BAM	403609c68f7f0f92c5dacb9381343590.bam	115420000000	SP107377	04f0c180-3327-5840-8e6b-13ac964208f3	DO48902	PBCA-DE	PCAWG	case	no	2e-05
CNS-Medullo	collaboratory	FI38237	6acbd52e-87c2-556f-8c6e-f54632071a19	BAM	32248384c197cdd6fd0e2866867cfd7e.bam	113220000000	SP107378	71210181-1e32-5afc-9493-a21e06f543bd	DO48902	PBCA-DE	PCAWG	control
CNS-Medullo	collaboratory	FI47657	ebd16ca7-7b98-5b54-96e2-85d275e49d1d	BAM	677ca42c340ba6e7b7de8bda3bf35294.bam	110520000000	SP107379	709f0a81-b861-5955-b4f7-5337a7465b40	DO48904	PBCA-DE	PCAWG	case	no	3e-05
CNS-Medullo	collaboratory	FI47656	0fd0ca12-64ef-555e-864d-6d1f41596b71	BAM	6bd150f37a819909afa3f0ec57f32404.bam	106000000000	SP107380	60481c59-1839-5b69-9b31-b4497abc1942	DO48904	PBCA-DE	PCAWG	control
CNS-Medullo	collaboratory	FI4757	b0b6703e-88ab-5ef6-b814-f01d2d4dd35b	BAM	95ead95bc02ea0d162f61c7a5152bad0.bam	119430000000	SP107381	92f57ac0-a6b4-5310-b6e5-9e5e0aaa86ac	DO48905	PBCA-DE	PCAWG	case	no	2e-05
CNS-Medullo	collaboratory	FI4756	9a01591d-5a4f-5d12-a34a-c0423827e3aa	BAM	c2554d600e99a6373b1cadd3c3a08a15.bam	129340000000	SP107382	af8eaebd-acf2-5145-8756-3e9a42f5c9b5	DO48905	PBCA-DE	PCAWG	control
CNS-Medullo	collaboratory	FI6562	3c593f6b-07a5-5ec4-86a4-f2c7058cd0e1	BAM	ad14a6bad69a93b8e4ff487c6bbcb24c.bam	119170000000	SP107384	7fe4ca9a-458f-5594-aa34-c713254ac604	DO48906	PBCA-DE	PCAWG	case	no	2e-05
CNS-Medullo	collaboratory	FI6561	05ca29b5-a830-59c9-a51d-3bfdf2c1a716	BAM	c856867c39aa8366c3f7344748dd4677.bam	105920000000	SP107385	60995528-3f06-508f-8c3f-e1cd1e3479b4	DO48906	PBCA-DE	PCAWG	control
CNS-Medullo	collaboratory	FI17338	960a2777-5b69-5ffb-bf77-59d20702f29d	BAM	ac22e714397b690e85d974de709644b0.bam	113180000000	SP107386	139e17d1-5248-551b-83c5-bf96fd777297	DO48907	PBCA-DE	PCAWG	case	no	3e-05
CNS-Medullo	collaboratory	FI17337	c5f23cca-0389-5c51-91d3-4628e1fc7909	BAM	a641cb32a7cbef9869d7edc4a9cf149d.bam	108330000000	SP107387	7236756f-3c2e-5bdb-aac6-7cd289762249	DO48907	PBCA-DE	PCAWG	control
CNS-Medullo	collaboratory	FI24662	b67a9f93-e67a-5919-859f-62cf1c7d1b30	BAM	55e93fe6449abf2c789912e31256cd8a.bam	81884000000	SP107403	34ba71a9-8acd-5c1a-8625-d4575d59865c	DO48909	PBCA-DE	PCAWG	case	no	3e-05
CNS-Medullo	collaboratory	FI24661	3d468ec4-5e64-5a88-afcf-678997f9398c	BAM	fc00c28b8e1faefd24bfabe58de93cb5.bam	121740000000	SP107409	890144a0-8c28-5819-a6c3-82194fa00551	DO48909	PBCA-DE	PCAWG	control
CNS-Medullo	collaboratory	FI13125	d088091a-1ba2-505e-a19e-623edcb023ae	BAM	a86c72b4981552a7a465c5c49828b834.bam	87017000000	SP107404	17e2e503-8db3-5ba6-bf75-99ea0ac648f0	DO48911	PBCA-DE	PCAWG	case	no	2e-05
CNS-Medullo	collaboratory	FI13124	ca64aff6-fd1a-5a7b-8aa7-82adfbbcc466	BAM	06951270f340dea93d59e777209c5cbe.bam	108390000000	SP107410	810cf947-0c54-56be-9241-bdd9cc941a6f	DO48911	PBCA-DE	PCAWG	control
CNS-Medullo	collaboratory	FI49527	cf40b75b-f508-5823-bbbb-40d63d920567	BAM	863de7a1d535bbf3e45c6e2fcec18777.bam	98887000000	SP107405	6be86917-6a32-5c2f-9683-1ec4f2bb557d	DO48912	PBCA-DE	PCAWG	case	no	2e-05
CNS-Medullo	collaboratory	FI49526	a4c00138-fe25-5106-a913-65537e6cef98	BAM	7abbae3229a45b144a343109cef7ca8c.bam	141710000000	SP107411	f2b98657-4510-52ec-a06e-5204b80e5175	DO48912	PBCA-DE	PCAWG	control
CNS-Medullo	collaboratory	FI31067	bbc99e67-2a79-509a-8db0-5c7333263d89	BAM	bd200a91dcc49361a0e18c1083c43474.bam	101960000000	SP107406	dfe55bd8-63ef-5287-aa8b-75de66afa45c	DO48914	PBCA-DE	PCAWG	case	no	2e-05
CNS-Medullo	collaboratory	FI31066	502e37be-028a-5b45-9459-51781fe45d7e	BAM	a576ec5b8c1b0fa321d1aa0cfb22e1d5.bam	75177000000	SP107430	dbc09222-86b9-55fe-8b5b-56e4db80df4d	DO48914	PBCA-DE	PCAWG	control
CNS-Medullo	collaboratory	FI19911	d4097f9f-0b1b-5941-9af5-694bb135ad99	BAM	7e7ca620409672f46c11b7105bc56e9d.bam	92117000000	SP107407	0c436162-a444-5ec7-a776-c50b214efb0c	DO48915	PBCA-DE	PCAWG	case	no	3e-05
CNS-Medullo	collaboratory	FI19910	4f66df1a-daff-525a-864b-2fae638aa06d	BAM	127341a43b1373ca6cae79b34ce1c3ca.bam	79599000000	SP107431	08d0788b-7a7e-5707-bdf2-2dcf79bab8dc	DO48915	PBCA-DE	PCAWG	control
CNS-Medullo	collaboratory	FI43180	dd03a421-7e0f-58f0-a470-c223f20cad3c	BAM	6727944984136715e9d49cb9dbed34d6.bam	141480000000	SP107435	87a8c44b-b201-5da6-bb5b-697d39034bb5	DO48917	PBCA-DE	PCAWG	case	no
CNS-Medullo	collaboratory	FI43179	8adff7d7-e1dc-55bf-a260-8bfc7ff38de4	BAM	b753881d6b9aae7d6ec3dfc63ffa1715.bam	126500000000	SP107492	2707805b-c8d2-5382-a865-13e099083fb9	DO48917	PBCA-DE	PCAWG	control
CNS-Medullo	collaboratory	FI32570	8c2c028d-403b-5cc8-b599-4bfb5fda512b	BAM	e6123ebaedfd35dfd04e8eee7e394503.bam	102220000000	SP107436	957a9445-50bb-5068-9af4-9cfd000715d0	DO48918	PBCA-DE	PCAWG	case	no	1e-05
CNS-Medullo	collaboratory	FI32569	0c759cc4-4aef-5e60-a374-ab236e12d926	BAM	c5eac699b7082858e58cf1e111cf9d9d.bam	93849000000	SP107494	62688784-d3f7-574f-9f87-d75371462c99	DO48918	PBCA-DE	PCAWG	control
CNS-Medullo	collaboratory	FI21536	9be74793-d550-5ae6-9a62-b9a4fc4959fd	BAM	25afed49f7c073b13e2d64236d22dacf.bam	123720000000	SP107437	cca36c2a-0675-5be2-af31-cd76d7f46a6f	DO48919	PBCA-DE	PCAWG	case	no	2e-05
CNS-Medullo	collaboratory	FI21535	43697cc1-bb92-585a-8fa2-2c7af7bf50e3	BAM	66ec63f672ed41e26ed7b8007c3649ea.bam	95495000000	SP107495	d835ff02-6ae3-5190-8064-a43087571801	DO48919	PBCA-DE	PCAWG	control
CNS-Medullo	collaboratory	FI10283	93c79c83-4448-58d0-98bc-d31e211a6357	BAM	d7d97570326c60eb552d0ae78fba2049.bam	100150000000	SP107438	3b70c0b3-e41e-5f0b-8629-06a2f4891865	DO48920	PBCA-DE	PCAWG	case	no	1e-05
CNS-Medullo	collaboratory	FI10282	d6350a48-3221-56b1-b305-c0f035d2f3c3	BAM	7aabc5926db88cfcd035a40e422a00d2.bam	94730000000	SP107496	686e6386-7724-5dd5-b35f-eb0a819b512c	DO48920	PBCA-DE	PCAWG	control
CNS-Medullo	collaboratory	FI28563	e1b32ac0-e0b3-5733-96a0-8a216fe1beca	BAM	5ff9159cd54ecd8c1d2d6f3a6096fcf8.bam	82943000000	SP107440	1817aa7b-da16-5c46-8ee3-f84648d8307d	DO48922	PBCA-DE	PCAWG	case	no
CNS-Medullo	collaboratory	FI28562	208e00d7-bd64-5d4a-88d2-9723a127c215	BAM	17718a71fdfae214384a2be6e8eac79d.bam	88069000000	SP107498	bc8dceac-1c4c-5547-8d74-770cddb1dc62	DO48922	PBCA-DE	PCAWG	control
CNS-Medullo	collaboratory	FI20251	0c4d17fa-5164-5b05-bd7d-8064a32a662f	BAM	67261dae9e65109bf2dad31bfd6ab893.bam	73910000000	SP107441	31f21b07-948d-5754-91ee-23b80cb6ea54	DO48923	PBCA-DE	PCAWG	case	no	1e-05
CNS-Medullo	collaboratory	FI20250	1b44b82d-0ece-5575-ac2e-c304e56ac1ac	BAM	fd796a151a68cdff5e673023f31f4ce9.bam	107010000000	SP107499	dabbdd22-c51d-53bb-8e17-3e4d98328d97	DO48923	PBCA-DE	PCAWG	control
CNS-Medullo	collaboratory	FI9836	aea17647-17f6-5ae0-a913-c20cfb06019a	BAM	48191857950aaa50566e07d9b274681e.bam	105900000000	SP107443	f570d022-a5fc-5705-bcbf-236bfdc8048e	DO48924	PBCA-DE	PCAWG	case	no
CNS-Medullo	collaboratory	FI9835	93d90a69-f6ad-5ec8-82db-dad24c66c923	BAM	badea2a24c3af34786e27e242cb57d3b.bam	132700000000	SP107500	73bc4461-e386-5d04-9cd4-7832337f4023	DO48924	PBCA-DE	PCAWG	control
CNS-Medullo	collaboratory	FI52460	d5efb3ba-92be-5951-9216-bd93707a118e	BAM	6173fef946b201a92a404c1285d887d4.bam	138350000000	SP107444	d0193b3c-f893-50cc-88f0-07fa9b521009	DO48925	PBCA-DE	PCAWG	case	no	1e-05
CNS-Medullo	collaboratory	FI52459	e6af2faa-5e45-55dc-b8ec-538475a8da72	BAM	3ea4d7c25aa1498dee4929649aed9775.bam	99045000000	SP107501	a212c95e-76e2-5ca2-b281-3b289a3c0ec3	DO48925	PBCA-DE	PCAWG	control
CNS-Medullo	collaboratory	FI20666	6f2bcf9f-c917-5ce8-b1f4-e60df1f248fb	BAM	28293805bb6f871efffdb97b821a9b62.bam	117260000000	SP107446	a62f3a9d-d05c-5311-a5f3-a54f51ea1574	DO48927	PBCA-DE	PCAWG	case	no	1e-05
CNS-Medullo	collaboratory	FI20665	3686ee45-85e7-5166-a736-2108ada31a61	BAM	7c17e3448e5c920532f7e651bcb53867.bam	102680000000	SP107503	bbba00fa-2c48-5e0c-803c-138e9615ada9	DO48927	PBCA-DE	PCAWG	control
CNS-Medullo	collaboratory	FI1911	c9b1504c-0ba5-527a-8c30-8de93925d6b4	BAM	046385f73da9ac14292134c21c024751.bam	117320000000	SP107448	9a61e06a-47e1-53aa-998b-e50af031e218	DO48929	PBCA-DE	PCAWG	case	no
CNS-Medullo	collaboratory	FI1910	8a921d01-49a8-552c-8dab-5fc75ec98fb2	BAM	8183fd4ee0e1ef516fc62caee5ed3a39.bam	106180000000	SP107504	f881c86e-8b0f-515e-a733-44cf545c33dc	DO48929	PBCA-DE	PCAWG	control
CNS-Medullo	collaboratory	FI44396	9f9d95b1-e2ac-5869-b6c7-de39da7a2c63	BAM	1811e21eb83a6eee688b481396ac01a8.bam	95307000000	SP107449	0460ddf6-ade2-5394-9dd0-86af1c4078b5	DO48930	PBCA-DE	PCAWG	case	no
CNS-Medullo	collaboratory	FI44395	bfa8dc24-6fbc-50a5-ae71-991da0b5db39	BAM	acfb541367924deaf125649fbd1a8eb9.bam	102850000000	SP107505	81c26ea2-f564-521f-904d-c2b225edfdc1	DO48930	PBCA-DE	PCAWG	control
CNS-Medullo	collaboratory	FI23196	ecf880b3-5fd2-525f-912c-49368bd9939c	BAM	2f9c7642744e551b4d7ae5a1ba53ff32.bam	166550000000	SP107451	d3321b06-fb23-5430-8c64-8e19243da0ed	DO48932	PBCA-DE	PCAWG	case	no	1e-05
CNS-Medullo	collaboratory	FI23195	e4ca45f7-cb80-510f-a302-9995140b4e5d	BAM	9b7b9ee5543162dc8cbf52972fcf1496.bam	110600000000	SP107507	3c8edb99-988b-53c4-a533-c2b8988e4807	DO48932	PBCA-DE	PCAWG	control
CNS-Medullo	collaboratory	FI11799	a1753200-3e60-51c4-9d19-3122621de1b1	BAM	60e959f859d6377dd770a83939569f35.bam	120410000000	SP107453	63fcfecf-a8e9-5964-bf3a-264a1f331815	DO48934	PBCA-DE	PCAWG	case	no	1e-05
CNS-Medullo	collaboratory	FI11798	525399c4-5ded-5bca-9c35-957e8ce3761f	BAM	f3c8e606619f63dd2e95850b90b8e2bd.bam	134540000000	SP107508	42a6d743-bd4b-5007-a9b2-beeadbaaccaf	DO48934	PBCA-DE	PCAWG	control
CNS-Medullo	collaboratory	FI1893	9fe603f4-726d-5d9e-8fdc-b3a46593ce4b	BAM	487af0f4f2fe1f1163f7e52192838086.bam	123010000000	SP107454	3b0d1fc7-8599-5ec9-a30a-3607bad439bc	DO48935	PBCA-DE	PCAWG	case	no	1e-05
CNS-Medullo	collaboratory	FI1892	31ab0909-89b1-5cad-bafb-4e96d98e3f03	BAM	02ee2ea5a1b573e84cc20ec99e9880c6.bam	113230000000	SP107509	b5a9bdbc-7981-5c5a-83d9-d89811015121	DO48935	PBCA-DE	PCAWG	control
CNS-Medullo	collaboratory	FI51508	7417175b-7630-590f-bf54-3d65e3b9d601	BAM	2209a9add4e8c8e82ab7be241f00e50a.bam	115430000000	SP107455	146045eb-d99c-58ce-95e8-b33c043e09b0	DO48936	PBCA-DE	PCAWG	case	no	0
CNS-Medullo	collaboratory	FI51507	707a964c-d141-54a9-9d14-52b5098e09da	BAM	a40940436248bbeea448bc3e1b4863d7.bam	113420000000	SP107510	f1fe4b8a-7edd-5191-a9b5-75fb25c0d2c1	DO48936	PBCA-DE	PCAWG	control
CNS-Medullo	collaboratory	FI32193	970c5b85-da67-5f91-a69a-6c924213062a	BAM	ee0232cb4432e23a7d765327350f33ac.bam	116510000000	SP107457	f925bcfb-9be7-5c5b-a97e-7358d540ee74	DO48937	PBCA-DE	PCAWG	case	no	1e-05
CNS-Medullo	collaboratory	FI32192	8d74d177-9148-59ef-8b64-0238945dc39c	BAM	c165fd875efb97f8596d642bd3c32f19.bam	108990000000	SP107511	9e75051b-ef40-5251-bf53-1182de5ef775	DO48937	PBCA-DE	PCAWG	control
CNS-Medullo	collaboratory	FI22061	6c05d480-b4db-5387-aa9d-d7d0212361b9	BAM	cc307c301f9eb535e08b6a5d4d8050db.bam	112240000000	SP107458	89901afc-40c3-5345-a23a-ef8c71a59240	DO48938	PBCA-DE	PCAWG	case	no	2e-05
CNS-Medullo	collaboratory	FI22060	031e4470-9937-588e-a461-37e2a3f632ad	BAM	698988c117a8f854fab4bf28517e82fe.bam	110790000000	SP107512	ec36769e-4fc4-54ac-871b-491529249c5f	DO48938	PBCA-DE	PCAWG	control
CNS-Medullo	collaboratory	FI11287	612083d9-ee7e-5d49-a07f-ef23df13dd47	BAM	4d011f2fa0307fa0fe3234374b309044.bam	123890000000	SP107459	38cca9f8-bf38-5b80-817e-a3dced959399	DO48939	PBCA-DE	PCAWG	case	no	1e-05
CNS-Medullo	collaboratory	FI11286	bee43a9c-9cb0-58e1-b5ad-5a79685e2707	BAM	be18693dfe2acb9cf6cf80222334232d.bam	115290000000	SP107514	28617504-e85b-5897-8d48-cf5eb9ed7fff	DO48939	PBCA-DE	PCAWG	control
CNS-Medullo	collaboratory	FI33432	da0b7ad0-51e0-5dc2-9fee-c70707daa911	BAM	9d8deb089eff2facaf36bf6297b11de7.bam	119700000000	SP107460	73124e08-8e9f-51ff-bcdb-da1d0bbe6c12	DO48940	PBCA-DE	PCAWG	case	no	1e-05
CNS-Medullo	collaboratory	FI33431	a571b72a-e098-5e28-b279-5e45f1f34944	BAM	d0f32a086b3ddce152d4678795eeecc6.bam	115050000000	SP107515	3d5da963-89e8-56a9-863a-60649a627651	DO48940	PBCA-DE	PCAWG	control
CNS-Medullo	collaboratory	FI22079	c3f8c519-cf37-589b-82e0-80c3bab99bad	BAM	a462e8250ecaae6486adf79596fa16c1.bam	132090000000	SP107461	a8417d55-e9fa-5e71-bc56-5c9f15396db7	DO48941	PBCA-DE	PCAWG	case	no	0
CNS-Medullo	collaboratory	FI22078	5c2c16be-ef01-5c6c-abf1-735ee2090354	BAM	41d92d633871686229d860a3aee77127.bam	159540000000	SP107516	5635f45c-c27f-5ac5-80af-d46643d15e32	DO48941	PBCA-DE	PCAWG	control
CNS-Medullo	collaboratory	FI959	e9a7f59e-e18a-55fe-8973-883fd08f5a35	BAM	467098050b808c4505fc48722bd29ac3.bam	107440000000	SP107462	54b04ae1-0a9c-5cae-b4ac-57088c713ab7	DO48943	PBCA-DE	PCAWG	case	no	2e-05
CNS-Medullo	collaboratory	FI958	9b912b0a-7326-50f3-b99b-9c5a29e3296b	BAM	ddb9ddfe5aa7dcc505d8bac41a1cbec0.bam	110720000000	SP107517	ef93512b-1028-5551-8d3c-5428c51f44f7	DO48943	PBCA-DE	PCAWG	control
CNS-Medullo	collaboratory	FI43853	87d1dcda-0710-5cb7-852b-ba8904ed1fae	BAM	fd67a47154515909005583521ddd9191.bam	105010000000	SP107463	3333a2d1-2cb8-53fc-a734-8c85239ddb1d	DO48944	PBCA-DE	PCAWG	case	no	2e-05
CNS-Medullo	collaboratory	FI43852	43a66d8f-3e73-53b5-8629-658bb3626b19	BAM	e375f443774b62bbfdf209e47ff8b80b.bam	110880000000	SP107518	8f2041ef-c822-53dd-885c-7ca33e56d975	DO48944	PBCA-DE	PCAWG	control
CNS-Medullo	collaboratory	FI46051	ea8b6e5b-6a1f-56c2-9133-4e59f0b78bfe	BAM	837b7c1243de43ad6819915d1103e4f1.bam	112300000000	SP107464	00305ae6-0d6d-5cf3-90a5-cc011b532155	DO48945	PBCA-DE	PCAWG	case	no	2e-05
CNS-Medullo	collaboratory	FI46050	0ca7c1e6-4fe3-554f-99f9-49d5d92c0ce1	BAM	78b2a9b9ccdbe14e8101838c38943f37.bam	104320000000	SP107519	7e421d1c-8a04-5bcb-baeb-51469b20841f	DO48945	PBCA-DE	PCAWG	control
CNS-Medullo	collaboratory	FI35578	3d6bac95-fb8a-58d5-9324-7f37788b93fe	BAM	960ca65339d685ffc1f4b13cf543b3ab.bam	124050000000	SP107466	b5c82ee6-e530-5bac-9972-93a33954e332	DO48946	PBCA-DE	PCAWG	case	no	1e-05
CNS-Medullo	collaboratory	FI35577	9eb87f38-fafd-53fb-ba8d-c4e2dbfaaad7	BAM	12099e85e0b25fa5bba572930a7c6784.bam	112350000000	SP107520	01391c21-de54-55b2-8535-b7f2f8e3e485	DO48946	PBCA-DE	PCAWG	control
CNS-Medullo	collaboratory	FI13771	019ce917-cbab-581d-afa5-b5756faed7e6	BAM	a7251f3b8b4f668c4ffa422f6ddae4fc.bam	105720000000	SP107467	29878b16-29d3-5fae-958a-66ef3119112e	DO48948	PBCA-DE	PCAWG	case	no	0
CNS-Medullo	collaboratory	FI13770	fb07bbbf-a779-5bb0-9224-9ab8a558883f	BAM	c9f5909d8f042a25590138b068977d0f.bam	100720000000	SP107521	cd0ca144-9a20-5cb4-b644-4f82b4b7a7b2	DO48948	PBCA-DE	PCAWG	control
CNS-Medullo	collaboratory	FI2768	1217fae0-88be-53f6-95a1-67209b304896	BAM	ae911b3a1d09637daed2175647bb7574.bam	107930000000	SP107468	b8cd483e-3950-5b85-9593-48c80b2727d6	DO48949	PBCA-DE	PCAWG	case	no	1e-05
CNS-Medullo	collaboratory	FI2767	59d229eb-c957-5da2-ba85-cadb20a44028	BAM	c6e2b12494860c01776499330771e949.bam	117400000000	SP107522	4828a24d-7462-5112-8d2c-c530fcb680de	DO48949	PBCA-DE	PCAWG	control
CNS-Medullo	collaboratory	FI46257	c88690bd-0adc-50dc-8a31-3a734a303c01	BAM	648a22174dca9f63839c379e78fdf1ee.bam	108240000000	SP107469	42559f70-f772-56d9-a839-46d51d740525	DO48950	PBCA-DE	PCAWG	case	no	0
CNS-Medullo	collaboratory	FI46256	fe4326da-79ea-5cd1-8999-bfe994ddc4aa	BAM	1f20fb0ba201cd835509fa880d835cf7.bam	106140000000	SP107524	c2842e64-da6a-587d-be64-047c50d80373	DO48950	PBCA-DE	PCAWG	control
CNS-Medullo	collaboratory	FI35596	bc1ee97e-7fae-5fc7-8292-5f0642320b97	BAM	2dd0ff30b2d5b377b227f252f388829d.bam	134400000000	SP107470	eaaf7ca6-ca5b-5219-b6dd-3e4a3158707c	DO48951	PBCA-DE	PCAWG	case	no	2e-05
CNS-Medullo	collaboratory	FI35595	7b00b73a-0895-5a76-a6f0-4e21b38a3e1e	BAM	0d89b1d890a3a5491eb3a74ba8293968.bam	96273000000	SP107525	8307c17d-939c-587a-9f23-4d194245d9e2	DO48951	PBCA-DE	PCAWG	control
CNS-Medullo	collaboratory	FI13753	4ae6db0c-f5f3-56dc-bef5-48d97ff0b613	BAM	e19dfdc8b9cad32036dba2678c4d6916.bam	126650000000	SP107472	8ba8c22e-aebe-5783-a91b-0dab1bc1cc8e	DO48952	PBCA-DE	PCAWG	case	no	0
CNS-Medullo	collaboratory	FI13752	cdeb4cbd-8577-56b1-b3aa-7feaefd8145e	BAM	5388df5bf66bdb60902314bdf4678066.bam	109010000000	SP107526	ed579037-eeb0-5a8c-aa2a-3f70f57521bf	DO48952	PBCA-DE	PCAWG	control
CNS-Medullo	collaboratory	FI2992	5de24b9f-b5bb-50a4-be5d-f55fcbab1063	BAM	7b02e64dd1a5eaf29a70c5793703fbca.bam	105390000000	SP107473	1964103f-d10b-566f-a1a8-162ea9d48095	DO48953	PBCA-DE	PCAWG	case	no	1e-05
CNS-Medullo	collaboratory	FI2991	393dc4f8-12b6-5ff6-9edd-555d8722bb0c	BAM	12d33c943f94887f7109fd91d9ce8d6f.bam	90161000000	SP107527	d4aae68c-2ecb-5afb-9a7f-6492771dceeb	DO48953	PBCA-DE	PCAWG	control
CNS-Medullo	collaboratory	FI19491	6b8a5725-d535-5606-9a33-c48f7db2fa31	BAM	f1308d278b8d934815d22c0b5d9f5621.bam	136070000000	SP107474	7bf24441-b40c-5161-88b0-a9838f4ff692	DO48955	PBCA-DE	PCAWG	case	no	1e-05
CNS-Medullo	collaboratory	FI19490	6ae0d81f-f2c4-5bdc-8452-feb0c09aea59	BAM	0be5a0226296977a48eb409103128a8e.bam	116200000000	SP107528	2c24753a-a463-574f-8291-fbdbfb667b68	DO48955	PBCA-DE	PCAWG	control
CNS-Medullo	collaboratory	FI34929	75349475-d8a2-5dc7-abd1-65bd329ef308	BAM	88f799b00c2b748593b176ecf4a71a81.bam	110980000000	SP107477	146bd9b1-6ccb-5ab7-84e2-fdd9f00c650d	DO48957	PBCA-DE	PCAWG	case	no	1e-05
CNS-Medullo	collaboratory	FI34928	b267c39c-ebd4-591b-82c8-6ffdeb795314	BAM	6114b4e0ccc3b1e53fe33c301e999f8f.bam	107480000000	SP107530	921741dc-2d2a-5452-b00e-10d1e868faae	DO48957	PBCA-DE	PCAWG	control
CNS-Medullo	collaboratory	FI23744	0359f65a-f8a3-5a77-8fb9-ad12ee8d6c93	BAM	cb8fab81ee08eef670381cab3220c6c8.bam	109060000000	SP107478	47bfa016-4fdf-57c0-99be-aa2de0e20dae	DO48958	PBCA-DE	PCAWG	case	no	1e-05
CNS-Medullo	collaboratory	FI23743	98c57220-ed44-569a-9dd2-8a1913b4ab35	BAM	4a3068b7ec845082ed710d51ba66e7c3.bam	114140000000	SP107531	5ab505f5-6011-5d61-a0ad-d2052da23323	DO48958	PBCA-DE	PCAWG	control
CNS-Medullo	collaboratory	FI45444	a7cb01c2-a3d1-5de7-b504-219f3c3b22a7	BAM	4af3505e2b1cfb18f30ba774711345fc.bam	107270000000	SP107479	94a27d57-aa05-5d02-b662-d6d85f9b8bc7	DO48959	PBCA-DE	PCAWG	case	no	1e-05
CNS-Medullo	collaboratory	FI45443	ac770770-afe6-5f5f-a41e-fb490baaa668	BAM	e7d15e532912109aebc17c1d5fe9df8b.bam	110390000000	SP107532	eb429562-6356-53f3-b342-d038d2362cc0	DO48959	PBCA-DE	PCAWG	control
CNS-Medullo	collaboratory	FI3164	d7214424-e504-54c5-88bb-e9a89b8d1122	BAM	6d0e749eb2696acb3be87035ad7ca643.bam	108040000000	SP107480	b2de6d9f-803a-529f-b653-15c5c4f197aa	DO48961	PBCA-DE	PCAWG	case	no	1e-05
CNS-Medullo	collaboratory	FI3163	71b3e012-255c-5019-a29b-8e3bac8ec2d2	BAM	41479946e39b63c5728369a17afedb45.bam	105560000000	SP107534	26f18605-e969-5ea8-9bb2-7681d47c0be0	DO48961	PBCA-DE	PCAWG	control
CNS-Medullo	collaboratory	FI46555	20288c87-aa0a-5c2e-aa48-85cf813723a3	BAM	ab936828c426f8ff38cc4cbc10be2b98.bam	107290000000	SP107545	0339cdd8-da51-519b-b83e-0a9a01a5f9de	DO48963	PBCA-DE	PCAWG	case	no	1e-05
CNS-Medullo	collaboratory	FI46554	a832435e-9892-573c-9b65-fe08f0893ccd	BAM	95c3e8c79b62103d1697c4c72cf7f714.bam	103980000000	SP107559	40437e36-0552-576a-8a1a-234e5b385d46	DO48963	PBCA-DE	PCAWG	control
CNS-Medullo	collaboratory	FI21590	2527fa89-58a2-5dee-9ff9-d89e75ca05af	BAM	a0d8e8414df45fec2a2a8e62d41ea060.bam	103370000000	SP107546	d4c2ea3a-846a-51a2-8091-0978cd404831	DO48964	PBCA-DE	PCAWG	case	no	2e-05
CNS-Medullo	collaboratory	FI21589	62e71f7e-3d99-50a2-b7e0-c484233ca1ef	BAM	d4a0f1058bb5c768297d65853f2a73f7.bam	100760000000	SP107560	3f636443-7edc-5ca0-aeb9-ad56b38a8d1b	DO48964	PBCA-DE	PCAWG	control
CNS-Medullo	collaboratory	FI11123	d515adf0-ec5b-50ec-bb68-14d2dc04fd7b	BAM	e650e41221715002801f0f6667849cf4.bam	95401000000	SP107547	b664c89f-4b4d-5d11-9c92-301cd2479531	DO48965	PBCA-DE	PCAWG	case	no	1e-05
CNS-Medullo	collaboratory	FI11122	426c8e6a-b556-5d7e-b556-f411a2446f4c	BAM	ccbd0531a8a551cde841a2ad7de623f8.bam	95759000000	SP107562	fe730bf6-cfa1-5873-8267-30ffafeaacc2	DO48965	PBCA-DE	PCAWG	control
CNS-Medullo	collaboratory	FI3781	20460ec1-07a7-53d9-9442-bf970e58936c	BAM	0471a1c91a350ae23cc89bad53167fe9.bam	109370000000	SP107548	366130ea-59d8-5c7a-a744-e332a0ac9642	DO48966	PBCA-DE	PCAWG	case	no	1e-05
CNS-Medullo	collaboratory	FI3780	ccd0c038-7591-5b81-9a30-2ea0984cfc96	BAM	9471a1449b8565f5b678c21db32a6de8.bam	119450000000	SP107563	6cc93d5e-7206-5af2-b490-84076aea972d	DO48966	PBCA-DE	PCAWG	control
CNS-Medullo	collaboratory	FI4379	75bb9811-8dbe-55a2-b635-4a5312d37168	BAM	79015d43091b1f62872a43b23cc0de6b.bam	124310000000	SP107549	204ad932-1ec1-55c3-b3f3-700893ee389e	DO48967	PBCA-DE	PCAWG	case	no	1e-05
CNS-Medullo	collaboratory	FI4378	3445fb39-568f-5e62-ba17-df697652e32c	BAM	bfdb455fc23ad1ea6de0ac08b033572a.bam	91049000000	SP107564	70b0f4ff-cc0e-5adf-a951-691509ffbe9b	DO48967	PBCA-DE	PCAWG	control
CNS-Medullo	collaboratory	FI37631	e3a8ee13-d086-5476-bbbd-3698cc4445d9	BAM	273afe4df1d65b69e84349eab397958c.bam	95674000000	SP107550	ded61fa8-d605-5ae2-9fa8-6fe08e0eba8e	DO48968	PBCA-DE	PCAWG	case	no
CNS-Medullo	collaboratory	FI37630	f89a3ae4-af73-5d66-b052-3e92a55da17e	BAM	df8ab876f70252146086e81f524df0e6.bam	110850000000	SP107566	f9d92c8b-6466-544a-b28b-27398608d0e8	DO48968	PBCA-DE	PCAWG	control
CNS-Medullo	collaboratory	FI26355	c435a2a4-0b0d-5583-8c93-d27fea782151	BAM	6c70c62e0ab62a7e5218bbb6bdb2847b.bam	90322000000	SP107552	531ddd93-cce7-5e4b-8eef-e8058627a284	DO48969	PBCA-DE	PCAWG	case	no	1e-05
CNS-Medullo	collaboratory	FI26354	c34ff95d-7da0-50b0-88b9-1482ada9b09e	BAM	14c6020371dc98356c1431a3dd0cf93d.bam	103420000000	SP107567	037f5b18-3b3d-522d-86b2-ebec6ef0e42d	DO48969	PBCA-DE	PCAWG	control
CNS-Medullo	collaboratory	FI3835	b6291add-7ea4-5736-9f25-44b94bf99af0	BAM	109ab0204666a6097faa21d5262d268f.bam	99486000000	SP107553	c27a244e-6c8e-5a7e-a250-a927c5df719f	DO48970	PBCA-DE	PCAWG	case	no	0
CNS-Medullo	collaboratory	FI3834	d605f7b4-1359-5954-898d-05ef7f366bd9	BAM	6ea70921129c64245e4d6032fd818416.bam	94411000000	SP107568	255dfdda-09e0-58dc-8ffe-7f1b3c0a17d0	DO48970	PBCA-DE	PCAWG	control
CNS-Medullo	collaboratory	FI43537	3ed8d308-ab8b-58e6-86dc-55a440ea541d	BAM	7660661e026a556d89be87c9d558981e.bam	90825000000	SP107554	1f616ace-2e7f-5c88-83de-33fd9dcfe2e8	DO48971	PBCA-DE	PCAWG	case	no	2e-05
CNS-Medullo	collaboratory	FI43536	9f0b3834-dfee-595e-84e4-b86d1431858d	BAM	d8ce393a2be48b65944a23bad5e81281.bam	90945000000	SP107569	266a409e-fcc4-581b-85dc-a43906031b41	DO48971	PBCA-DE	PCAWG	control
CNS-Medullo	collaboratory	FI37559	b4fe8976-ac8e-5d02-b25c-e3f7c8b0f6c9	BAM	da9f03d1a1b3e2bd9499287a3e57f66e.bam	90973000000	SP107555	18cd510f-05d3-5499-93aa-45bcaa416ad2	DO48972	PBCA-DE	PCAWG	case	no	1e-05
CNS-Medullo	collaboratory	FI37558	dde271d8-98f0-596e-8cd2-9bf05e6742e5	BAM	3ec94b0925aaeb598c3b58df0091a421.bam	88068000000	SP107570	fa2d8cb7-a80b-5f14-a16e-c85d587ceedf	DO48972	PBCA-DE	PCAWG	control
CNS-Medullo	collaboratory	FI5170	8b498075-db01-569b-a079-367176ae8fc4	BAM	c5ea0f563998a38b7090777fba556807.bam	106810000000	SP107556	95bca811-d785-5281-bb76-1d3689b7d970	DO48973	PBCA-DE	PCAWG	case	no	1e-05
CNS-Medullo	collaboratory	FI5169	d0356a70-4e34-59bb-af3b-931ba5a8b6a6	BAM	4dc483ed4285c1bc9b459fb265e06575.bam	115160000000	SP107571	68e1af62-9b48-56e8-8225-f9631c650b44	DO48973	PBCA-DE	PCAWG	control
CNS-Medullo	collaboratory	FI29262	6307f5cb-0ee7-5e5e-8022-ba05c854ed22	BAM	91c99f0d71eec9e8534509dac29629b6.bam	111410000000	SP107557	fcdd0be8-0b00-5ab7-8540-207f29227f5b	DO48974	PBCA-DE	PCAWG	case	no	1e-05
CNS-Medullo	collaboratory	FI29261	b7f40f0c-c429-54b1-8be4-469acd242b3b	BAM	677881dec157626a03bbeb9316a12418.bam	116000000000	SP107572	38ea6743-c0b8-59c0-b4d4-f660978093a2	DO48974	PBCA-DE	PCAWG	control
CNS-Oligo	PDC - Chicago	FI34636	ffc9edea-ead8-52e0-ba0f-f6310fa82947	BAM	PCAWG.5237918f-2360-48e7-93c0-23de43369270.bam	151674000000	SP47628	520cc983-effd-4bf4-a7a2-f9124441af35	DO22106	LGG-US	PCAWG	case	no	1e-05
CNS-Oligo	PDC - Chicago	FI34635	965687cc-ba3c-54f1-81bf-93211eeffe1b	BAM	PCAWG.290988c9-3327-4e50-bda0-868fb444f87d.bam	93992533824	SP47629	cfe2690f-95a9-4c53-9535-15528db840cd	DO22106	LGG-US	PCAWG	control
CNS-Oligo	PDC - Chicago	FI7450	25c3323f-0c68-56c9-a698-7d38154712c6	BAM	PCAWG.11d167fc-2ff3-42e0-b064-b11ad64d456f.bam	102910000000	SP47652	0847030a-f01e-476e-93a5-7cfc9ba31b3b	DO22117	LGG-US	PCAWG	case	no
CNS-Oligo	PDC - Chicago	FI7449	5b370b83-b2c8-5f02-b694-bca3dac35872	BAM	PCAWG.3fb8200c-664f-4526-b558-e1b16acee25a.bam	103857000000	SP47650	0f0a7c43-1bc7-4ee8-a55e-c8ff733b5657	DO22117	LGG-US	PCAWG	control
CNS-Oligo	PDC - Chicago	FI43967	5444f9a4-55c9-5a7b-bd80-220a927c6a0f	BAM	PCAWG.ec277668-487e-44f7-a874-da32b59eb6ed.bam	104942000000	SP47708	1b1464c1-89e5-4bef-b8f7-91e77bc8910c	DO22145	LGG-US	PCAWG	case	no	2e-05
CNS-Oligo	PDC - Chicago	FI43966	c93afade-836d-5641-942a-26cb4f77d273	BAM	PCAWG.93af3f23-4a1a-47a0-af3e-4a288822f731.bam	79595451166	SP47706	e79af385-73ac-48b5-839e-14d8501e8367	DO22145	LGG-US	PCAWG	control
CNS-Oligo	PDC - Chicago	FI12017	662b2855-4510-56a7-9c09-00e93f10e52e	BAM	PCAWG.94935f6d-7c10-40cf-b017-13f973ef12cb.bam	115211000000	SP47808	ba949e65-f819-4f56-be29-053fcb675da0	DO22195	LGG-US	PCAWG	case	no	1e-05
CNS-Oligo	PDC - Chicago	FI12016	7abe0c32-2f9d-5c70-b9f2-834855eee8b2	BAM	PCAWG.1abc0f5f-e476-4585-a13a-c5ca09f1bf3b.bam	106694000000	SP47806	84e6358a-8c08-406b-ba8f-2e045b31fdd3	DO22195	LGG-US	PCAWG	control
CNS-Oligo	PDC - Chicago	FI10650	0f2ef846-0e8c-5a92-a63a-8643c90eef66	BAM	PCAWG.df783e3e-7e62-4c24-b76a-7bff3e34f964.bam	170948000000	SP47990	7d2c3b33-f26d-4349-800b-ad6cf8eef8fe	DO22285	LGG-US	PCAWG	case	no	0
CNS-Oligo	PDC - Chicago	FI10649	d588dacc-a321-54fe-b375-9aa6c984f1eb	BAM	PCAWG.e6859e4c-ea71-4617-b36f-43f06f59293e.bam	77956389182	SP47992	cb9afb1a-133d-4bdd-bb55-7ed9a4b659e3	DO22285	LGG-US	PCAWG	control
CNS-Oligo	PDC - Chicago	FI11511	61905c78-c454-5eca-85ea-efbea518d244	BAM	PCAWG.2765b1db-598c-4dc8-a188-3134dd9a281b.bam	93146259918	SP48008	f0250209-a3e0-4966-b07c-2dd8bb18f424	DO22293	LGG-US	PCAWG	case	no	2e-05
CNS-Oligo	PDC - Chicago	FI11510	c72bee38-ce7c-5341-9ea7-d01d4d15cab0	BAM	PCAWG.dcf13091-0daf-4c30-a796-617caf780ff8.bam	93764928081	SP97388	6a35cee8-82a9-4e00-8afd-6006e09e4cce	DO22293	LGG-US	PCAWG	control
CNS-Oligo	PDC - Chicago	FI31344	9dc9739b-d280-5a65-b6f8-7908766e7415	BAM	PCAWG.ec210713-343a-45d9-adef-78df46f1aa02.bam	80006167182	SP48010	139ecb03-fe57-49f7-acf1-87c121edff71	DO22295	LGG-US	PCAWG	case		2e-05
CNS-Oligo	PDC - Chicago	FI31343	57cd4aaf-6efb-5c1a-964b-59da92850137	BAM	PCAWG.92e02379-9489-44e6-8f86-1f437781bab3.bam	76773232338	SP48012	fa45e25e-ea33-4976-8e6d-890759a57e2b	DO22295	LGG-US	PCAWG	control
CNS-Oligo	PDC - Chicago	FI10610	5cf5924c-e9a7-57e3-bc42-6de8a285d78a	BAM	PCAWG.51bd82dd-309f-489d-b8fd-a85701de3736.bam	90169041475	SP48073	ad605919-3a0c-4424-b6ed-6b34c6ec4baf	DO22324	LGG-US	PCAWG	case	no	2e-05
CNS-Oligo	PDC - Chicago	FI10609	524b6393-d8db-51bf-b0fa-fdaae691bbb0	BAM	PCAWG.bbed3f54-7400-4920-8584-94ce2f123586.bam	82918439248	SP48070	ed669e7a-0507-4d52-aafa-91b0876b6a50	DO22324	LGG-US	PCAWG	control
CNS-Oligo	PDC - Chicago	FI8857	69ac68ca-5b6e-59b2-b58f-847158c31173	BAM	PCAWG.7b876c3a-ba1b-4f5f-9cfb-2e9bc63d973b.bam	83442163563	SP48135	dc73f5ff-dca8-4f08-a358-84ee09a7c47c	DO22356	LGG-US	PCAWG	case	no	2e-05
CNS-Oligo	PDC - Chicago	FI8856	a4d05bd0-8137-5d65-be70-43a3e0859bbc	BAM	PCAWG.59378079-3dbd-41f7-b1cb-5b2e5629dab3.bam	105751000000	SP48138	e8da2ca3-1185-44f5-af7f-7cbb28b786d2	DO22356	LGG-US	PCAWG	control
CNS-Oligo	PDC - Chicago	FI26676	c667226d-f032-5be5-80ff-7f4ba631816a	BAM	PCAWG.624eead9-ec42-4b16-ac5a-bad326184d40.bam	80816642597	SP48189	34e48e4e-89fb-4dc1-b91e-37f1b1f10af3	DO22382	LGG-US	PCAWG	case	no	2e-05
CNS-Oligo	PDC - Chicago	FI26675	cf6497ec-35fc-5187-8a34-1b71b182b449	BAM	PCAWG.d787e72c-c0f7-4a1e-a12d-87683d155206.bam	105858000000	SP48192	86aa49c6-3910-4741-8342-fedfa5507783	DO22382	LGG-US	PCAWG	control
CNS-Oligo	PDC - Chicago	FI39	56323c37-cd17-5ed9-836c-8bb329b47435	BAM	PCAWG.c6433fce-cd74-4b12-a4ff-65633b881596.bam	97948105743	SP48263	3c68448f-efcb-4ed2-8676-00f022f82cf7	DO22417	LGG-US	PCAWG	case	no	1e-05
CNS-Oligo	PDC - Chicago	FI38	78671b60-f1fe-5b46-8db6-bd1e47bd0d76	BAM	PCAWG.d7ce1036-fd19-40c3-9c17-b6c946e2b739.bam	103751000000	SP48268	6ca0dbda-7dc2-49fe-b1e6-e4ca71eef7fe	DO22417	LGG-US	PCAWG	control
CNS-Oligo	PDC - Chicago	FI13524	7d11177a-b703-58a7-8f79-f0350ef68665	BAM	PCAWG.07a6281c-4f1c-4121-938b-c93f436408de.bam	157784000000	SP48414	a3ab5084-d4a6-4280-a1f2-1abb2d64468c	DO22490	LGG-US	PCAWG	case	no	1e-05
CNS-Oligo	PDC - Chicago	FI13523	65428270-356e-5b65-ba1c-f398fa23380f	BAM	PCAWG.ea887acf-adf0-4359-9274-3d50a36ccd4c.bam	92631678720	SP48408	76424a71-f5ed-453f-bbec-8cba58279dc1	DO22490	LGG-US	PCAWG	control
CNS-Oligo	PDC - Chicago	FI10247	b4704755-3b84-59b9-a6bd-be943f45fcbf	BAM	PCAWG.c4acd2ab-93da-47ff-a5ac-14a9c269bc06.bam	107425000000	SP48426	af33312a-cc0b-4297-ba71-3274c9f62c76	DO22496	LGG-US	PCAWG	case	no	1e-05
CNS-Oligo	PDC - Chicago	FI10246	ffcee5c4-08a4-5c82-a6c7-d7719584cc6b	BAM	PCAWG.f466f409-012f-4833-957b-8de7d21ae60f.bam	109427000000	SP48420	4d451093-229a-42c7-b4f9-8eb3a479c4d6	DO22496	LGG-US	PCAWG	control
CNS-Oligo	PDC - Chicago	FI32305	f5697051-332c-5bc2-8f3f-1a45261ea146	BAM	PCAWG.779c1e2d-d4c1-4806-bd88-4ce0106e5d40.bam	97850721737	SP48480	3517ebf1-c54e-43f2-b6f2-649ecd009f00	DO22524	LGG-US	PCAWG	case	no	2e-05
CNS-Oligo	PDC - Chicago	FI32304	86a0c2f4-d837-5bc8-a382-585950a3367a	BAM	PCAWG.91e95a62-a8a2-4319-8162-f892ed5c80e8.bam	67883905102	SP48486	4ebfeeb8-f60e-4061-bf5d-25471c2652cc	DO22524	LGG-US	PCAWG	control
CNS-Oligo	PDC - Chicago	FI46741	dcb8b364-f2e2-51af-9ddf-8e77a959f86b	BAM	PCAWG.e0281249-419e-477b-b1e4-aa7d3be8a656.bam	82246569241	SP48504	cccb65b3-370f-4ad1-8390-9620f5662f27	DO22536	LGG-US	PCAWG	case	no	2e-05
CNS-Oligo	PDC - Chicago	FI46740	f11dd661-dbfc-5a8f-b7f9-888b51c57c94	BAM	PCAWG.9eea842b-353b-42c0-b942-0b2ed79cd1ee.bam	66279815433	SP48510	737c21ba-2fd8-4313-8d21-87ccddad6967	DO22536	LGG-US	PCAWG	control
CNS-Oligo	PDC - Chicago	FI14471	64d72221-11cf-579d-a2a3-cd65b9f64a04	BAM	PCAWG.8a0b525b-ca5e-454b-9fa9-30088c29a103.bam	110032000000	SP48534	5e7fe1c0-cd63-4e1a-bfc4-b8bfd5571bb6	DO22548	LGG-US	PCAWG	case	no	1e-05
CNS-Oligo	PDC - Chicago	FI14470	3db80671-fdcc-5094-90fd-14c3807bce82	BAM	PCAWG.4141525c-4196-43ca-86dd-1acad4b39df8.bam	86891119881	SP48528	35a126e9-0ef2-4b9b-b5ee-ee40ad2621c9	DO22548	LGG-US	PCAWG	control
CNS-Oligo	PDC - Chicago	FI1577	c415f8a0-19ec-5db0-aa44-21ff5c6bf2a4	BAM	PCAWG.64b83db8-23f5-47bf-87eb-db43a296da9c.bam	168352000000	SP48850	19d4d824-2544-4fcd-a26c-8e9d39058f17	DO22720	LGG-US	PCAWG	case	no	1e-05
CNS-Oligo	PDC - Chicago	FI1576	2faf1ab5-d64b-5110-851f-e2b4a056af2d	BAM	PCAWG.ca954152-62cc-428f-854d-436b7d29b901.bam	85419949348	SP48844	652c7a59-4a6c-4798-a490-c664207b6ef2	DO22720	LGG-US	PCAWG	control
CNS-Oligo	PDC - Chicago	FI27148	d097f82b-201e-5e53-bc5e-273ad5311304	BAM	PCAWG.542afa3c-0a47-42ae-a47c-cc09db098043.bam	159085000000	SP48888	3cebbd99-6933-4979-af50-8ce721ed3ba6	DO22736	LGG-US	PCAWG	case	no	0
CNS-Oligo	PDC - Chicago	FI27147	45cd30f7-18c7-5658-8b3a-1e9ad0b98042	BAM	PCAWG.1fae200e-043b-46c4-a4ca-87324c056732.bam	140518000000	SP48882	68785b01-9af6-448f-a8ec-2547ad4ca9e4	DO22736	LGG-US	PCAWG	control
CNS-PiloAstro	collaboratory	FI9495	5a2a730d-04e1-5505-aa36-fd159ebeb8ad	BAM	c5eb3c6448049bae734e9f98c112bd27.bam	128000000000	SP79172	bc4e0cb9-65a9-5b3e-a52e-9fbe266883ec	DO35869	PBCA-DE	PCAWG	case	no	0
CNS-PiloAstro	collaboratory	FI9494	a8dba9c9-e20b-5192-97ca-eb13aa9ac9de	BAM	d583900c6c9384a4f3ee9554a7c5ee60.bam	82258000000	SP79482	885169f1-6ed1-5ab0-a99e-03ef475b04e1	DO35869	PBCA-DE	PCAWG	control
CNS-PiloAstro	collaboratory	FI52137	b6a52a79-e3a8-51b7-9e3a-210a4ac4a35e	BAM	fa2d5ea185397ffd599eb8856347ba90.bam	95692000000	SP79175	8fab2666-321a-5e42-a56d-8e7188f92bf2	DO35871	PBCA-DE	PCAWG	case	no	0
CNS-PiloAstro	collaboratory	FI52136	6c73b0cb-de8a-5139-8fee-8104518af35a	BAM	5f069b34d278bac480a516d0b31d5888.bam	102660000000	SP79486	98532f8a-8613-5be2-8ba9-5f5072e2d322	DO35871	PBCA-DE	PCAWG	control
CNS-PiloAstro	collaboratory	FI20499	40608ae6-04a0-5d40-902e-0cb8840088b0	BAM	c98a9682b9e2b3ac9edcb1f34ca92cdc.bam	126420000000	SP79178	3d1bf93e-b4fe-539c-9f64-235ce9746fc8	DO35874	PBCA-DE	PCAWG	case	no	0
CNS-PiloAstro	collaboratory	FI20498	2810a5c3-cf90-5e9a-a0fa-e8b0c23363d3	BAM	49d695f8fad0fc7a4f54f527d45a02be.bam	103220000000	SP79490	dccc492f-5bb0-55c0-a3ee-bd257a92301d	DO35874	PBCA-DE	PCAWG	control
CNS-PiloAstro	collaboratory	FI9477	30cea164-43fc-5614-bf83-6b68e5ad3ced	BAM	84033a3aeb7447582f860e0a228c7fff.bam	86009000000	SP79181	5d7e3628-b8c5-56c3-b95a-c2972a4f18f4	DO35877	PBCA-DE	PCAWG	case	no	0
CNS-PiloAstro	collaboratory	FI9476	84198547-e9af-52c5-a672-6fc8690fb154	BAM	0bafda03094c1ea07915f819d4edf38f.bam	94861000000	SP79494	ad82c551-51b4-53bd-999c-37776c8404ef	DO35877	PBCA-DE	PCAWG	control
CNS-PiloAstro	collaboratory	FI758	357f6300-05fa-5729-8911-1f196bb7ab33	BAM	12d10f65ed544b53b7329bf2d9eabbd1.bam	105330000000	SP79184	d9bb3458-1238-5ef2-b12c-9fc42668bcc8	DO35880	PBCA-DE	PCAWG	case	no	0
CNS-PiloAstro	collaboratory	FI757	23ccaf55-c8d3-553b-b2dd-d7cba5a5b329	BAM	0a8e7cb6e15b1a96f04d64325e03d003.bam	87003000000	SP79498	2af119fb-a5bc-5a69-ba0a-810cb6053a50	DO35880	PBCA-DE	PCAWG	control
CNS-PiloAstro	collaboratory	FI11361	2bb43b10-dcd2-5c16-8f30-40d1f1d87d7d	BAM	1f31fd0b8cf5abca3c7bf093bd649d29.bam	122370000000	SP79187	2c120ff0-daec-5ea6-99f6-adcd0131c278	DO35883	PBCA-DE	PCAWG	case	no	0
CNS-PiloAstro	collaboratory	FI11360	7b897244-2c59-5058-a198-0d65fd81d707	BAM	e6185ae5e4683b06a3916150411d640d.bam	82096000000	SP79502	d0c84800-046e-5dc2-abe4-322892c03c25	DO35883	PBCA-DE	PCAWG	control
CNS-PiloAstro	collaboratory	FI22191	b232e123-f279-5c00-8883-e93db83ee2d3	BAM	a3df813b367ae10952749d17a5ead29e.bam	125990000000	SP79190	db39b7e1-716d-5f29-b5fd-38724e551c6c	DO35886	PBCA-DE	PCAWG	case	no	0
CNS-PiloAstro	collaboratory	FI22190	6635154d-8062-5f08-8659-19b64b84a5c4	BAM	ccac1418c8ead4267760f2e361c99983.bam	82812000000	SP79506	ed4753ea-8f56-5217-a8ad-6c7c26706302	DO35886	PBCA-DE	PCAWG	control
CNS-PiloAstro	collaboratory	FI48113	343502a9-cc83-5575-a8f4-686a1eed85b3	BAM	3b01655134f5ce8442f70451895bac3d.bam	98428000000	SP79192	c7f4780a-eae9-5df6-a8cd-bad08d16605d	DO35889	PBCA-DE	PCAWG	case	no	0
CNS-PiloAstro	collaboratory	FI48112	1ba42d37-23e2-56c5-9e56-b6dbd9ebb263	BAM	64e287631b1398fdb917c842564d8edd.bam	89730000000	SP79510	321c33a6-2f8e-537a-bf0e-f8d672e9a6a2	DO35889	PBCA-DE	PCAWG	control
CNS-PiloAstro	collaboratory	FI22173	d2a14aeb-a384-51b1-8704-fe76a9a6f5f5	BAM	990e4ca041cdfdda943280fdaaf8db64.bam	126930000000	SP79195	6520d1e1-d6ab-535f-8a9a-816a4bb5c3f6	DO35892	PBCA-DE	PCAWG	case	no	0
CNS-PiloAstro	collaboratory	FI22172	afa28bb0-b82a-5574-ae07-766924072534	BAM	77822df63c46b2c58e35a388c59e6a1a.bam	86977000000	SP79514	c078a37e-8c0d-55fb-9228-53c400dffc1a	DO35892	PBCA-DE	PCAWG	control
CNS-PiloAstro	collaboratory	FI40196	e9d6790c-dbf2-5327-a4ff-8c1ca3405939	BAM	a7273583ed8c09a537b6629ec377542a.bam	84713000000	SP79198	898ae2cf-8a74-5504-811f-f7823f653633	DO35895	PBCA-DE	PCAWG	case	no	0
CNS-PiloAstro	collaboratory	FI40195	4f11a036-4427-53de-b03b-9d1125715f91	BAM	f4823ba6d98db2e22d2d36bf9266d75f.bam	79755000000	SP79518	029ff56a-a3ac-536d-87e8-9e1fe39584d1	DO35895	PBCA-DE	PCAWG	control
CNS-PiloAstro	collaboratory	FI51604	eecc9972-8af6-55be-969b-0a872596c869	BAM	228c15aa0567264fb9184094173d2dc5.bam	113580000000	SP79201	ea801320-3dab-5ae7-94d7-a176e50ba465	DO35898	PBCA-DE	PCAWG	case	no	0
CNS-PiloAstro	collaboratory	FI51603	98595d24-2c4c-50f9-9c17-93e593b7092f	BAM	5785dcb223bff8e519fdbbc5a8cefc00.bam	90746000000	SP79522	da90f542-6ad5-5a77-96e5-264df9afba2c	DO35898	PBCA-DE	PCAWG	control
CNS-PiloAstro	collaboratory	FI3108	13071aff-a184-54b8-a424-8bff92282e71	BAM	053b909dcf2c4d1a4aba94a7f4fd0299.bam	92523000000	SP79204	21a5426a-594b-5f7d-9dcc-cfdd1e6c9bf4	DO35901	PBCA-DE	PCAWG	case	no	0
CNS-PiloAstro	collaboratory	FI3107	93055e19-7c65-5eaa-a888-cc7548b8a2c3	BAM	21c86afd00c0f4f713ef3601e7573b36.bam	86284000000	SP79525	df15ecaa-cd0b-57af-aa14-1c54a96f6147	DO35901	PBCA-DE	PCAWG	control
CNS-PiloAstro	collaboratory	FI31785	143a3643-262b-5437-ad49-9846c37aa3fc	BAM	d78c70643f79c1def4ce567664de8bb3.bam	108260000000	SP79207	28eb80dd-dc9e-5f61-8a4c-33ff49c6e36e	DO35904	PBCA-DE	PCAWG	case	no	0
CNS-PiloAstro	collaboratory	FI31784	f793a1ec-5c7d-5b59-845a-9d280325bb25	BAM	186bb913d908cba326ca587c329c6f07.bam	96475000000	SP79529	1cbc6e37-ff67-5a90-9044-fa33f734669a	DO35904	PBCA-DE	PCAWG	control
CNS-PiloAstro	collaboratory	FI34321	e62a33b0-8200-5a16-baff-31b1a62a6281	BAM	4cad92f8878dee625c0eb307974d3c8a.bam	108680000000	SP79210	29cc0597-f52f-5339-ad95-404846263c74	DO35907	PBCA-DE	PCAWG	case	no	0
CNS-PiloAstro	collaboratory	FI34320	2ac72a1e-2e68-5169-a9a5-815dd0c51c38	BAM	cbd5d37f2ef9a21bfaff22bd0f36509a.bam	113650000000	SP79533	8d5dc88a-ef34-5eab-86c4-2642a11c2e0f	DO35907	PBCA-DE	PCAWG	control
CNS-PiloAstro	collaboratory	FI31803	1d8b4dc1-56ad-5082-8648-3a736f043824	BAM	370609baca36c42b810653f1890463c6.bam	112820000000	SP79219	d232d1c2-c596-5935-ae18-64c0b885510b	DO35916	PBCA-DE	PCAWG	case	no	0
CNS-PiloAstro	collaboratory	FI31802	61d76f36-ba2c-5d6d-bf62-34d98eb99ddc	BAM	2c35ae764ca3924721fe57f4bbbea0a2.bam	133280000000	SP79545	8443f1e3-16e9-5adb-bd23-0242396ac0a7	DO35916	PBCA-DE	PCAWG	control
CNS-PiloAstro	collaboratory	FI21500	cdadf882-2ccf-57f0-9531-ab260189e7c7	BAM	142a6ab53c4b8120e2d2bc0efd8f748c.bam	116090000000	SP79222	13c3aab0-152d-595a-a8e8-6f00160516c0	DO35919	PBCA-DE	PCAWG	case	no	0
CNS-PiloAstro	collaboratory	FI21499	fa308499-66d1-5b2c-9d08-b5fc0508d34f	BAM	5f35f649703caaa45b9971e4d45c9897.bam	133610000000	SP79549	90ef31f7-0262-558e-9c3f-f730136e807c	DO35919	PBCA-DE	PCAWG	control
CNS-PiloAstro	collaboratory	FI53107	1f0adc3f-577e-5781-8226-1269507d9406	BAM	34635ba57f4fb8a0a9de963e09aa0e36.bam	105330000000	SP79225	17a07ca3-cccb-5d04-aa11-322b513f953e	DO35922	PBCA-DE	PCAWG	case	no	0
CNS-PiloAstro	collaboratory	FI53106	e000af91-8fd2-5f6b-ac85-338a32db3933	BAM	2d5b94127a6dd04a263cf971898f6afd.bam	104200000000	SP79553	bae9e789-be75-51fd-b94c-1e04cb8e2661	DO35922	PBCA-DE	PCAWG	control
CNS-PiloAstro	collaboratory	FI10169	3e7c70f4-bed0-5585-80f6-9840e016738d	BAM	4a404f309554c04703579432985c3ecc.bam	154350000000	SP79228	a6acf340-6b20-539b-960f-dbb8c4f5c19b	DO35925	PBCA-DE	PCAWG	case	no	0
CNS-PiloAstro	collaboratory	FI10168	56cb0512-c9a2-5751-8034-a78953bb4954	BAM	c48e9b9d642f7d0f8c9f866978b82dc8.bam	89066000000	SP79557	14b01e9b-e416-51a7-baa9-ecaf8e540e01	DO35925	PBCA-DE	PCAWG	control
CNS-PiloAstro	collaboratory	FI32479	1645434a-b6c6-5d96-a252-cdb5ae1c5d20	BAM	436e2a8e549a4e3c6c3cb23e16519e55.bam	114680000000	SP79231	95808e52-b7a7-55ac-a443-5d16406d18fa	DO35928	PBCA-DE	PCAWG	case	no	0
CNS-PiloAstro	collaboratory	FI32478	3184108b-ef13-5e9a-ac00-03173d1cbac4	BAM	083f985ab3a2c2c7e14e8909e1eb774a.bam	113760000000	SP79561	403e9e40-39bd-5d30-bfb7-392cf22e47c7	DO35928	PBCA-DE	PCAWG	control
CNS-PiloAstro	collaboratory	FI42631	c37d6cc7-fb13-5480-98e4-045b57541e6d	BAM	27c1807724ea7ccc918fc9d21ac6abe8.bam	111980000000	SP79234	81ee85e9-bfc0-5ac7-b52f-e84694d37552	DO35931	PBCA-DE	PCAWG	case	no	0
CNS-PiloAstro	collaboratory	FI42630	366a87cc-1e62-545f-adee-9c97176eb331	BAM	dbd3350f3304555c2b8623ffddf8b0ea.bam	132700000000	SP79565	2ea114df-da95-5c2b-af9c-52bad0cc7580	DO35931	PBCA-DE	PCAWG	control
CNS-PiloAstro	collaboratory	FI10187	f42542ca-f8e2-5bb0-bbb6-0f68b3b12aeb	BAM	ae20b67ce40a54bb37767171f1fb3677.bam	99003000000	SP79237	29954f88-64e0-5bd6-96d7-a37d79b2b114	DO35934	PBCA-DE	PCAWG	case	no	0
CNS-PiloAstro	collaboratory	FI10186	52198553-a59f-571d-8a92-49b012a2dfc5	BAM	bbefc0d80df3db1591b9cc49dfb7131d.bam	159650000000	SP79569	250c12fd-ddd4-57f8-9c45-eb41e4579c54	DO35934	PBCA-DE	PCAWG	control
CNS-PiloAstro	collaboratory	FI4303	1e3fd2a0-7269-5fcb-af2c-4be95fa4362f	BAM	72d8e56c47981514fcb9a77e5f174423.bam	125930000000	SP79240	b8763c06-c1d8-5e95-adcd-5885906788d0	DO35937	PBCA-DE	PCAWG	case	no	0
CNS-PiloAstro	collaboratory	FI4302	c48daf0c-c631-5ed2-a180-b0a682a61446	BAM	48e3408ed309f79b090b9a63a56da211.bam	130210000000	SP79573	a7df6ff6-d3dd-516d-97db-cc798994251e	DO35937	PBCA-DE	PCAWG	control
CNS-PiloAstro	collaboratory	FI17186	955e2976-bd7f-5ee8-b5f2-5ce5b3bb519d	BAM	a4394eb2a69485ca99cc9eca862a1664.bam	121410000000	SP79243	f2fb38d7-25c6-5507-ad54-872d1109a898	DO35940	PBCA-DE	PCAWG	case	no	0
CNS-PiloAstro	collaboratory	FI17185	ea6b4e35-61aa-57ca-a3a2-af642012e8e9	BAM	ff3198832a4aa11f52dc92671ce82a86.bam	116810000000	SP79577	3889d6f0-0047-57a3-b185-d4441422d9c6	DO35940	PBCA-DE	PCAWG	control
CNS-PiloAstro	collaboratory	FI25405	70c7b3fa-de13-5ab7-a7fb-7282c7c7997b	BAM	29811b0a0878ffbe36a7420f21ecc3c4.bam	138390000000	SP79246	f0c9a33f-cef0-5968-a3bf-330353f65228	DO35943	PBCA-DE	PCAWG	case	no	0
CNS-PiloAstro	collaboratory	FI25404	369bcd6e-360e-5528-a9cb-d7abc462805f	BAM	1c24069b080ac86f84cb86ee8b7bc578.bam	122360000000	SP79581	9ae2c006-fcaa-56dc-827d-f45b3b32d40c	DO35943	PBCA-DE	PCAWG	control
CNS-PiloAstro	collaboratory	FI4064	1005c83a-d463-5fc4-85fb-10e141701fed	BAM	a562591d4321c9c483a922143c7f6c20.bam	93865000000	SP79249	05ce7e9a-06e7-591b-940e-9546d122ac26	DO35946	PBCA-DE	PCAWG	case	no	0
CNS-PiloAstro	collaboratory	FI4063	673c8e9d-532c-5255-ba3f-1a80fa5a8f2e	BAM	2322f088f34f89a7878308c76f38f2d0.bam	94677000000	SP79585	e8b8b0e7-4841-5851-9c53-59c581e5c71b	DO35946	PBCA-DE	PCAWG	control
CNS-PiloAstro	collaboratory	FI29546	f8426799-e074-5204-b9e5-2ddd460f6e20	BAM	dd50c81fc88d9c3f1b36b76ef0dddcc3.bam	109730000000	SP79252	e92da90d-7ff9-54b6-bb22-caca48c10aba	DO35949	PBCA-DE	PCAWG	case	no	0
CNS-PiloAstro	collaboratory	FI29545	c3b99c4c-bb30-514f-b28e-e0649852f002	BAM	7fa5d9528b1ae5680b1701afc4452636.bam	101580000000	SP79589	6f95dcaf-8b23-5b03-b7e7-c3853671771f	DO35949	PBCA-DE	PCAWG	control
CNS-PiloAstro	collaboratory	FI24852	fa618964-7af0-5da2-95a1-26582a173395	BAM	70bbb07a6ac355a9860aef2168fd8ba0.bam	99240000000	SP79255	d2a5ebc7-e1ea-504a-893d-7c5f62f5678d	DO35952	PBCA-DE	PCAWG	case	no	0
CNS-PiloAstro	collaboratory	FI24851	e7a11849-812d-584d-a96f-b2d511341ebb	BAM	8dd03301de831a0f7ce09f8d7dd3ccfe.bam	96916000000	SP79593	650d2727-e003-5d1f-8f83-3538c9f895e7	DO35952	PBCA-DE	PCAWG	control
CNS-PiloAstro	collaboratory	FI8913	0f0532a5-59ab-5e96-816f-26b8ab84cb3f	BAM	51ee639aaf8b04b335f00e937a87463a.bam	119340000000	SP79258	1938ffc7-4a51-5543-8b3a-1e4bf435cb77	DO35955	PBCA-DE	PCAWG	case	no	0
CNS-PiloAstro	collaboratory	FI8912	727213ea-3f1f-5d0d-8932-006c1efba8c0	BAM	52e2492336955332d28d6c4ee3029fc2.bam	99606000000	SP79597	2ea79ac1-051a-5ee9-81db-4379969561f9	DO35955	PBCA-DE	PCAWG	control
CNS-PiloAstro	collaboratory	FI30791	85c394a8-dc17-54b4-9bab-7ec6ed202825	BAM	6817768c60d972a8cc3d864f70306979.bam	122450000000	SP79261	dfb31309-9864-5558-b048-b0c320b40037	DO35959	PBCA-DE	PCAWG	case	no	0
CNS-PiloAstro	collaboratory	FI30790	ca5e2f80-7fc6-5504-8a4f-23f3a6cc7175	BAM	7af7bc659591e3da392057cc4d59aa1c.bam	101010000000	SP79601	63f53daa-c92c-57ca-9423-64cacdc30f53	DO35959	PBCA-DE	PCAWG	control
CNS-PiloAstro	collaboratory	FI39455	b543b60f-f6dd-5d28-bcc1-ccae63a064de	BAM	130daa1199ded8e4d5e32f5428e24dd3.bam	129730000000	SP79264	5af722cd-56d2-5c51-b25e-e5fe0b5bf0e8	DO35961	PBCA-DE	PCAWG	case	no	0
CNS-PiloAstro	collaboratory	FI39454	bca5d909-fc91-54e4-89e8-cfa2024ca277	BAM	45cc468845e960ee1365f849f2002c1e.bam	108330000000	SP79605	273508d2-95df-5629-b2a3-42dfc43aff9d	DO35961	PBCA-DE	PCAWG	control
CNS-PiloAstro	collaboratory	FI8949	fc1954cb-6d8f-54b0-8d1d-3915b804381f	BAM	6743412cd0945ea5ba50a518341e5638.bam	101220000000	SP79267	cd4e89f9-8a1a-5c5c-8618-7db33a26f2ce	DO35964	PBCA-DE	PCAWG	case	no	0
CNS-PiloAstro	collaboratory	FI8948	d11099cf-359f-546c-a490-be3754d2e100	BAM	58ec35d5a0894705d3e83cd163496d25.bam	115990000000	SP79609	8ecc9fca-244b-5ba4-8c31-a4658fd86517	DO35964	PBCA-DE	PCAWG	control
CNS-PiloAstro	collaboratory	FI19214	b7955c4d-0430-5a1a-9c2d-d2e17922106c	BAM	6351ca0ec89dd2177e670058941523ea.bam	136790000000	SP79270	64826a66-d89b-591f-86e6-8d25c82e85f1	DO35967	PBCA-DE	PCAWG	case	no	0
CNS-PiloAstro	collaboratory	FI19213	ade60073-7891-578f-ba88-5b7a277291e6	BAM	eae5983660fe485f792a275cdca0acb6.bam	94776000000	SP79613	c5c20a6c-c4a1-5ae3-8acf-61229b003a1c	DO35967	PBCA-DE	PCAWG	control
CNS-PiloAstro	collaboratory	FI47675	f3b95add-6882-57b3-a18f-65f67e67b99a	BAM	f9275d76fc21f16ed115ad009b87a942.bam	111940000000	SP79279	03b553bf-b13c-5507-b5b8-214096387619	DO35976	PBCA-DE	PCAWG	case	no	0
CNS-PiloAstro	collaboratory	FI47674	409682ea-d0f8-5063-baef-b123648298d1	BAM	7029ed66e16b07b53f0ab62f95fb8342.bam	107790000000	SP79625	e6811c0c-269e-5d28-9897-95219975780c	DO35976	PBCA-DE	PCAWG	control
CNS-PiloAstro	collaboratory	FI7792	6a99f561-f54d-54cc-99cd-89f47fbd8e91	BAM	b792c29f64c9c04a4f5aef76b487ccbd.bam	92159000000	SP79282	3bb1d3cf-ac4d-51d0-a638-106c2ecd7dde	DO35979	PBCA-DE	PCAWG	case	no	0
CNS-PiloAstro	collaboratory	FI7791	4c312668-5bf3-553f-a87f-e642527e24b0	BAM	7ebc22c8885a7a9f5051c55286218640.bam	94817000000	SP79629	94a6da26-e074-5e24-8e14-9ad2aa1992ef	DO35979	PBCA-DE	PCAWG	control
CNS-PiloAstro	collaboratory	FI50651	f7eef6e6-8176-56c6-998d-a28aff9e4b55	BAM	13195b1d7ab636e0f06fd86866de37f8.bam	82941000000	SP79285	e4a3a875-847b-5155-a671-1eebd73db6c1	DO35982	PBCA-DE	PCAWG	case	no	0
CNS-PiloAstro	collaboratory	FI50650	3387a401-4b41-5430-949e-a95ed2eb49c6	BAM	f7442fd57e7039721d9d154e7dfa32d3.bam	119670000000	SP79633	5349c8da-9866-5d9b-b296-a6c3dda72614	DO35982	PBCA-DE	PCAWG	control
CNS-PiloAstro	collaboratory	FI38810	0b979273-a32f-5bfe-98af-9b4d0abbf928	BAM	7a6688a301f0a01b774d4548b3971627.bam	122880000000	SP79288	12e703b9-41f8-51af-8476-d5965cbc8ab1	DO35985	PBCA-DE	PCAWG	case	no	0
CNS-PiloAstro	collaboratory	FI38809	4011c877-49b6-5bec-bc90-096b1d34d6f8	BAM	fb7a6b289daf0bad52ac5245057a1e5a.bam	99780000000	SP79637	bf7da4a3-2089-50d1-ac01-3391728da1c6	DO35985	PBCA-DE	PCAWG	control
CNS-PiloAstro	collaboratory	FI49093	5f835188-c321-53c2-8a47-b3eb0bc85fc5	BAM	ac5554a7cc6f4d289552a3cb524b936c.bam	113210000000	SP79291	16d7eebd-727f-5812-854e-c3dd58001cd9	DO35988	PBCA-DE	PCAWG	case	no	0
CNS-PiloAstro	collaboratory	FI49092	2d83a275-875d-597b-8a0b-49079062f0bb	BAM	49ce748aadbe449d9f27cf4f641dea09.bam	114590000000	SP79641	7523e20d-11bf-536c-874f-bbffe6e8b0d6	DO35988	PBCA-DE	PCAWG	control
CNS-PiloAstro	collaboratory	FI18355	10817818-f0c4-5adc-ab0b-4710a580f47f	BAM	f9c3fa192d95324870f3c1cc795a42ee.bam	145000000000	SP79294	3672e3d4-0549-5e5b-9083-17bb7a2550a6	DO35991	PBCA-DE	PCAWG	case	no	0
CNS-PiloAstro	collaboratory	FI18354	3e08ab16-1bb6-5a8e-8e66-e5583f5b2caf	BAM	f155542ee365f880aed5c25fd03b86fc.bam	140860000000	SP79645	ac6c2906-44bd-5356-9b9d-ba577dca25d0	DO35991	PBCA-DE	PCAWG	control
CNS-PiloAstro	collaboratory	FI38828	f6b881e3-d4c0-50b2-a43a-870f84a15291	BAM	ddca9e0f84158e552ae820a4d632c211.bam	103950000000	SP79297	481bff50-24c7-5012-bcde-4b34607c7319	DO35994	PBCA-DE	PCAWG	case	no	0
CNS-PiloAstro	collaboratory	FI38827	c5bfbb62-baeb-59b9-a3dc-569035e75906	BAM	6eb5421d878ce5521e3deeac3990d4f5.bam	103300000000	SP79649	c33ab1ba-d177-5fa5-9c82-67ea9cbedd47	DO35994	PBCA-DE	PCAWG	control
CNS-PiloAstro	collaboratory	FI27801	86bda591-d43e-5eae-b42b-4c7b0f6a4936	BAM	60708faddc660f02b3f803ba3c28db57.bam	107490000000	SP79300	06ca9626-dc73-5e04-a6e9-d39e9b8402b3	DO35997	PBCA-DE	PCAWG	case	no	0
CNS-PiloAstro	collaboratory	FI27800	6b4ff47b-c41e-57ea-827f-29be2b430aae	BAM	e5ec3c4e343573ca19cfd823644debf4.bam	115450000000	SP79652	4bb2cb65-5c2c-5fb6-9854-811bab414c25	DO35997	PBCA-DE	PCAWG	control
CNS-PiloAstro	collaboratory	FI26920	a16f815b-4ba6-5583-b0be-b2c63cb9b08e	BAM	a07eab9ae660e5d6b051ec197d4a3d89.bam	112640000000	SP79303	b1d973bd-19fa-5f0f-8e40-1b33996633bd	DO36000	PBCA-DE	PCAWG	case	no	0
CNS-PiloAstro	collaboratory	FI26919	14739c3b-ddbf-5f2e-92d0-39a982bc94a3	BAM	b1f4b86ba5f54870fd85899e63e7baed.bam	110280000000	SP79656	c60517e2-cfa4-5ce0-b5e0-6c65d5c0637a	DO36000	PBCA-DE	PCAWG	control
CNS-PiloAstro	collaboratory	FI37446	cbc088f8-2e54-5a86-a316-cac72453450d	BAM	b9ec2b97e348669f3a021a024a9f187b.bam	111520000000	SP79306	90548ede-928e-51a5-a08b-d81b3c192120	DO36003	PBCA-DE	PCAWG	case	no	0
CNS-PiloAstro	collaboratory	FI37445	496968d0-bd6a-56f7-8752-94ac31b6f066	BAM	b2565ec72c93f116e5f0d234f0a4e249.bam	95837000000	SP79659	4dec6ab8-c35d-5418-9a6c-424a5eaacb7e	DO36003	PBCA-DE	PCAWG	control
CNS-PiloAstro	collaboratory	FI47829	dd49bb71-8e27-5368-93bd-69963022f5f0	BAM	5945305b1832dfaffe03d0af3fd226fb.bam	97075000000	SP79309	41def997-e9a5-528d-8f72-ee4637e5ec17	DO36006	PBCA-DE	PCAWG	case	no	0
CNS-PiloAstro	collaboratory	FI47828	c20036c0-f843-5cc8-9feb-cd60de3bf1ec	BAM	f3d188b2bc6683c91358327970d23258.bam	103360000000	SP79662	6810f539-4adc-516c-b946-f7b1050ec159	DO36006	PBCA-DE	PCAWG	control
CNS-PiloAstro	collaboratory	FI5076	5a2532f3-d112-5fe9-b5a5-ef3d9100d279	BAM	81eda0bc1fc8497401deb505b271a0e6.bam	107990000000	SP79312	c625a151-c6ba-5e01-b232-e56e8b8851df	DO36009	PBCA-DE	PCAWG	case	no	0
CNS-PiloAstro	collaboratory	FI5075	33c5484d-b938-536e-8b36-c6d477682f84	BAM	d5a1438ff0a5cc515b97fccb6804daf6.bam	85427000000	SP79665	bfb83a19-c166-5a0f-ade3-db0418b90cb5	DO36009	PBCA-DE	PCAWG	control
CNS-PiloAstro	collaboratory	FI16084	162140c8-577a-5397-943e-1ac3c2a23845	BAM	28584670f12b94578629662c988616fb.bam	85881000000	SP79315	65daa428-40a6-5176-a419-f154518980aa	DO36012	PBCA-DE	PCAWG	case	no	0
CNS-PiloAstro	collaboratory	FI16083	daa3ae65-9278-59cf-8139-64f8923ab5e9	BAM	297b28e635fdbe1ccfea01865daa9e0d.bam	87769000000	SP79668	97f247db-b7b0-57b3-9a76-c71738d2dec3	DO36012	PBCA-DE	PCAWG	control
CNS-PiloAstro	collaboratory	FI26938	52211027-c8f2-5a1c-a164-6a818de26b06	BAM	3d84dd90da383176123da2e537179c8c.bam	90189000000	SP79318	849f8733-8438-5af2-80a6-e0c4c5bcb693	DO36015	PBCA-DE	PCAWG	case	no	0
CNS-PiloAstro	collaboratory	FI26937	0e81e1c3-8154-5ce2-87fa-dc19b27170da	BAM	cf37edc236e63a0d4ab26a2884401f4b.bam	93440000000	SP79671	06fdd16c-ec0f-5656-b3bb-63774802d887	DO36015	PBCA-DE	PCAWG	control
CNS-PiloAstro	collaboratory	FI37206	505a24c4-87f1-5618-b832-98a21c59f2a6	BAM	36fd3928025b0b06b3dbcd9c160df360.bam	85245000000	SP79321	2a536cfc-98d5-55e7-8d43-20a4e96673ef	DO36018	PBCA-DE	PCAWG	case	no	0
CNS-PiloAstro	collaboratory	FI37205	00a7a526-466e-5552-b87f-fc82cb5d72be	BAM	f216e54bf791f7843895197eb718b985.bam	97982000000	SP79674	247d31ce-9530-569e-b330-a6de334412ce	DO36018	PBCA-DE	PCAWG	control
CNS-PiloAstro	collaboratory	FI47847	ee5b8855-6b81-502c-b00d-a9c920cd7f05	BAM	acca173f396be58da4f20fd869fbb2ad.bam	89313000000	SP79324	cb6c8f58-5d49-5ca1-a084-c78ff200b738	DO36021	PBCA-DE	PCAWG	case	no	0
CNS-PiloAstro	collaboratory	FI47846	7cdafff8-f2b5-57ec-ad1e-e815c803ae5b	BAM	251a10260e7a51e326af1703d5664145.bam	90793000000	SP79677	9f931ad8-59ff-5772-a0a7-09feffd5dc3f	DO36021	PBCA-DE	PCAWG	control
CNS-PiloAstro	collaboratory	FI5094	59ed3f3e-80e5-5207-9fdd-918b47fdbaa2	BAM	788abfc07cb72fc09a14ddce024b32b1.bam	91482000000	SP79327	8581cdcf-1f8c-59e9-832c-605bfe8c61af	DO36024	PBCA-DE	PCAWG	case	no	0
CNS-PiloAstro	collaboratory	FI5093	96628333-7abe-5381-8342-09107d7c0640	BAM	44eee69a2ea1e3f267a801b531f98f32.bam	91465000000	SP79680	579e6dc3-a6ad-5ac8-8ea5-097f45f093d3	DO36024	PBCA-DE	PCAWG	control
CNS-PiloAstro	collaboratory	FI5441	e9a437ac-a648-5fa4-91ce-ec2695420d17	BAM	6bfaa0c9122c5a96b8187cb0ebbfc25b.bam	86082000000	SP79330	8d857d86-bd15-576a-8c11-ee66de353b78	DO36027	PBCA-DE	PCAWG	case	no	0
CNS-PiloAstro	collaboratory	FI5440	057e5080-28ae-5805-8bc1-da69cd073582	BAM	faf1b792460ab5e632ad25f2eeb18d13.bam	99107000000	SP79683	aa15138c-80d9-5627-9059-f76bef408fd2	DO36027	PBCA-DE	PCAWG	control
CNS-PiloAstro	collaboratory	FI17900	2ab0b267-0000-5e3b-b9d6-a041e30a79d4	BAM	4b0d2b2f16304d2bea6e86ccd3c5a5fa.bam	86973000000	SP79333	906c5064-60bb-580d-9598-d024a4804233	DO36030	PBCA-DE	PCAWG	case	no	0
CNS-PiloAstro	collaboratory	FI17899	16a029f6-5b18-58da-be08-3fccbc64946c	BAM	2c709989084599b3d5ec963797522b3c.bam	86028000000	SP79686	16b44539-5e66-558c-8491-cf72e2b0880a	DO36030	PBCA-DE	PCAWG	control
CNS-PiloAstro	collaboratory	FI28599	f4a3f24f-df39-56f9-aef7-ca5d0db3af8c	BAM	792c403a59a3e3d07ee2ee54b60f14da.bam	85611000000	SP79336	2de21ad1-5fab-55c5-8cb6-dcd5e16e888d	DO36033	PBCA-DE	PCAWG	case	no	0
CNS-PiloAstro	collaboratory	FI28598	4d97e689-6c27-5d8f-b34b-41bb5f236eb6	BAM	536102c27f0fadda6889e3b10ef14283.bam	91496000000	SP79689	a9ffeedb-60c2-5ffd-886c-04355eb2eab8	DO36033	PBCA-DE	PCAWG	control
CNS-PiloAstro	collaboratory	FI37685	1675bfff-4494-5b15-a96e-c97169438715	BAM	07882e1ad9abb1f834d82e32b042c789.bam	91538000000	SP79339	cf93db2a-e732-5906-9843-1ee6ae518658	DO36036	PBCA-DE	PCAWG	case	no	0
CNS-PiloAstro	collaboratory	FI37684	05f46777-5dc5-54d2-bae2-3f7969328026	BAM	037746b2fdf0dd87f8bf594b7405e392.bam	99464000000	SP79692	769cc389-ee40-5dea-920c-c3fb48aeed96	DO36036	PBCA-DE	PCAWG	control
CNS-PiloAstro	collaboratory	FI48263	a9570f92-1420-589b-97f2-a07ab4dbb4b8	BAM	381641d5f4678ea63b8f548ce36e46db.bam	98201000000	SP79342	0ec19a12-c145-5745-8731-6fd5915508e8	DO36039	PBCA-DE	PCAWG	case	no	0
CNS-PiloAstro	collaboratory	FI48262	a343df40-3045-514b-9eae-01e27e661a00	BAM	c11d91063de35d6ddd4405d7bb9645d7.bam	122120000000	SP79695	5631c651-c19a-5752-b32c-9845985a5dc7	DO36039	PBCA-DE	PCAWG	control
CNS-PiloAstro	collaboratory	FI5898	8fc594f5-9efc-5be7-9859-3eecb4b48fbe	BAM	32b88ec03255e5d6d03dec86da3a13ca.bam	88843000000	SP79345	8d630a1a-d0e3-54e5-af52-6d6634902974	DO36042	PBCA-DE	PCAWG	case	no	0
CNS-PiloAstro	collaboratory	FI5897	5be74755-cc33-506d-ba81-4c0c385a1751	BAM	9d492e8ddbbf9e5e4a58135d13bfae4f.bam	91663000000	SP79698	d6214ca1-3d3c-53fe-99df-d3f43ac69012	DO36042	PBCA-DE	PCAWG	control
CNS-PiloAstro	collaboratory	FI33146	015192e7-1f28-52b2-9eb2-27fec6a1ed59	BAM	a77a097d2177a5f8ade640a9a65b53fb.bam	103770000000	SP79351	46414557-8226-5eec-b6ca-40f3c8baadb4	DO36048	PBCA-DE	PCAWG	case	no	0
CNS-PiloAstro	collaboratory	FI33145	01405936-6933-54de-ad84-b63e910e5ebc	BAM	939762a774f83e2432bcefba8d917293.bam	75932000000	SP79704	f2745824-a52a-5502-a672-02e4c96fba00	DO36048	PBCA-DE	PCAWG	control
CNS-PiloAstro	collaboratory	FI27452	6fc93e8f-9cb3-534b-9c2d-a975c2c89a7d	BAM	c5eb2f08043ca117934dd2f21bda7fcc.bam	126310000000	SP79354	eaf47b0e-6c91-51b8-977c-93e01ef213ce	DO36051	PBCA-DE	PCAWG	case	no	0
CNS-PiloAstro	collaboratory	FI27451	d24f6738-5ae9-5975-9914-c1a4929fc9b5	BAM	b59764f6bdf06a34706ad3dcbf74974f.bam	95019000000	SP79707	547fd1b2-8225-506b-89a8-e8f7d05f8d95	DO36051	PBCA-DE	PCAWG	control
CNS-PiloAstro	collaboratory	FI8653	774541a2-f54d-5a14-92a7-b42479d6cd36	BAM	13b9efe5445d2578986ef41df95d236f.bam	89297000000	SP79357	98295e1a-2a3b-5924-82ef-018ebba77145	DO36054	PBCA-DE	PCAWG	case	no	0
CNS-PiloAstro	collaboratory	FI8652	9bfa666e-b97e-5f86-a44f-1806c9bec02b	BAM	11e55f4501c47931edbbc10cb6c32440.bam	78961000000	SP79710	6a721c55-2fc9-5440-9256-086744cb71ef	DO36054	PBCA-DE	PCAWG	control
CNS-PiloAstro	collaboratory	FI48927	4a705b7e-e592-54b3-91d0-df8f3952cfdb	BAM	bd6a7bf63950be40730f0dc5f1ba8977.bam	96660000000	SP79359	d3e4c5da-f7ab-5480-a742-6256d2e1f8aa	DO36057	PBCA-DE	PCAWG	case	no	0
CNS-PiloAstro	collaboratory	FI48926	35b387fa-4481-5b76-9d3d-3057ffd32da8	BAM	9a38e0299ef16617cbfafbe43522f3a2.bam	108500000000	SP79713	eb111dcb-8c5c-5435-a758-234c15c37ef7	DO36057	PBCA-DE	PCAWG	control
CNS-PiloAstro	collaboratory	FI6506	cf1f4e65-f643-5d30-a2e0-b06892e357d1	BAM	f71ad7f9141d02dffb79accc8d0ea77a.bam	121320000000	SP79365	17e5d461-ce86-59af-9d2c-7dca4c0f914d	DO36062	PBCA-DE	PCAWG	case	no	0
CNS-PiloAstro	collaboratory	FI6505	4b971fd2-8240-5115-ad4c-f65db3e2c1c6	BAM	1499f95a62bc7ca67c0a6156e5189063.bam	112820000000	SP79719	4184c7e5-4b26-5e3d-b7b4-e2d5281828c8	DO36062	PBCA-DE	PCAWG	control
CNS-PiloAstro	collaboratory	FI48963	b617df5e-cf55-5011-ba79-697b14628659	BAM	4c1c194379797b8e06aeb10216a876e2.bam	100910000000	SP79368	e8c444b6-89d5-5c33-bc86-561bb1cbea4d	DO36065	PBCA-DE	PCAWG	case	no	0
CNS-PiloAstro	collaboratory	FI48962	334a3824-0eca-58b7-b764-3151065b8a8f	BAM	a52f00f6e5328773fd5c7e4bd138cda6.bam	105160000000	SP79722	ad61ce9a-36ca-5f08-a227-cf35d4ce418a	DO36065	PBCA-DE	PCAWG	control
CNS-PiloAstro	collaboratory	FI38682	693b50db-010b-5ee6-8626-3a04386452c7	BAM	87c149e03cdd9471f1c768cc6d961961.bam	104670000000	SP79371	df0be794-76f8-5aac-b3e3-702db033ff09	DO36068	PBCA-DE	PCAWG	case	no	0
CNS-PiloAstro	collaboratory	FI38681	bd44425a-0f28-5a08-96c4-8b1c6427cefd	BAM	d6936a1f697299f4abd3441cad2465ae.bam	132360000000	SP79725	dbb38a3e-4bd1-58af-b370-ddc2b7134c7d	DO36068	PBCA-DE	PCAWG	control
CNS-PiloAstro	collaboratory	FI50850	42c4a9c6-db2a-5bef-ad0f-460daf215950	BAM	23481812405fd2c1420253ddcbc0174a.bam	155810000000	SP79374	3adbe35b-d0b4-5e00-9e44-4f845e62da9f	DO36071	PBCA-DE	PCAWG	case	no	0
CNS-PiloAstro	collaboratory	FI50849	f70c10ee-fbc6-5af6-ba82-846afe02e103	BAM	213b4b5fd66ccf69ce356414294afd74.bam	172360000000	SP79728	d09a584f-1b32-54b1-afea-94cbeaa32918	DO36071	PBCA-DE	PCAWG	control
CNS-PiloAstro	collaboratory	FI29224	8b312f80-69d2-53b7-a9f8-ec83e94b5fc7	BAM	1472ca8924948038fdab84a53f254577.bam	168710000000	SP79377	43984046-bce9-5463-b4d4-b3fb22805ab9	DO36074	PBCA-DE	PCAWG	case	no	0
CNS-PiloAstro	collaboratory	FI29223	3d3683d4-581d-5bd4-b279-4e2f0077d6ac	BAM	9992e5737f53974220dcfde3c3e6e0c3.bam	132710000000	SP79731	09388305-4994-5e1f-9b32-01d888c220d9	DO36074	PBCA-DE	PCAWG	control
CNS-PiloAstro	collaboratory	FI40924	2ceb6a18-0387-5b38-9e1c-63d484d4e7eb	BAM	fcbae17d1786bf8af21b7135dc8e3799.bam	132900000000	SP79380	72bf4dd4-cbb0-546a-9ef3-5ac391ef359f	DO36077	PBCA-DE	PCAWG	case	no	0
CNS-PiloAstro	collaboratory	FI40923	6773669a-c341-53f0-ba7b-24dc9f19c481	BAM	a071eee8d77d3b7bd9a49c4b607e8762.bam	136300000000	SP79734	e4076101-aab1-5d97-a46f-a04e4380b017	DO36077	PBCA-DE	PCAWG	control
CNS-PiloAstro	collaboratory	FI29206	467cb757-697d-5e7e-8e17-184257a8abee	BAM	0aaf310b4c1417109340e2e8d424e5b7.bam	133920000000	SP79383	d4c24a98-1e59-53e3-a495-81ba0bb1de8f	DO36080	PBCA-DE	PCAWG	case	no	0
CNS-PiloAstro	collaboratory	FI29205	53d3916b-5153-580b-9691-fec03fbf35de	BAM	5da4f0f7c510a90ba25029b324caea2b.bam	132700000000	SP79737	c56b6282-b801-5952-850f-df9b2509f2bd	DO36080	PBCA-DE	PCAWG	control
CNS-PiloAstro	collaboratory	FI8801	d5f8c5a1-06eb-588a-88b4-41460798076b	BAM	f6557da161605329b17683a630dcd6f8.bam	91968000000	SP79387	48983fe5-8c1f-53f8-9d9a-b22b2439ac65	DO36083	PBCA-DE	PCAWG	case	no	0
CNS-PiloAstro	collaboratory	FI8800	ce69ff13-9b7f-5826-b795-423007ab7413	BAM	72afda410350dd12cb5c03d70f7034b4.bam	97634000000	SP79740	996911d4-ac18-5ff0-bab0-9a2a7a215efc	DO36083	PBCA-DE	PCAWG	control
CNS-PiloAstro	collaboratory	FI30677	dad64995-5754-5eae-a603-7d1686df17c3	BAM	0b9b1f60d3eb990eae66d164633532f5.bam	95482000000	SP79391	9e004c69-8fee-57bc-802d-6672ce8933b6	DO36087	PBCA-DE	PCAWG	case	no	0
CNS-PiloAstro	collaboratory	FI30676	52987d11-d45f-5985-ab37-cb5df4afb286	BAM	72fd6fcb448eb8d57d50a2525497637c.bam	97725000000	SP79743	c617b409-2636-5b38-99b5-916042fe79cd	DO36087	PBCA-DE	PCAWG	control
CNS-PiloAstro	collaboratory	FI29811	7189b2f8-9a8a-5908-a89a-a1bf4fde8e8c	BAM	51bc50b50556f643bbb8aad9c2d5297c.bam	109840000000	SP79395	d5c0a888-da89-5e80-9a6b-1db11459934a	DO36091	PBCA-DE	PCAWG	case	no	0
CNS-PiloAstro	collaboratory	FI29810	546d4d0b-bc20-5120-9861-a55248d42d2a	BAM	8ff7b0a4564b931d7b4d5a1bf6b2d907.bam	96504000000	SP79746	9c3b7171-2c53-5194-8219-c292f4a556ce	DO36091	PBCA-DE	PCAWG	control
CNS-PiloAstro	collaboratory	FI49437	591a5974-dec7-5c16-a3b9-771b6d3dffd9	BAM	5b0050b8444bb0596fcac0336513b79f.bam	95974000000	SP79399	10ce9aa2-7b0d-5b89-9bf8-89fbc461a393	DO36095	PBCA-DE	PCAWG	case	no	0
CNS-PiloAstro	collaboratory	FI49436	82e48e5c-e49a-5c0f-881c-1c3c2da73cd2	BAM	ad46577c2bd2d83b6e325b01cffdbc59.bam	96385000000	SP79750	f5a8bdee-e01b-579d-8717-d6d7a2629235	DO36095	PBCA-DE	PCAWG	control
CNS-PiloAstro	collaboratory	FI41249	ad2fb9b1-759d-55fc-a8e5-417a18c2bb6d	BAM	437a74e3f351765522782e44777254c6.bam	93714000000	SP79403	a5a13315-cec1-56fc-84cd-7f834e5e72df	DO36099	PBCA-DE	PCAWG	case	no	0
CNS-PiloAstro	collaboratory	FI41248	92b650ba-114b-5acf-aa10-7fd4e60cf9cd	BAM	e6936ef6940abb7b58d25b83ef4b7891.bam	119220000000	SP79753	c95b52c3-de0f-5714-84c2-5ace878562b9	DO36099	PBCA-DE	PCAWG	control
CNS-PiloAstro	collaboratory	FI24108	282252f5-c5b0-5819-a8ee-6ebb3bb8300d	BAM	d08efb697fafdfc5dfbb5006db5d067e.bam	110460000000	SP79407	2414ddf7-f0d6-5fb5-a696-6f8cf8bc40bb	DO36103	PBCA-DE	PCAWG	case	no	0
CNS-PiloAstro	collaboratory	FI24107	65c54ccf-c15d-537d-954c-210828cb45d4	BAM	53fa6c142f2dc7335fd08105d6131a32.bam	127810000000	SP79756	95a8edbb-24a6-5c1e-91e5-0c156f5c94d9	DO36103	PBCA-DE	PCAWG	control
CNS-PiloAstro	collaboratory	FI5976	2fb58014-0ac1-5b9d-8965-2174ae151a38	BAM	d947c33cb797fc132debd681345a5591.bam	105800000000	SP79411	d712cf93-a939-5a4e-a593-2d1b3a5104b7	DO36107	PBCA-DE	PCAWG	case	no	0
CNS-PiloAstro	collaboratory	FI5975	55371c74-dc97-5bbe-a7c4-281e76d54635	BAM	47c0d76abd8452b8399ef15a34297dee.bam	101250000000	SP79760	5cb69b19-8c37-5a37-89ab-d8c9724b8f0f	DO36107	PBCA-DE	PCAWG	control
CNS-PiloAstro	collaboratory	FI3386	4d94846f-c207-5ca4-9685-71768afb1a18	BAM	37c53dd8c5e77b5e8becc86fbed0d1d8.bam	104770000000	SP79415	15da4d99-86a6-5cda-82b2-28bf79354a3f	DO36111	PBCA-DE	PCAWG	case	no	0
CNS-PiloAstro	collaboratory	FI3385	b83972dd-8b3e-50e9-b856-9b27ad08c865	BAM	666aad4209b13f1682e2b7fcfa6ed05b.bam	127470000000	SP79764	f861c20a-ce6d-58ce-ba1f-72de01c4b5bf	DO36111	PBCA-DE	PCAWG	control
CNS-PiloAstro	collaboratory	FI37127	636c59f3-e9b6-5e94-b5b4-d654f3774f6a	BAM	6fa1df5c56aecf5ea275ead79c820e7d.bam	93486000000	SP79419	574ffee0-ef3b-5565-897c-ebd945736f93	DO36115	PBCA-DE	PCAWG	case	no	0
CNS-PiloAstro	collaboratory	FI37126	58147e1f-d507-5e08-b882-3209836870ca	BAM	6a96fd49c0681040e26a47f7f0c220e2.bam	128950000000	SP79768	51e1ba4b-9454-5b9e-acf5-8dee5e56d024	DO36115	PBCA-DE	PCAWG	control
CNS-PiloAstro	collaboratory	FI26108	22ed2dc5-e569-59ac-87fa-2f62b19cd678	BAM	45a6077d0785bf851f711c3428b34a67.bam	99432000000	SP79423	1d948903-8df3-5ab0-b16a-b13585e4e3f7	DO36119	PBCA-DE	PCAWG	case	no	0
CNS-PiloAstro	collaboratory	FI26107	d27d4676-ffc7-55e1-a0bb-cbfef4d1c891	BAM	f9bce8b593bf982a4768968a40cc4242.bam	110010000000	SP79772	312b2048-ef23-5d59-9ce0-7547d0d96e1a	DO36119	PBCA-DE	PCAWG	control
CNS-PiloAstro	collaboratory	FI14625	33cc8313-3437-534d-a4a5-6f8fa716e84f	BAM	fb68d0249f7140441a4d39790577d0ad.bam	109860000000	SP79427	c7ad7910-2337-53d3-8187-ecdcc3d1e55f	DO36123	PBCA-DE	PCAWG	case	no	0
CNS-PiloAstro	collaboratory	FI14624	0f3d9268-1fc3-5de6-a22f-947b7f20d93d	BAM	a95deeece3cecbd1225f23786926026e.bam	117020000000	SP79776	1e883b3d-8ca5-582d-a6ea-5a32ec9aaefb	DO36123	PBCA-DE	PCAWG	control
CNS-PiloAstro	collaboratory	FI3817	f31fc274-de0b-5a23-9402-82809f49e3c4	BAM	a97f9c57c0187b435165eefa0fb5ccf8.bam	109700000000	SP79431	937b5435-4e7f-5eb4-8718-ef828c2ce773	DO36127	PBCA-DE	PCAWG	case	no	0
CNS-PiloAstro	collaboratory	FI3816	16c2ebd6-c0a2-5d01-8f55-d1ec4f10d78c	BAM	2c4984131e136eb09a6d363026700974.bam	100400000000	SP79780	3bc393a6-1f10-51ce-8778-f91b32b807bc	DO36127	PBCA-DE	PCAWG	control
CNS-PiloAstro	collaboratory	FI37145	c4b49676-abb3-543f-8a26-36e60c4f08a9	BAM	12b59e8b9010c8aab020088ca2569f4d.bam	126820000000	SP79435	8707a711-f155-5854-b745-93a01052160c	DO36131	PBCA-DE	PCAWG	case	no	0
CNS-PiloAstro	collaboratory	FI37144	24f3ced4-2369-5339-b35a-aa090a34cd63	BAM	520208fdfb0374ce43a4c719637f9193.bam	122190000000	SP79784	697d508f-a2b7-55ac-b8f3-26e7ce93595c	DO36131	PBCA-DE	PCAWG	control
CNS-PiloAstro	collaboratory	FI22287	9d92c761-53fc-5113-a7bb-b644ecefbecd	BAM	98bf3c66d7acdcbddac39602d93ce471.bam	99363000000	SP79439	e625136d-c2e0-5306-9ce4-bca715640205	DO36135	PBCA-DE	PCAWG	case	no	0
CNS-PiloAstro	collaboratory	FI22286	f457746d-ff0d-5dfb-be64-4753b99f24d8	BAM	923037d25ab447adcfb323a18ea7c1f4.bam	111710000000	SP79788	9a791499-a811-5b20-80b5-cb96e4ec66e1	DO36135	PBCA-DE	PCAWG	control
CNS-PiloAstro	collaboratory	FI29887	89c11202-04e8-57dd-ae4e-20c91164e7a0	BAM	361dfc5b1980c6a1751e65c0e843eff1.bam	98277000000	SP79443	8569ce09-7510-5817-88ee-c2077f9c2862	DO36139	PBCA-DE	PCAWG	case	no	0
CNS-PiloAstro	collaboratory	FI29886	387f2f37-7cb4-5c1d-840a-f5a179a3b07a	BAM	8de115a2e5a5e38871b44c9efa01aaf7.bam	132800000000	SP79792	688941b0-1d6e-5d49-a68f-46107e8f8058	DO36139	PBCA-DE	PCAWG	control
CNS-PiloAstro	collaboratory	FI2822	e49bcfef-8811-54c8-b083-4a93cd645d4d	BAM	d0fea3a888f1816eee9452f4a61c5257.bam	99547000000	SP79447	a835c520-2fa3-5cbc-9a5f-12db383e11a7	DO36143	PBCA-DE	PCAWG	case	no	0
CNS-PiloAstro	collaboratory	FI2821	7bb0c88a-9356-5230-be68-b59c6c23ed71	BAM	6271c14f8d2fadd09550b79cb5254fad.bam	133230000000	SP79796	e05ff568-28da-523b-9e57-1bcc6e8e1c6a	DO36143	PBCA-DE	PCAWG	control
CNS-PiloAstro	collaboratory	FI49418	64ee2032-ecfd-554a-80bf-11a8bbed26ef	BAM	a9be95260640088b284cc00eae588848.bam	128660000000	SP79451	0c9fc175-e7f4-5c06-be98-e61145fc4b08	DO36147	PBCA-DE	PCAWG	case	no	0
CNS-PiloAstro	collaboratory	FI49417	ca06a2fe-0a8b-559a-b790-190ab4caea9d	BAM	bc013c70d60728be9c9a7bd38afa8f18.bam	147040000000	SP79800	6eba48c1-5d9e-503c-bdf8-465c58f98afd	DO36147	PBCA-DE	PCAWG	control
CNS-PiloAstro	collaboratory	FI41005	ad18cf9f-5e8b-5340-9449-3882d68a19bc	BAM	d48b32d39c9127e339b6192671f4276a.bam	136940000000	SP79455	61c05481-9769-5fa0-b16b-88125cffe0cb	DO36151	PBCA-DE	PCAWG	case	no	0
CNS-PiloAstro	collaboratory	FI41004	e4b3b511-e46d-511d-aadb-d5c82b4412eb	BAM	06b5342d50479ca518863af25273532d.bam	136110000000	SP79804	3eaeb1e1-1717-547c-9ce2-f543cd97816a	DO36151	PBCA-DE	PCAWG	control
CNS-PiloAstro	collaboratory	FI37986	4e8558a1-06e7-5c5c-9d2d-86c7c80cba68	BAM	21579481d3a8206b3228d37fdb3421cd.bam	107350000000	SP79458	d33a0928-46ec-5726-807e-c21715d3e88b	DO36155	PBCA-DE	PCAWG	case	no	0
CNS-PiloAstro	collaboratory	FI37985	4c55b5ad-904b-53e6-a083-54218fad2fa9	BAM	7e11d299ee2dd9cd822df88770d0459f.bam	97701000000	SP79807	1bcf6459-c44d-56cc-a96c-56b43d220b34	DO36155	PBCA-DE	PCAWG	control
CNS-PiloAstro	collaboratory	FI28675	682ef524-4623-528f-ba0a-d496e8b35272	BAM	08cc10c23249b7e531c9c1912219d88a.bam	142790000000	SP79462	d36e1733-dfe6-589b-b9bd-9a1d6105c673	DO36159	PBCA-DE	PCAWG	case	no	0
CNS-PiloAstro	collaboratory	FI28674	19230609-8ecd-5962-ace6-24e38044e2a0	BAM	bf0657c9c26351e01093e2b0277fd171.bam	90149000000	SP79811	09da8398-8a67-5eac-9440-162c9e066f54	DO36159	PBCA-DE	PCAWG	control
CNS-PiloAstro	collaboratory	FI15686	565cc935-a8be-53d9-98a3-1a5df926b6d6	BAM	2ee7ba0f61790b098189019e5d4c76dc.bam	98056000000	SP79466	57e2da30-a100-5b22-80bf-002e1385391e	DO36163	PBCA-DE	PCAWG	case	no	0
CNS-PiloAstro	collaboratory	FI15685	f6d2d916-88bb-5ee2-b296-5a3586fb54c5	BAM	8fdda15f67e260fd9267bbe5cf457d3f.bam	98799000000	SP79815	10ff3b61-6079-54ce-94c1-74d89ce3b120	DO36163	PBCA-DE	PCAWG	control
CNS-PiloAstro	collaboratory	FI47771	0f7347e3-c20e-5054-8ea7-83c95dfb415a	BAM	9cc69139362932c5c2bd2bb838ee3c15.bam	106210000000	SP79470	70fb488f-551b-5452-aa67-cc0eec6a6251	DO36167	PBCA-DE	PCAWG	case	no	0
CNS-PiloAstro	collaboratory	FI47770	072e873e-bfa6-5a2d-bc70-d31b69ebe411	BAM	305bfdb30543e3776d0caafcc2c5e79e.bam	114090000000	SP79819	eadf93f4-786d-5270-b1b4-3bff0f352d57	DO36167	PBCA-DE	PCAWG	control
CNS-PiloAstro	collaboratory	FI38004	95643ae0-63a1-5cb9-a259-ec9921a6af71	BAM	2ac637a09edc0f73f5a14f3fecdac1fa.bam	121020000000	SP79474	74e46aa1-93b7-5244-bffb-35f0aaf3aed9	DO36171	PBCA-DE	PCAWG	case	no	0
CNS-PiloAstro	collaboratory	FI38003	559a7db0-d771-5353-a456-9d67f9a13e60	BAM	78fe7fe2b54eb1c8f8a00e1057ab11d3.bam	127020000000	SP79823	83a3a6eb-0d18-57fc-b548-b20cc5fc6507	DO36171	PBCA-DE	PCAWG	control
ColoRect-AdenoCA	PDC - Chicago	FI47981	3ccb2640-0ef5-5c62-8bce-2d4ec9366e1c	BAM	PCAWG.402285b1-01fb-4ae6-8cdc-aab1d479f31b.bam	226935000000	SP22031	ec5c919a-188e-428e-836d-58b2564eae28	DO10172	COAD-US	PCAWG	case	no	0.00023
ColoRect-AdenoCA	PDC - Chicago	FI47980	c4fdf8b5-b7d2-56bb-873d-7712269fd0f6	BAM	PCAWG.54ce9151-3bee-4305-a954-d233c7ddff9a.bam	118017000000	SP22039	9d6494f8-6967-4543-82b5-9fb0931816de	DO10172	COAD-US	PCAWG	control
ColoRect-AdenoCA	PDC - Chicago	FI5684	d0249bf9-3c0b-5994-a9d4-5d7f6f2ce91a	BAM	PCAWG.b687ab8e-8210-469c-a914-2299c00443ef.bam	116339000000	SP22750	017d09fe-0e6b-4136-afeb-02c1d396ccff	DO10486	COAD-US	PCAWG	case	no	0.0001
ColoRect-AdenoCA	PDC - Chicago	FI5683	282d9cb1-2bed-58f3-a34e-c3d4fdbc1cbe	BAM	PCAWG.9fc66d8c-133d-430f-8a2e-2d1a11e7ef8d.bam	100307000000	SP22758	298be5c5-0e30-430b-a221-8a0c8ff4695e	DO10486	COAD-US	PCAWG	control
ColoRect-AdenoCA	PDC - Chicago	FI30446	80a31065-f2be-5a58-a6fd-f71d509bfe6a	BAM	PCAWG.b2f57308-2c3c-41a0-b866-c3cb60a82b1e.bam	115148000000	SP23078	993c9300-c693-485e-a8fb-0181cd8c3bfc	DO10631	COAD-US	PCAWG	case	no	5e-05
ColoRect-AdenoCA	PDC - Chicago	FI30445	af15bca3-53c2-5688-b942-3028a159f447	BAM	PCAWG.c95c1fe9-c156-4c41-ac14-f07214e5e613.bam	106822000000	SP23086	ac2471f9-9d0f-44be-a53e-f01144e69a0a	DO10631	COAD-US	PCAWG	control
ColoRect-AdenoCA	PDC - Chicago	FI18185	5d41b1e8-e92c-5261-a680-e80c49d830e9	BAM	PCAWG.bb5987f3-b5db-4b4f-ad33-fc64a79beaa0.bam	208719000000	SP119755	3b21d9a6-3383-42f5-8917-9b13c2657d51	DO219106	COAD-US	PCAWG	case	no	0.0002
ColoRect-AdenoCA	PDC - Chicago	FI18184	da3dd571-d72a-5689-9adb-b84c032cae64	BAM	PCAWG.b6086f31-c71b-4c17-ab6c-157357cb92d5.bam	124603000000	SP119756	74b9b95c-b53c-4a66-b7f7-cdf459d9f1c1	DO219106	COAD-US	PCAWG	control
ColoRect-AdenoCA	PDC - Chicago	FI8989	b4f18614-e996-57aa-a405-6d567a6b7b16	BAM	PCAWG.d5d78a4d-778c-4c05-a731-620327e3f699.bam	135782000000	SP80271	da709ca2-483e-4d9c-8bcb-9b9eb6520cf0	DO36386	READ-US	PCAWG	case	no	0.00012
ColoRect-AdenoCA	PDC - Chicago	FI8988	48dbc992-feee-57e9-a4ec-d074fe5b6ab0	BAM	PCAWG.cb516706-cea2-4e31-8780-793c2dff581f.bam	93091011174	SP80272	67d77eec-97ac-4ef7-afaf-27d5f7cf6e04	DO36386	READ-US	PCAWG	control
ColoRect-AdenoCA	PDC - Chicago	FI12291	53952e95-e08c-5663-817b-36f34e83aed8	BAM	PCAWG.a90a82d9-ff51-4dd7-aa20-c27a45882349.bam	142472000000	SP80367	470b5653-0f74-454a-934c-8cdbaf49429e	DO36431	READ-US	PCAWG	case	no	6e-05
ColoRect-AdenoCA	PDC - Chicago	FI12290	8fc14cc4-287c-5ecf-b499-2a702376a1f1	BAM	PCAWG.14910258-2cf0-4821-a5ce-46fe18cd423c.bam	86263198929	SP80363	837989c4-97e2-4ae1-a802-038dc5a025a9	DO36431	READ-US	PCAWG	control
ColoRect-AdenoCA	PDC - Chicago	FI31669	8462e21c-98ae-536d-9d36-241f5711fa1f	BAM	PCAWG.23d655b7-668f-4272-a8d4-9fe0bdd54d4f.bam	130194000000	SP80423	fa202c92-ecfb-4d61-822b-fcaa62a74725	DO36459	READ-US	PCAWG	case	no	7e-05
ColoRect-AdenoCA	PDC - Chicago	FI31668	bd23af46-c139-5535-8f2d-3eb87aaf5b5a	BAM	PCAWG.34498a3b-9e30-48b7-9f8e-0beb7aa8c41b.bam	84851523382	SP80419	21588b59-0389-40e5-bc31-b547fd86dabb	DO36459	READ-US	PCAWG	control
ColoRect-AdenoCA	PDC - Chicago	FI4563	4e977446-abb8-5c34-8e6c-c8d784e13910	BAM	PCAWG.3f21fb45-7133-486d-9e66-05d5ec5fdd45.bam	211566000000	SP80615	c1425ea9-b409-4195-ab37-f10a9d9253a4	DO36556	READ-US	PCAWG	case	no	0.00101
ColoRect-AdenoCA	PDC - Chicago	FI4562	4a39b20d-95a4-576b-8b66-29b5ec40d3f2	BAM	PCAWG.ed44d6b1-e386-4b82-966b-eab3db45150a.bam	97958833006	SP80621	a30b819a-4c81-48e0-b9bc-9353a227cccc	DO36556	READ-US	PCAWG	control
ColoRect-AdenoCA	PDC - Chicago	FI10878	5f05f2e6-7fae-5b09-8e61-70769de2938f	BAM	PCAWG.60512b58-f0d6-45ce-9b98-d83457481d61.bam	149185000000	SP80657	af661b68-8620-4692-bb42-bd69666b19aa	DO36572	READ-US	PCAWG	case	no	5e-05
ColoRect-AdenoCA	PDC - Chicago	FI10877	abad20eb-7dc3-5fdb-b044-a4622aa99f24	BAM	PCAWG.aeab4756-0c2c-4117-ac11-ff6bcbe86104.bam	89948667843	SP80651	792305de-d4f4-47ff-9d9b-574375e5e133	DO36572	READ-US	PCAWG	control
ColoRect-AdenoCA	PDC - Chicago	FI39549	637cddda-6b05-58cc-90a7-1c5cdbe6845e	BAM	PCAWG.146c97a5-69dd-4863-be0b-81b949bb957e.bam	94295411826	SP80754	b332abae-2e42-44b1-93d4-b75c7f7b1f8e	DO36619	READ-US	PCAWG	case	no	9e-05
ColoRect-AdenoCA	PDC - Chicago	FI39548	bf866450-e376-5354-88e6-903483c0eaf7	BAM	PCAWG.ee398c4d-c39b-4878-99f4-1513ee17aea2.bam	92844591103	SP80747	f81b65d7-cde3-4973-8341-385f0bda26ee	DO36619	READ-US	PCAWG	control
ColoRect-AdenoCA	PDC - Chicago	FI43947	a278778e-84a6-55c5-aafb-1043c09a3f6a	BAM	PCAWG.49ca29a1-ce74-4ceb-bd98-e11670a056c1.bam	90913628285	SP80950	1896650c-beea-41f5-a6d8-bbb1fc97807b	DO36710	READ-US	PCAWG	case	no	7e-05
ColoRect-AdenoCA	PDC - Chicago	FI43946	70581130-dced-5db2-97e2-7597beb31a47	BAM	PCAWG.a97c0700-9a9b-4609-971c-a327ff4f00ae.bam	106501000000	SP80943	528356b3-70d7-471d-8f68-74f9ad01430c	DO36710	READ-US	PCAWG	control
ColoRect-AdenoCA	PDC - Chicago	FI17752	6a90bd23-0dcc-547f-b290-5d241202106f	BAM	PCAWG.3c9eed3d-d06d-4a42-9d16-f709126a210d.bam	90581494529	SP81137	39ca6704-17e7-46ed-8e33-c63051d265ee	DO36801	READ-US	PCAWG	case	no	0.00014
ColoRect-AdenoCA	PDC - Chicago	FI17751	4747601c-44f4-599d-8b10-294700e6c561	BAM	PCAWG.e94d7730-bd15-401b-9207-7daae57168e6.bam	94074752118	SP81130	17182207-44b9-4aef-b03a-22c4fb5679a0	DO36801	READ-US	PCAWG	control
ColoRect-AdenoCA	PDC - Chicago	FI26617	b8cc7e29-50d3-5beb-b1b6-4e6dd86b9f36	BAM	PCAWG.de8d4d16-a911-43eb-9e49-2ac317360287.bam	132835000000	SP81172	0eb06400-c058-4a4d-a1c1-073d3aa8a27f	DO36822	READ-US	PCAWG	case	no	8e-05
ColoRect-AdenoCA	PDC - Chicago	FI26616	03a2caaa-eeeb-56fb-aa7c-4f8b40934d1b	BAM	PCAWG.c33ff38d-d5af-4b6b-8b70-a052085c2cf1.bam	88819086867	SP81179	cc60e7b4-286e-4ba8-93e5-2a36e337cfbe	DO36822	READ-US	PCAWG	control
ColoRect-AdenoCA	PDC - Chicago	FI9533	cb38a718-b63b-5d97-9e2b-99e8ef782b49	BAM	PCAWG.f95a220c-742d-46ee-8110-8bf799142300.bam	130450000000	SP81440	e2c90add-cb4f-42de-93f2-1e23aeb17daa	DO36945	READ-US	PCAWG	case	no	3e-05
ColoRect-AdenoCA	PDC - Chicago	FI9532	16e0d25f-1e2e-524b-906f-509673105a9c	BAM	PCAWG.fa7a917b-3692-408e-a23b-88d52f7b91d3.bam	113453000000	SP81448	c890f618-4bd1-4b00-a86c-217132271630	DO36945	READ-US	PCAWG	control
ColoRect-AdenoCA	PDC - Chicago	FI17993	4d6ddfc5-58c3-5fbb-8696-36b973e98132	BAM	PCAWG.6b3a0582-bb90-46f2-bcc8-24c62d59548b.bam	136770000000	SP81494	b1d57714-fac8-47ab-bb3f-544ccd376c24	DO36969	READ-US	PCAWG	case	no	6e-05
ColoRect-AdenoCA	PDC - Chicago	FI17992	2230360f-4f5b-5a61-a47b-ede8fe7a3ee4	BAM	PCAWG.2d0cad3e-d54d-4980-b3bf-dd49cddf06f3.bam	80924042260	SP81486	0cb83cbd-b3d8-40d5-9466-4dd67de26cf3	DO36969	READ-US	PCAWG	control
ColoRect-AdenoCA	PDC - Chicago	FI12387	c9bea3e8-7707-5f79-af1d-7efe8ba72480	BAM	PCAWG.cba19f6f-b7c8-495a-a81b-05147565f032.bam	144318000000	SP81711	fb39989f-6b37-4bb7-96b4-179b08e89c12	DO37074	READ-US	PCAWG	case	no	0.00018
ColoRect-AdenoCA	PDC - Chicago	FI12386	58d48fc9-d52f-5159-8dfd-80ee3a51cecf	BAM	PCAWG.7224ff30-40ae-4e77-b318-53c7903adccd.bam	89225418163	SP81719	1b8c0d33-7135-40e6-99be-0b3391829902	DO37074	READ-US	PCAWG	control
ColoRect-AdenoCA	PDC - Chicago	FI31013	daf1c354-462a-570c-95ab-e517136ff838	BAM	PCAWG.02bf0d26-f948-4658-b871-748f6c488948.bam	85477465332	SP81840	f6ef2bf9-bf10-497c-b407-dd91317b1938	DO37138	READ-US	PCAWG	case	no	0.00023
ColoRect-AdenoCA	PDC - Chicago	FI31012	e1d7b39d-b775-5f4e-b4c4-3168956c5bf1	BAM	PCAWG.3185c99a-b8ff-46a6-bd0a-c78bf9ddb24a.bam	78326311104	SP81832	8b4f3f24-2248-4e3b-bddb-6b2aca395398	DO37138	READ-US	PCAWG	control
ColoRect-AdenoCA	PDC - Chicago	FI27092	b9df2d38-647d-5ce7-bc52-585a3a641ca5	BAM	PCAWG.c251b1da-9e40-488d-9558-21204e7665ae.bam	146323000000	SP82087	8dc77917-7bbb-4ab3-8814-b38ef7300a89	DO37259	READ-US	PCAWG	case	no	8e-05
ColoRect-AdenoCA	PDC - Chicago	FI27091	2eb25c60-8208-525c-bf57-db9d1ce0a622	BAM	PCAWG.db072704-e3a9-4bbc-90f9-4263444b3638.bam	93543892422	SP82095	13c7d77a-c3da-4285-81f0-bdfe148a92f7	DO37259	READ-US	PCAWG	control
ColoRect-AdenoCA	PDC - Chicago	FI42495	93cf209a-7d01-5088-9650-b61cb5e8dff7	BAM	PCAWG.a8ea1e20-7353-40f5-898c-d5a11eee18a9.bam	95941126623	SP82103	a79e3c0e-3c61-4c82-bab6-8c37f02f291e	DO37267	READ-US	PCAWG	case	no	0.00012
ColoRect-AdenoCA	PDC - Chicago	FI42494	d225d7ee-47f5-5573-b23a-ec1b150bad3a	BAM	PCAWG.40f17cc9-6b09-4937-a4f5-04d6cf782f3d.bam	100648000000	SP82111	9ea13f6e-1535-476b-8195-3ac522e2d943	DO37267	READ-US	PCAWG	control
ColoRect-AdenoCA	PDC - Chicago	FI23574	2dfd1b81-89e2-54cc-b8ce-0c8fbdd852ea	BAM	PCAWG.9da01648-1c38-4f3c-84a7-7b8166390e22.bam	216387000000	SP96110	63b615f8-2158-4dea-a2b0-5a3504088d63	DO44086	COAD-US	PCAWG	case	no	9e-05
ColoRect-AdenoCA	PDC - Chicago	FI23573	5ca3733c-acba-5b64-b496-0336272ebde9	BAM	PCAWG.ac04b485-d4db-4eb8-8b01-3a02037f59e9.bam	124981000000	SP96111	ba52df52-a46e-4cb4-8745-3655ac40be0f	DO44086	COAD-US	PCAWG	control
ColoRect-AdenoCA	PDC - Chicago	FI3988	9921facc-fccc-586b-9898-38ecc7af604e	BAM	PCAWG.14b228c0-72c5-4c25-aaa5-da8e5b13eef7.bam	210901000000	SP96112	4d6ec9e0-6138-44c7-a54a-28980caec391	DO44087	COAD-US	PCAWG	case	no	5e-05
ColoRect-AdenoCA	PDC - Chicago	FI3987	7a3300f3-d18a-5162-8ad9-e80579f4b871	BAM	PCAWG.4f9501ea-e4af-4802-8b87-46339bb471d6.bam	125249000000	SP96113	2c3cb441-d767-4167-9289-b639c32a0b51	DO44087	COAD-US	PCAWG	control
ColoRect-AdenoCA	PDC - Chicago	FI14930	20beb1a7-ddf8-5f93-8ef5-ee85f6a7b774	BAM	PCAWG.376a4b9b-94b9-4fd7-b3f0-96712f54428a.bam	194508000000	SP96114	010e8cf2-475f-405b-a366-6dc813580764	DO44088	COAD-US	PCAWG	case	no	9e-05
ColoRect-AdenoCA	PDC - Chicago	FI14929	7d6f428e-aec9-591d-ad7b-ce8af861361f	BAM	PCAWG.9c2006cb-79e6-49c1-993d-dad0ee88edf9.bam	114580000000	SP96115	4fa7781b-5699-4bf2-9399-06c4f5f5fa47	DO44088	COAD-US	PCAWG	control
ColoRect-AdenoCA	PDC - Chicago	FI11549	7caa3047-f387-5ac6-8134-965c15c5f568	BAM	PCAWG.fb993aca-bded-4304-a0f4-f38fa427cc7f.bam	218982000000	SP96116	1c940f39-67eb-4c11-81f1-2343a2d9a2b9	DO44089	COAD-US	PCAWG	case	no	0.0001
ColoRect-AdenoCA	PDC - Chicago	FI11548	05fc13cc-17aa-5f5f-8dea-fb21bdcb2ada	BAM	PCAWG.b52d188c-bf18-4029-9050-cbf8d9f99ee3.bam	122171000000	SP96117	18ddba90-6008-4247-8bec-86bcd75f71e6	DO44089	COAD-US	PCAWG	control
ColoRect-AdenoCA	PDC - Chicago	FI7136	2c79b3e1-9a6c-5894-b221-57e8b5589901	BAM	PCAWG.be304f64-d01b-4a09-8f10-4d44aa3f3266.bam	215664000000	SP96118	92fd669d-231e-4d62-8524-b7c55afbcf56	DO44090	COAD-US	PCAWG	case	no	0.00044
ColoRect-AdenoCA	PDC - Chicago	FI7135	67f27aa9-a3a2-5ec6-81e4-3c8d061e0655	BAM	PCAWG.78ac6448-0217-4b73-9607-23b7de84b8f1.bam	121782000000	SP96119	0156d95a-4d52-4b0a-966c-6c7b48fd99ba	DO44090	COAD-US	PCAWG	control
ColoRect-AdenoCA	PDC - Chicago	FI2598	54824fcb-6726-5c6c-82fd-b10ec1d3cc18	BAM	PCAWG.5bc4b7ec-f632-422b-ba14-6a1aaa9cf929.bam	215557000000	SP96120	4c91f380-a042-4ced-a54f-04643dcfbdf1	DO44091	COAD-US	PCAWG	case	no	0.00012
ColoRect-AdenoCA	PDC - Chicago	FI2597	c0ec6ce8-cb2a-5d1f-85e8-0b58bb913f2b	BAM	PCAWG.2d002a1f-6188-445b-a9ea-f49e5aba1018.bam	119851000000	SP96121	b41966c4-5da9-48d5-94e6-47aaf8921740	DO44091	COAD-US	PCAWG	control
ColoRect-AdenoCA	PDC - Chicago	FI13163	e66d4ba9-873c-500e-b027-8dc6d145cc41	BAM	PCAWG.d8ec4d2a-d78b-4710-9112-ffced6d4f3e9.bam	213750000000	SP96122	129c6de0-b5f6-4828-9979-50e89ccec61f	DO44092	COAD-US	PCAWG	case	no	0.00017
ColoRect-AdenoCA	PDC - Chicago	FI13162	1e3f6351-8708-5fd6-8afc-be517bdb8ab6	BAM	PCAWG.de566fde-6bb8-4c58-8d26-4873267a9e7a.bam	125393000000	SP96123	739b8b46-b830-4dea-b29f-2f763b1767d9	DO44092	COAD-US	PCAWG	control
ColoRect-AdenoCA	PDC - Chicago	FI48039	b068da92-17fb-56a3-ad7f-9a78ac66f8e8	BAM	PCAWG.2421a1d5-2c10-4abd-9911-f42a680d8100.bam	225061000000	SP96124	99a2cac9-8e05-4de0-9b30-6e2d2c4d6a44	DO44093	COAD-US	PCAWG	case	no	0.00014
ColoRect-AdenoCA	PDC - Chicago	FI48038	06164443-fc84-5753-8017-9e3e64ff326f	BAM	PCAWG.3f072b21-376f-4f58-b782-e3c8f0d6be13.bam	90347919800	SP96125	baed9572-b171-4bf1-beb3-3e24c4ad0cba	DO44093	COAD-US	PCAWG	control
ColoRect-AdenoCA	PDC - Chicago	FI8895	bd232952-11be-5d81-b8f3-cb65c302d4b3	BAM	PCAWG.761b7816-f95a-4734-a1de-964efa1d39ef.bam	209921000000	SP96126	d5c883ca-6dd3-41a5-83c3-f2ff0b4fc8f5	DO44094	COAD-US	PCAWG	case	no	0.00029
ColoRect-AdenoCA	PDC - Chicago	FI8894	b78f3792-0fc4-514c-9461-4d3200b4a1df	BAM	PCAWG.fb0079ec-f1c7-4715-b97c-55d826559aa3.bam	115126000000	SP96127	03f775ac-321b-42c0-925c-2fcd87b9c7e5	DO44094	COAD-US	PCAWG	control
ColoRect-AdenoCA	PDC - Chicago	FI4603	aba73f99-b446-58f8-81e9-c8f48b20e883	BAM	PCAWG.963004f2-6200-4d73-8b08-dec4720219f4.bam	209906000000	SP96129	91914827-6d4d-4917-9cb0-bad79a491fe9	DO44095	COAD-US	PCAWG	case	no	0.00013
ColoRect-AdenoCA	PDC - Chicago	FI4602	cb2b64c4-8eb7-56ef-b3a6-87800a9f3902	BAM	PCAWG.a90d8746-02a8-4ef5-9eb0-8c6334fef070.bam	126485000000	SP96131	a92bd2f6-0df9-441c-a02a-d0c1731dd3c1	DO44095	COAD-US	PCAWG	control
ColoRect-AdenoCA	PDC - Chicago	FI10419	12396b07-74f4-5a1e-935e-b6e82b3a047c	BAM	PCAWG.9851e8f5-b032-41d0-82a2-35ca8deda38b.bam	231151000000	SP16886	aae93285-dd05-4d1f-a752-599bf1facf37	DO7801	COAD-US	PCAWG	case	no	0.00043
ColoRect-AdenoCA	PDC - Chicago	FI10418	03a7f348-05e4-56e9-ae09-7e56d4c9b9be	BAM	PCAWG.d7a500b3-4904-4882-8730-c19da5d80ec0.bam	103830000000	SP16889	c74dae38-25a8-44d6-b391-70456a23473a	DO7801	COAD-US	PCAWG	control
ColoRect-AdenoCA	PDC - Chicago	FI34949	5c9800ec-ecfb-529d-9141-8afdb7d246ae	BAM	PCAWG.6cd64542-56ff-444e-9b5a-29efc28fb5af.bam	81657237513	SP16934	0b82edaa-b641-402b-8627-61484cb8a018	DO7822	COAD-US	PCAWG	case	no	0.00014
ColoRect-AdenoCA	PDC - Chicago	FI34948	484c099e-cef0-5e77-8c4a-ccdbc773b041	BAM	PCAWG.b53f2539-d20a-4549-b061-fcf3a35be49f.bam	102507000000	SP16937	cbc7dde0-6858-4210-8100-f2a725b72453	DO7822	COAD-US	PCAWG	control
ColoRect-AdenoCA	PDC - Chicago	FI6116	6e56a1b1-38f9-5ac8-8f53-09a2d542ed06	BAM	PCAWG.3d60f92e-5d4d-439e-aad8-f80cdeaae8e7.bam	91016954248	SP16958	b80a2da1-7a54-41df-a7c6-a8a096537a52	DO7831	COAD-US	PCAWG	case	no	0.00016
ColoRect-AdenoCA	PDC - Chicago	FI6115	705f6757-c1fa-5525-85e7-8cd63fe0e434	BAM	PCAWG.765cec98-9164-43bf-be0e-139778047a59.bam	80795772001	SP16955	8792a8c6-865d-4583-8b07-712f2d05ac1c	DO7831	COAD-US	PCAWG	control
ColoRect-AdenoCA	PDC - Chicago	FI28657	c3c65586-4167-588b-950b-8bd751c33d70	BAM	PCAWG.6aef5036-5811-405c-9c9e-c1566dd6f9c2.bam	98169150353	SP17016	d41727d3-3734-4f9c-8b99-5afb2fdaf69f	DO7858	COAD-US	PCAWG	case	no	0.00015
ColoRect-AdenoCA	PDC - Chicago	FI28656	40b175db-c8d0-59ba-b40f-8e22ef64021f	BAM	PCAWG.8d92fa90-c70f-4e37-84ec-f1f1836ce4ed.bam	112687000000	SP17020	8c3f6fb3-e88a-43e4-9d9b-0adef1572c74	DO7858	COAD-US	PCAWG	control
ColoRect-AdenoCA	PDC - Chicago	FI720	707b6a42-35be-5942-b060-f04e3bdfcb77	BAM	PCAWG.12863f2c-7aa2-4371-bad7-b0976ba3cc18.bam	115436000000	SP17294	4eef8c1c-ae22-4e83-a4a3-a2683fbce1b7	DO7990	COAD-US	PCAWG	case	no	0.0002
ColoRect-AdenoCA	PDC - Chicago	FI719	79315c06-de10-5ee5-a042-2d5b26f9a2b9	BAM	PCAWG.0e36625c-8e03-4769-bae0-f9abdb71e740.bam	125060000000	SP17308	6241bf42-856b-472e-808b-5aa1b790a4b4	DO7990	COAD-US	PCAWG	control
ColoRect-AdenoCA	PDC - Chicago	FI923	09688a73-3657-50a1-863a-4d68e0d70c5b	BAM	PCAWG.f79360ec-f6ec-4b5e-97b8-ef7c8c9bbed1.bam	137960000000	SP17329	4dfebef6-e55d-4aa6-a0c3-4239e1e8291a	DO8004	COAD-US	PCAWG	case	no	7e-05
ColoRect-AdenoCA	PDC - Chicago	FI922	47261695-506f-5ce8-873b-62b46122e806	BAM	PCAWG.2c9c33c7-cd0a-4c7e-9bab-f00200962a84.bam	100294000000	SP17336	7afcd1d4-1a68-48d5-ab02-1eab06a50337	DO8004	COAD-US	PCAWG	control
ColoRect-AdenoCA	PDC - Chicago	FI45803	5071c6e6-c545-5bdb-af41-4225d81f7249	BAM	PCAWG.39f7b71c-b455-44f4-89e6-0d61742b3a06.bam	128316000000	SP17430	7ceaaa16-a08e-46f9-bddd-90d638b8ca79	DO8047	COAD-US	PCAWG	case	no	4e-05
ColoRect-AdenoCA	PDC - Chicago	FI45802	6325ece2-b318-5135-936f-9a3094bb5c69	BAM	PCAWG.922b67b6-fd60-4190-b92c-b194f8a7af69.bam	77437205596	SP17422	62b2153d-e7ae-4053-84c6-041ce68bb932	DO8047	COAD-US	PCAWG	control
ColoRect-AdenoCA	PDC - Chicago	FI2150	14abfafe-505e-56d5-a095-f9d273f7dbbd	BAM	PCAWG.a1f1bcef-0bc0-4a97-8617-1f4b6f493498.bam	227684000000	SP17905	9abed7e0-2667-4d7a-bd39-d1e1c7220a47	DO8264	COAD-US	PCAWG	case	no	0.00081
ColoRect-AdenoCA	PDC - Chicago	FI2149	3849c59b-4376-54d5-9983-d782d07380c4	BAM	PCAWG.0e0d6399-3a1e-4b5a-8f9b-02303edd8f4a.bam	105813000000	SP17913	192a993f-4b9b-4f19-8781-12ba3b2ecc57	DO8264	COAD-US	PCAWG	control
ColoRect-AdenoCA	PDC - Chicago	FI14129	f597e1ed-54ea-5b17-86d5-634cfd5be165	BAM	PCAWG.60f264f2-c652-4726-839c-47ac3b90ffb2.bam	220756000000	SP18121	7f8791ef-79e2-448d-a331-7fab55210a2a	DO8360	COAD-US	PCAWG	case	MSI	0.00866
ColoRect-AdenoCA	PDC - Chicago	FI14128	e4c39523-c945-5b1d-b579-195565bd3346	BAM	PCAWG.1ce2bf51-5dd6-4fe0-bf8f-cad0dc609007.bam	110138000000	SP18129	487e3e53-8511-4547-9333-7a982fbc5262	DO8360	COAD-US	PCAWG	control
ColoRect-AdenoCA	PDC - Chicago	FI7528	a8fe69d5-a320-5603-a920-2c251d77228f	BAM	PCAWG.9c43a613-b504-4e78-865c-06aae59b504d.bam	94442236976	SP18787	10b910e9-7555-4af5-9f25-db79b3388f9d	DO8658	COAD-US	PCAWG	case	no	0.0002
ColoRect-AdenoCA	PDC - Chicago	FI7527	425ef485-b41b-5a38-a86d-05883d8c9789	BAM	PCAWG.1d9760f4-b91d-4a05-8234-dbdc940699d4.bam	82570660763	SP18795	90a8ce75-7952-4e2e-b74e-fbefded79588	DO8658	COAD-US	PCAWG	control
ColoRect-AdenoCA	PDC - Chicago	FI21824	ca885dbe-e920-57be-9c2c-889a11a4d9dc	BAM	PCAWG.e72c727c-557e-424d-b045-3562a5a0f9c6.bam	184636000000	SP18946	18f66466-8ac6-4110-b045-a0b2608adbc5	DO8730	COAD-US	PCAWG	case	no	0.00107
ColoRect-AdenoCA	PDC - Chicago	FI21823	b15041ab-e245-516c-8e6e-897e37d3cb70	BAM	PCAWG.7e39e79a-7e20-4c7f-87f3-577806f42a04.bam	97475190250	SP18954	ecbf06aa-98ee-42bb-930c-b715e737e71e	DO8730	COAD-US	PCAWG	control
ColoRect-AdenoCA	PDC - Chicago	FI32115	a47ad0c3-eb47-5225-b09e-7c682d9e7c24	BAM	PCAWG.776bec2b-b626-4b14-acec-9c2ee303e94f.bam	91621283993	SP19215	4ec621f2-0a71-4595-9aeb-4ff12966f3ac	DO8858	COAD-US	PCAWG	case	MSI
ColoRect-AdenoCA	PDC - Chicago	FI32114	36728bb1-c903-5339-b8ce-de65db5ecbf3	BAM	PCAWG.8c21afa4-1684-4fe5-a487-1f6d9ac34ae0.bam	102822000000	SP19223	bd7ad329-c1cb-4e89-8880-86ecb1ae70b6	DO8858	COAD-US	PCAWG	control
ColoRect-AdenoCA	PDC - Chicago	FI15802	65e7793e-8bd5-5892-a0fa-52afd0eb00d9	BAM	PCAWG.2c26276b-dde6-4a42-b032-60949611d595.bam	204785000000	SP19295	6e97da90-398f-4f4c-9f31-31cd776bc39d	DO8898	COAD-US	PCAWG	case	no	0.00028
ColoRect-AdenoCA	PDC - Chicago	FI15801	ea0df9ad-0a53-5129-a8ac-157ade869cd3	BAM	PCAWG.a2e60e30-0024-46b6-8a4d-1e8d748692d8.bam	87789488709	SP19303	776bb885-b139-407e-9551-a7663f8311a6	DO8898	COAD-US	PCAWG	control
ColoRect-AdenoCA	PDC - Chicago	FI42093	e0d0bd2d-af43-514c-b147-7060d2fd1fa8	BAM	PCAWG.ae2cc4ec-c3f4-4d4d-b4d8-12a1e35911d9.bam	123402000000	SP19582	106557c3-a45c-4e07-a635-54c82c9e17ee	DO9034	COAD-US	PCAWG	case	no	3e-05
ColoRect-AdenoCA	PDC - Chicago	FI42092	9e26084b-956c-5c19-9fd1-583e04563006	BAM	PCAWG.097816c5-8b63-4adc-818d-1a6c685b1892.bam	88901320919	SP19590	6a211f75-82f4-4874-90b6-dacd7ac5cd88	DO9034	COAD-US	PCAWG	control
ColoRect-AdenoCA	PDC - Chicago	FI18830	3d5d9ff7-92a0-55a4-b220-fe5f06511aaa	BAM	PCAWG.b36eb753-28e9-4f61-88a0-20f076b2736f.bam	112343000000	SP19606	5753c086-aef1-4680-a527-64af445cc18b	DO9042	COAD-US	PCAWG	case	no	6e-05
ColoRect-AdenoCA	PDC - Chicago	FI18829	1b0daf54-1828-543e-aa0e-88881169de97	BAM	PCAWG.ac75359d-0326-4b90-86fd-2112a262b07d.bam	97817746391	SP19614	ec7ca7f5-425d-40c9-9840-385edb727718	DO9042	COAD-US	PCAWG	control
ColoRect-AdenoCA	PDC - Chicago	FI11587	8e74c833-0b49-5620-a5b6-52cc0da71a6c	BAM	PCAWG.f0b7370f-8473-415b-86e7-9cb1d96c1411.bam	144776000000	SP19670	7afe16bd-4170-423f-b0e3-2c0fb86f469c	DO9074	COAD-US	PCAWG	case	no	0.00011
ColoRect-AdenoCA	PDC - Chicago	FI11586	530d519d-754d-59da-818c-4c3e5db5a0db	BAM	PCAWG.83301238-76b0-4013-a669-a3e9121f547f.bam	93190112249	SP19678	437cec3f-05e3-4bf6-8747-1c8b2486fc57	DO9074	COAD-US	PCAWG	control
ColoRect-AdenoCA	PDC - Chicago	FI52362	17592a1b-0af5-50ef-9a9d-3e87cfd37eec	BAM	PCAWG.3c77724b-772e-489b-a410-25f896d8620c.bam	113002000000	SP19750	ac6c47ef-314d-4667-b242-8d996010f9d4	DO9106	COAD-US	PCAWG	case	no	0.00011
ColoRect-AdenoCA	PDC - Chicago	FI52361	1bafe601-838d-51d8-9c27-91a2377a9f31	BAM	PCAWG.7f12750d-5bb8-41c8-b9b0-ddcce718ed49.bam	101386000000	SP19758	a7221c32-ecf3-4882-bc83-7efabe4e4c54	DO9106	COAD-US	PCAWG	control
ColoRect-AdenoCA	PDC - Chicago	FI13053	d82bb694-a157-538d-8ffb-1c48350dd65a	BAM	PCAWG.f7b6b418-3f20-4832-87f1-483d400716bf.bam	105603000000	SP19983	978f1b91-381e-473a-939b-0074c90865cf	DO9226	COAD-US	PCAWG	case	no	0.00021
ColoRect-AdenoCA	PDC - Chicago	FI13052	a2150686-850c-5f19-a3ce-5feee7daa6d8	BAM	PCAWG.f72cbd66-b5cc-469b-afe3-65d8f9994903.bam	95162020556	SP19991	50552066-7f78-4519-a234-8c442d2cd1d4	DO9226	COAD-US	PCAWG	control
ColoRect-AdenoCA	PDC - Chicago	FI27168	d41120f3-f5be-59df-bbf4-1dc601014708	BAM	PCAWG.8f370446-69c9-4b46-af3a-5bf924e57c34.bam	128354000000	SP20993	78d7c894-6066-4029-af9d-7c27c04ad5cd	DO9700	COAD-US	PCAWG	case	no	0.00017
ColoRect-AdenoCA	PDC - Chicago	FI27167	3b3ca84a-5ad4-5587-a79b-2ebaa35bd05a	BAM	PCAWG.2ac1f67f-9691-43ff-a511-7a818ad89d36.bam	84258338228	SP21001	7f55685b-d49c-4c2e-8bf6-9ad31fcc0ad0	DO9700	COAD-US	PCAWG	control
ColoRect-AdenoCA	PDC - Chicago	FI9051	c449092c-e180-52a4-853b-32e52660b8ee	BAM	PCAWG.76f84868-1e60-4868-988b-0a20783f7e14.bam	131861000000	SP21057	e28a4523-b62a-4baa-8667-5eb9a6b69ed9	DO9732	COAD-US	PCAWG	case	no	0.00016
ColoRect-AdenoCA	PDC - Chicago	FI9050	8653b221-9231-532c-b9eb-eec012e18f74	BAM	PCAWG.74663f47-0859-4209-a00b-0ecf8c66bc60.bam	76896255581	SP21073	ce395a7b-9e5f-40b1-88c3-e4251ec70644	DO9732	COAD-US	PCAWG	control
ColoRect-AdenoCA	PDC - Chicago	FI9818	44bbc1c9-b7a5-5597-a1a3-0b3e6f599a5b	BAM	PCAWG.3f77f546-687a-4432-ba01-02e670be2ed5.bam	131662000000	SP21193	82976c25-e695-4885-b602-1af9ce15a794	DO9788	COAD-US	PCAWG	case	no	8e-05
ColoRect-AdenoCA	PDC - Chicago	FI9817	de41e548-f351-58e5-b94d-4bdb120d0373	BAM	PCAWG.a84c0a9d-29b3-4699-a292-04dd5bb543ba.bam	99060757999	SP21201	4371e067-0d10-4d35-a38e-6e347dab92d9	DO9788	COAD-US	PCAWG	control
ColoRect-AdenoCA	PDC - Chicago	FI21610	e2597c54-f84e-5263-959c-3b792169806d	BAM	PCAWG.d52f0097-331e-4b2b-b4e3-e5b5b8ae2c5e.bam	183213000000	SP21400	b0587e4b-9f4e-450c-8059-afb2843b9bd5	DO9876	COAD-US	PCAWG	case	no
ColoRect-AdenoCA	PDC - Chicago	FI21609	7a4055ef-4c1a-5528-b5ad-e0c44477bda3	BAM	PCAWG.b3ca0259-6de4-48c1-acf1-251507e60ccd.bam	99571950791	SP21408	f6276696-1037-4397-98cc-1826720c813d	DO9876	COAD-US	PCAWG	control
ColoRect-AdenoCA	PDC - Chicago	FI10708	42e29f37-d053-5009-8a93-72b9e145cb7c	BAM	PCAWG.f82ec484-8aae-4ed1-a527-fbe3b006cd45.bam	95247021472	SP21528	bb384c6a-3b2f-42bd-848c-b7d57c3040d2	DO9940	COAD-US	PCAWG	case	no	9e-05
ColoRect-AdenoCA	PDC - Chicago	FI10707	fb9b72c1-fdef-515f-b3e2-729ce92ddbc5	BAM	PCAWG.a84299e7-b9b1-4e71-8941-1d8a0c9963bf.bam	74559453026	SP21536	ab7de8af-4c0e-4852-a088-83d76f38d2d1	DO9940	COAD-US	PCAWG	control
Eso-AdenoCA	collaboratory	FI349973	1a69cdf3-4fb5-5800-8991-02f70a054523	BAM	39568c38b7848877cc7cd29f699320af.bam	162500000000	SP23496	7175f6ae-8ad8-561a-a227-b89e5d3bed14	DO10839	ESAD-UK	PCAWG	case	no	6e-05
Eso-AdenoCA	collaboratory	FI349971	0b40488f-2ea4-59e1-a60a-e1c4cfbc5f7f	BAM	8f461297ccfbdd7ce6dc468b3b3ed6a7.bam	218390000000	SP23495	ce327e58-bf40-57a3-b462-492ae1b623d3	DO10839	ESAD-UK	PCAWG	control
Eso-AdenoCA	collaboratory	FI350001	7ca39501-0069-564e-a173-d9eec97a40c2	BAM	837f6c3f8d4c60a3193e39ffe069ea9f.bam	164690000000	SP23498	975b960c-a791-5978-8b30-7dd8ae8ae608	DO10840	ESAD-UK	PCAWG	case	no	0.00011
Eso-AdenoCA	collaboratory	FI349999	f6f3d28d-46aa-59d6-8089-b051ede3721c	BAM	41c9ee902e45fd904a88192d35d935a8.bam	221690000000	SP23497	cc1e5685-6c8f-50a9-b941-5025a9f3c170	DO10840	ESAD-UK	PCAWG	control
Eso-AdenoCA	collaboratory	FI350037	76f3aae2-eb42-5bf4-b800-bc70f10eda2c	BAM	3c54785645c4b1e1c9d334e9da4dff78.bam	147010000000	SP23500	6a52d527-8eca-5362-93fe-320db8c80876	DO10841	ESAD-UK	PCAWG	case	no	1e-05
Eso-AdenoCA	collaboratory	FI350035	0ccb7f8a-a365-535a-8e01-4e49ddf263fa	BAM	408bb34a79d24404845cc07574321fa4.bam	233580000000	SP23499	85d41fb6-b492-50b3-80fe-550507d62df1	DO10841	ESAD-UK	PCAWG	control
Eso-AdenoCA	collaboratory	FI349910	f34a8985-cae4-5346-8c47-351d53bfce7f	BAM	d8faa1b0d77cab4bbb62e4d8f4bf7874.bam	157080000000	SP23504	33f961f9-b1f6-5d7f-a6f5-e6fb7052b1bf	DO10843	ESAD-UK	PCAWG	case	no	2e-05
Eso-AdenoCA	collaboratory	FI349908	3fc61875-138c-5167-ac92-4b949691653c	BAM	ebda9276b95de961d9566de5c0df080d.bam	166430000000	SP23503	a2275a4b-b299-5934-a479-6eb1f06ff87c	DO10843	ESAD-UK	PCAWG	control
Eso-AdenoCA	collaboratory	FI28183	32be689f-4963-5d78-b354-2cddeea3c971	BAM	d42c5f83c74276a84f9ba4f2e991e563.bam	157430000000	SP23506	bf79037a-26a8-5fb8-9fbb-0b5897da04cd	DO10844	ESAD-UK	PCAWG	case	no	2e-05
Eso-AdenoCA	collaboratory	FI28182	590d0c53-c631-5db7-a90f-47623a9fd3a2	BAM	c091d05b530076ae2ec21d3016bc3883.bam	225380000000	SP23505	72352e51-b9ef-547d-966d-d05c1fc8ea65	DO10844	ESAD-UK	PCAWG	control
Eso-AdenoCA	collaboratory	FI49815	c0238ff4-edb2-5763-9823-9146f906d455	BAM	fee8422013f0fcaed92612dd9be52c6a.bam	181590000000	SP23502	45e0ceab-acff-578a-a1c2-be3540461bc4	DO10858	ESAD-UK	PCAWG	case	no	0.00015
Eso-AdenoCA	collaboratory	FI49814	f9b3c7e1-c798-50f4-bdad-d9a31f946598	BAM	6a2053d89c7e016b5eb3728bff5eb258.bam	185490000000	SP23501	949ae650-f8a9-560a-815e-5bdb44305861	DO10858	ESAD-UK	PCAWG	control
Eso-AdenoCA	collaboratory	FI6788	ace74545-3aed-5e49-adc0-12bbb7a93dd8	BAM	e7c4d1e0da07ceddc34215fd998cb9b0.bam	184960000000	SP110842	97a9c31e-28ae-5f13-a1b5-33a8584624d0	DO50306	ESAD-UK	PCAWG	case	no	0.00018
Eso-AdenoCA	collaboratory	FI6787	d147669d-e064-591d-8269-a538f545c44d	BAM	d4ef5cdff5c63275ba7ea6deecb943db.bam	123830000000	SP110927	a49d9867-8f22-5978-af88-d9294ec8bcfe	DO50306	ESAD-UK	PCAWG	control
Eso-AdenoCA	collaboratory	FI5782	33971bb7-5f4b-5245-ae2d-eb65a9389154	BAM	0a250b03103541ef9137514aa0ac5af0.bam	198900000000	SP110845	b720280f-2797-53ea-afde-b90ab3cef609	DO50307	ESAD-UK	PCAWG	case	no	5e-05
Eso-AdenoCA	collaboratory	FI5781	956a1793-ec2d-59c1-ab66-7c15659e815e	BAM	5e6dd7316fb69b8565ca9df3fe0349d4.bam	123460000000	SP110958	e4cdc0de-e062-5117-ad34-6a65c9376180	DO50307	ESAD-UK	PCAWG	control
Eso-AdenoCA	collaboratory	FI48572	ed1c0600-74b4-5b9b-9b8f-ccae767f4722	BAM	513bbeece195b52f92097da6e8b83439.bam	152930000000	SP110846	e7b612df-5795-5a68-883d-09401946246b	DO50309	ESAD-UK	PCAWG	case	no	4e-05
Eso-AdenoCA	collaboratory	FI48571	6d10cf24-a2d9-5bfa-819c-5a80bf2446bf	BAM	868c84daeea41793c32761baab9848ff.bam	124990000000	SP110959	2932561d-636b-5334-80bc-f464e2f1d873	DO50309	ESAD-UK	PCAWG	control
Eso-AdenoCA	collaboratory	FI31883	1b35050c-07fe-5155-bcbc-3d4cbd2ad830	BAM	7875b5196f6b8b52847f99bf370aada0.bam	172350000000	SP110847	3acdc081-5c65-596a-9680-9adceb12c30f	DO50311	ESAD-UK	PCAWG	case	no	0.00017
Eso-AdenoCA	collaboratory	FI31882	cd3f2965-98a5-55ce-a113-205701ce326a	BAM	fdcb1bd7cffca69d15383ca9566c58e0.bam	111030000000	SP110965	587dfb2a-52a6-5434-acfc-182ca2307ea6	DO50311	ESAD-UK	PCAWG	control
Eso-AdenoCA	collaboratory	FI349502	70457762-cb25-5aad-bd6e-5d1a78202631	BAM	d26b80c33e7bd28624a0d1ecf4eef0cc.bam	187410000000	SP110851	a5a9ff72-6b4d-50fa-b8b2-9c2a468b3c6f	DO50314	ESAD-UK	PCAWG	case	no	9e-05
Eso-AdenoCA	collaboratory	FI349500	7132f0bc-80e6-5f41-bd2d-450f369dafe4	BAM	ac33ec0a2a503f7589d2cce9428a4b46.bam	97051000000	SP110896	3a72e866-e683-5f24-8a83-9c86e6e90ffc	DO50314	ESAD-UK	PCAWG	control
Eso-AdenoCA	collaboratory	FI349696	94cfcf3b-07fb-554c-97ce-d6f118a1eb2c	BAM	d0ac3315f713a78b19b8f7d7eed839b3.bam	170750000000	SP110853	e078c6d4-c8a0-5039-b687-3b3c5a9f41f4	DO50315	ESAD-UK	PCAWG	case	no	6e-05
Eso-AdenoCA	collaboratory	FI349694	89a48444-4f3a-503e-abea-6239f98f50a5	BAM	bda62ec4751df6c7d09270377d6f39e3.bam	87562000000	SP110919	c495152c-91f3-57e8-bc1f-73f27b2c4aa3	DO50315	ESAD-UK	PCAWG	control
Eso-AdenoCA	collaboratory	FI350838	148c9451-7f13-51be-a593-1f264ebdf47f	BAM	47c410af32ae57b1681ecf42dabb69fe.bam	187790000000	SP110855	f308ddfb-47d4-5e2e-92f9-523027e4c172	DO50316	ESAD-UK	PCAWG	case	no	0.00011
Eso-AdenoCA	collaboratory	FI350836	123f9473-1376-5e92-a8c5-61880e15e0bf	BAM	c908cd92d16d802f80292e52fd4fb1c7.bam	111130000000	SP110996	e9fe0ee2-6876-5cdd-8b45-28fc2d45737f	DO50316	ESAD-UK	PCAWG	control
Eso-AdenoCA	collaboratory	FI29673	87c6ab96-2ab7-51a6-88d3-77fa8b0caded	BAM	fe3227b1a765e834361ea5722bbd3cfb.bam	188700000000	SP110857	e7f41b66-f109-5ccf-8bbb-0f61f2b84971	DO50318	ESAD-UK	PCAWG	case	no	9e-05
Eso-AdenoCA	collaboratory	FI29672	1f9009a0-c2cd-51f8-9c2e-67adf929f156	BAM	066f8f871be1147c121d60aa552efad0.bam	100200000000	SP110873	6af9af5c-e0b1-50f8-86de-e4c307ad40b4	DO50318	ESAD-UK	PCAWG	control
Eso-AdenoCA	collaboratory	FI349383	3877acac-51fe-5458-9086-71c77a4268d1	BAM	c6ba18d6624f747c5da256debf458d52.bam	201500000000	SP110859	7f64d4b9-97a1-5cf6-824a-0384de39b58f	DO50319	ESAD-UK	PCAWG	case	no	0.0001
Eso-AdenoCA	collaboratory	FI349381	dc1f5b34-bb0b-5d35-90ce-a91f754dce84	BAM	bb333ba800836cecb5cae21f92481d1c.bam	85456000000	SP110886	ec7334a7-407d-5631-8710-387177c0e552	DO50319	ESAD-UK	PCAWG	control
Eso-AdenoCA	collaboratory	FI22307	4b3f0143-4a8f-56d6-8242-fe3ab513a265	BAM	a89399ef0212863cb5d724f971977ca6.bam	168480000000	SP110860	4b786dfa-dcd7-56ac-9bdf-3ed5a8f3b508	DO50320	ESAD-UK	PCAWG	case	no	0.00015
Eso-AdenoCA	collaboratory	FI22306	ce7cf8a9-bd00-544d-a183-eb4ce358d264	BAM	133a017f363c34d54bc869fb4deba74f.bam	131190000000	SP110894	6bcee65f-4fc9-5153-88ad-55cb8d527942	DO50320	ESAD-UK	PCAWG	control
Eso-AdenoCA	collaboratory	FI11961	8432fc18-30d6-52ac-8292-7a4526766e4b	BAM	7c2156017cc2c847013c4b87cfca8a8b.bam	152960000000	SP110861	1fdd46fb-9886-591f-b0d9-53dbbfc31d9a	DO50321	ESAD-UK	PCAWG	case	no	8e-05
Eso-AdenoCA	collaboratory	FI11960	6a2e6c1a-8644-556b-b6f2-b7bb8aaa83a6	BAM	0cdeaa8bf1b4757e694bce73c750c6d6.bam	94667000000	SP110899	bbeb15d0-8506-5b7b-9cac-678a9b0e351e	DO50321	ESAD-UK	PCAWG	control
Eso-AdenoCA	collaboratory	FI349648	746cf67d-9794-5513-8009-e4d0118b49c9	BAM	e4adf0d42db04c1e92b4f351b5ef414c.bam	158450000000	SP110865	4ae62e3f-9d0e-5b91-bd25-1aacc01dbe87	DO50323	ESAD-UK	PCAWG	case	no	0.00014
Eso-AdenoCA	collaboratory	FI349646	c69c0fd3-61b9-55d1-a631-ee04f33f96b8	BAM	0d92673a261e7374573796898c7136fc.bam	66903000000	SP110913	60223d06-eee5-5cbf-9d3c-c7e1b6a5f5b5	DO50323	ESAD-UK	PCAWG	control
Eso-AdenoCA	collaboratory	FI349133	e4e8dc45-1c22-5e95-bdc7-88255291aa4e	BAM	a290e711c72ff5177a4a4cd3df5f85cc.bam	180090000000	SP111000	df9ea26d-2b49-5d5f-9038-d72243b583ae	DO50325	ESAD-UK	PCAWG	case	no	0.00015
Eso-AdenoCA	collaboratory	FI349131	c714ddcc-43ac-557b-869e-dd9144abe412	BAM	8e40952aebdffa4db79c6694d3d0bd34.bam	85752000000	SP110868	e6442279-a390-5142-8eaf-99306a1eef65	DO50325	ESAD-UK	PCAWG	control
Eso-AdenoCA	collaboratory	FI349169	28d2d4a5-54c0-50a9-a419-1bd35c27226d	BAM	ee84c967997be3a2d88581deec6b928b.bam	189530000000	SP111001	1464d4fb-4b56-5b3e-a284-303d700695d7	DO50326	ESAD-UK	PCAWG	case	no	0.00018
Eso-AdenoCA	collaboratory	FI349167	9267140d-693c-54ed-9888-db15e797cdb4	BAM	dd488be86f3463529775e7a2fb632f6d.bam	86656000000	SP110869	fa98195c-6692-5e3b-a350-0f6c416e694a	DO50326	ESAD-UK	PCAWG	control
Eso-AdenoCA	collaboratory	FI39699	5d4c4d81-bfd2-5e0f-b2cb-627f18d67533	BAM	0d5b4eff9dc73d8869d2db08d2e3bb44.bam	194130000000	SP111002	3720de96-d0c7-5588-8e1f-6d4ec14ba2e0	DO50327	ESAD-UK	PCAWG	case	no	2e-05
Eso-AdenoCA	collaboratory	FI39698	e78cb982-a4f0-5b03-b809-a619f9481cd4	BAM	16b1a5fc5a18d9a759ee0c7a6a8a327b.bam	101680000000	SP110871	107aff14-bb2a-5961-a1fd-20722b690339	DO50327	ESAD-UK	PCAWG	control
Eso-AdenoCA	collaboratory	FI8149	ee078e14-3588-552b-9228-60d935e32beb	BAM	2f5dfdb35d764ef1cbc04dd24efc12c3.bam	177080000000	SP111086	457b33a9-33bd-546b-8eee-2a15a017117a	DO50328	ESAD-UK	PCAWG	case	no	0.00011
Eso-AdenoCA	collaboratory	FI8148	d267a27e-fc6d-54bb-8ead-cc2b8072146d	BAM	5a5d05ee2abd81a78493a42887e0d31c.bam	125160000000	SP110872	29ae303e-c0f3-5090-85f0-90c2eb5bbe15	DO50328	ESAD-UK	PCAWG	control
Eso-AdenoCA	collaboratory	FI13977	fd93dfd3-d85d-5f90-8e25-c8a8c26a9b54	BAM	22678cebb6115f6e83feb242d90e39e0.bam	138880000000	SP111088	48f2007d-5917-5114-bad9-cec991cb4097	DO50329	ESAD-UK	PCAWG	case	no	0.00014
Eso-AdenoCA	collaboratory	FI13976	f0ee359a-2746-51f4-81d1-7cbed75623b9	BAM	0b7983f4d85911b7351f5136819c96f1.bam	95556000000	SP110874	e9ce1d26-8ee7-56cc-84c8-6288aa9301ac	DO50329	ESAD-UK	PCAWG	control
Eso-AdenoCA	collaboratory	FI31901	64d38396-f870-5ac5-9dbb-45276a66aca9	BAM	e2d8c91de4566db465c92c8c960b4153.bam	177460000000	SP111061	c9bf24e6-8a44-5873-8023-b33a69768a99	DO50330	ESAD-UK	PCAWG	case	no	9e-05
Eso-AdenoCA	collaboratory	FI31900	96ad6d84-41be-5cc4-8d02-b508641fa3e0	BAM	0f42d242dc27ff36404dd459c30adcf4.bam	112800000000	SP110875	df852760-6349-5cbb-a28d-8ce983b74099	DO50330	ESAD-UK	PCAWG	control
Eso-AdenoCA	collaboratory	FI20481	4164ad5d-0298-55ef-88f9-112d36ae824b	BAM	931205bde828ae2731cf37cb8444abb3.bam	187420000000	SP111004	5987f59b-5169-5154-a37f-8f3a627bbec2	DO50331	ESAD-UK	PCAWG	case	no	0.00011
Eso-AdenoCA	collaboratory	FI20480	845f0cf3-8db2-5f85-9493-644e2878ae3d	BAM	60fffaa8b037b480f8e1bbf690fe2212.bam	92482000000	SP110877	da7664dd-1a23-57d2-b414-078d1c907342	DO50331	ESAD-UK	PCAWG	control
Eso-AdenoCA	collaboratory	FI10492	4f62c204-7634-5176-8bea-8d265cc7bbe0	BAM	abd09865a9fa40065ad10f6b5fe7215c.bam	164410000000	SP111006	25526eb1-b0c3-5d9c-ab24-fed8bbcf7933	DO50332	ESAD-UK	PCAWG	case	no	0.00019
Eso-AdenoCA	collaboratory	FI10491	69d4920c-cc2c-5ba2-80e1-680ec15c5f7d	BAM	18af94c9e9eb717dc0197f49f95eaa68.bam	117710000000	SP110879	0fb8dfe3-5034-5a10-9c59-07d731c9aed8	DO50332	ESAD-UK	PCAWG	control
Eso-AdenoCA	collaboratory	FI43815	5bca41a3-f4a4-510f-85e6-ad02f553a9f9	BAM	e9b948776f05bb1e5affc2d713511abe.bam	259580000000	SP111076	af2f873b-8da3-57ee-8f86-dbd94c115ffd	DO50336	ESAD-UK	PCAWG	case	no	0.0002
Eso-AdenoCA	collaboratory	FI43814	dd4b7a6f-6c7d-568f-ab7c-aebc53866e06	BAM	ae81abfb92eadf8156af0511d9e2c1f0.bam	103450000000	SP110882	9a6a1b3a-bd9a-5e04-bc6e-74c4ec7649fb	DO50336	ESAD-UK	PCAWG	control
Eso-AdenoCA	collaboratory	FI33314	c4902e50-c0b3-5d5f-abae-92059239a8c8	BAM	fdec7ac66f21e0127348adc913910e14.bam	224210000000	SP111064	ea64af55-a337-5638-bd07-5fe672dfcb2a	DO50337	ESAD-UK	PCAWG	case	no	0.00017
Eso-AdenoCA	collaboratory	FI33313	0d9a6d2a-4365-5683-96a0-3938df2318b8	BAM	8fb84157d1bbd0c8b183ca93d11076d2.bam	88000000000	SP110884	22da95ea-9077-5202-99f4-90f1f523ae9e	DO50337	ESAD-UK	PCAWG	control
Eso-AdenoCA	collaboratory	FI349419	481b2190-193c-504f-8a50-6d234614b8bc	BAM	10e5754ff94f5da74a0d04bd57c744b0.bam	148030000000	SP111082	2d422b03-3f57-5e84-ae92-58bd2719b387	DO50338	ESAD-UK	PCAWG	case	no	0.00016
Eso-AdenoCA	collaboratory	FI349417	d3641940-816a-5393-9cd2-f6605a675eee	BAM	6bfa74b5b427608862dfd102f5a6e58d.bam	116800000000	SP110887	6ece0d27-9d9a-5aca-b28f-acf8f5b8d280	DO50338	ESAD-UK	PCAWG	control
Eso-AdenoCA	collaboratory	FI44910	b5835f9a-df00-542d-a912-df3321998ac6	BAM	5b3bc69f8060efc4c44e13bcd1643365.bam	193250000000	SP111091	626642aa-7dc0-5c96-b2ae-a905817d70e0	DO50339	ESAD-UK	PCAWG	case	no	2e-05
Eso-AdenoCA	collaboratory	FI44909	205f40d0-a9f2-5eb7-a997-9a1cc62504f0	BAM	351f45dc9e0dd2b786d0d24efc210932.bam	91276000000	SP110889	a4825cf4-1442-5a97-b685-ed7a16c2292c	DO50339	ESAD-UK	PCAWG	control
Eso-AdenoCA	collaboratory	FI12461	7a89c9d7-ee54-5a5a-9962-41f1dec242fc	BAM	2fc8147dda3413c420334a3e396fdd21.bam	207970000000	SP111008	df66ece0-669a-5d7e-b653-a218c00ba1b5	DO50340	ESAD-UK	PCAWG	case	no	0.0001
Eso-AdenoCA	collaboratory	FI12460	f566a769-2694-5481-9a99-c7f6469e20a1	BAM	cd31d2688c6b0fe6674f9bb9293cc4ec.bam	89532000000	SP110890	539a3f36-2927-555c-9ae8-5fd8e486876f	DO50340	ESAD-UK	PCAWG	control
Eso-AdenoCA	collaboratory	FI1818	4e5adca2-5683-5760-8c51-963f84cbbcb8	BAM	a6cd09c2289b82b7cb512b5f58035c2a.bam	173420000000	SP111092	54810d2c-bbea-53d0-877c-0fca9418e21b	DO50341	ESAD-UK	PCAWG	case	no	0.00019
Eso-AdenoCA	collaboratory	FI1817	ba7b40d8-a51d-528f-888d-8e998b7e40d0	BAM	4b169b10b55df1e433f1b012c3412465.bam	89197000000	SP110891	71c9ed45-953d-581d-80ef-ecd78617a28e	DO50341	ESAD-UK	PCAWG	control
Eso-AdenoCA	collaboratory	FI34209	cdf94880-94dd-552a-a202-f260f1679ee5	BAM	90d99626b73bd35673e41235374bd024.bam	201100000000	SP111066	2306fbf8-347d-50a1-ae9e-b6a03e60a0bc	DO50342	ESAD-UK	PCAWG	case	no	0.00018
Eso-AdenoCA	collaboratory	FI34208	7ac69d43-a7d9-5162-9726-4889dfa18fa9	BAM	d3080e4ebe9276d8f7101af286eba233.bam	114330000000	SP110893	de7d76f8-3ec8-52a3-b5c2-3f44eab9140e	DO50342	ESAD-UK	PCAWG	control
Eso-AdenoCA	collaboratory	FI42815	ded8f4a0-b266-59a6-85ec-539bc6ca1942	BAM	3272dbc31566b8d6a5c8a336310227ef.bam	208230000000	SP111094	9c8fde6d-e9b8-53b1-9d6a-5c712ea1e576	DO50343	ESAD-UK	PCAWG	case	no	0.0001
Eso-AdenoCA	collaboratory	FI42814	c3e50f5d-dab4-50db-9ee8-09a8d981edce	BAM	138b736ebc1b4f123d90c87b9763ec46.bam	115510000000	SP110897	791b0e85-4ffe-52d2-8114-e6a09bd08761	DO50343	ESAD-UK	PCAWG	control
Eso-AdenoCA	collaboratory	FI41670	b588a8fd-e840-5bb5-b451-831e48c18262	BAM	c614e7eeadb59ac88c51de2f91221148.bam	146510000000	SP111011	78436ef3-a28a-5777-956e-fa7b7846d02a	DO50345	ESAD-UK	PCAWG	case	no	9e-05
Eso-AdenoCA	collaboratory	FI41669	d6ddd87b-4392-5667-b6a8-137984867c0f	BAM	caac977aefdf4065b28da2c31904531f.bam	68763000000	SP110903	e0c4d9c9-da3a-57db-9567-faf27692e265	DO50345	ESAD-UK	PCAWG	control
Eso-AdenoCA	collaboratory	FI20271	87681022-98dc-5e23-93a1-516a414087f8	BAM	5bf4af94766a4eccee938ecfe433f40d.bam	203730000000	SP111077	73ead577-a770-5111-bdcf-c8ae11f2f8c5	DO50346	ESAD-UK	PCAWG	case	no	0.00016
Eso-AdenoCA	collaboratory	FI20270	3e6439a5-6cad-55cb-8352-5e2ce172fde2	BAM	91c48557f40e5442961323ba84fac2c5.bam	89997000000	SP110904	656be301-1552-55ea-8b78-ca1e59698e2f	DO50346	ESAD-UK	PCAWG	control
Eso-AdenoCA	collaboratory	FI31539	363c9f6f-1532-5c78-83b0-ca745b060efa	BAM	2fc9508f5c225ae651c5a7fe930f056a.bam	132860000000	SP111095	d0cb01e0-5a6d-5a67-a985-9fb04267f125	DO50348	ESAD-UK	PCAWG	case	no	0.00019
Eso-AdenoCA	collaboratory	FI31538	a49903b1-83d9-561a-94f0-d83c4a30dcc4	BAM	5c944c6a54ce756717f61a7cf3b86044.bam	111190000000	SP110907	e20b588c-5b92-58f5-82f3-9cf5bc1e1531	DO50348	ESAD-UK	PCAWG	control
Eso-AdenoCA	collaboratory	FI20307	633dbc7a-bab1-5d69-a979-2ff9a115729e	BAM	ab3c9eaa6ef608830aa124808176460f.bam	179990000000	SP111013	b31cd3aa-c649-5d02-b814-763deab2bb9f	DO50349	ESAD-UK	PCAWG	case	no	5e-05
Eso-AdenoCA	collaboratory	FI20306	61a9a15f-e107-57cf-93c8-36a4778325ca	BAM	f1bd01b566d1ab661e9b4e91087485e5.bam	117700000000	SP110909	679d39f3-03a5-561c-a4ca-2a71e854f305	DO50349	ESAD-UK	PCAWG	control
Eso-AdenoCA	collaboratory	FI49111	c9f9e4e7-fa22-56f8-b077-1b236c619653	BAM	bedc55cd2fe1d2872cccc95f4bf9d17e.bam	187200000000	SP111014	5f97602c-e4ee-54d0-ab05-27043188f587	DO50350	ESAD-UK	PCAWG	case	no	0
Eso-AdenoCA	collaboratory	FI49110	cd0edf5c-8eef-5da6-9472-ee7cd393eb2c	BAM	40416d2bdc893b54ead778cdd5c1177f.bam	96760000000	SP110911	f50fab8b-76ff-5826-b6a5-0b08d0252159	DO50350	ESAD-UK	PCAWG	control
Eso-AdenoCA	collaboratory	FI349732	7ac79666-bd17-5001-993a-51f6bc941106	BAM	74475d452e5ca9eaee00671529f1d22a.bam	134100000000	SP111067	17841964-80f1-5f12-8ca4-9d4dd7716b00	DO50354	ESAD-UK	PCAWG	case	no	4e-05
Eso-AdenoCA	collaboratory	FI349730	58155a79-a05d-5c65-88fe-8fb4dd9c737b	BAM	74c9f56cd9b5b3454760e4507496e755.bam	67369000000	SP110921	f69e7134-cef8-5566-8999-1712306fdc80	DO50354	ESAD-UK	PCAWG	control
Eso-AdenoCA	collaboratory	FI4006	108e9270-2966-56b2-a480-ae099b0833be	BAM	d68c213a0337da50a946bce580f49ee6.bam	272480000000	SP111019	81a05f7c-3e54-52c3-ba1d-8d753d9b58ad	DO50355	ESAD-UK	PCAWG	case	no	1e-05
Eso-AdenoCA	collaboratory	FI4005	3ffe43e5-3ecb-5546-9a9b-cbb4fd30db1c	BAM	67cee1198040195bb2cc0738f214b681.bam	107300000000	SP110922	a5992c5a-157c-5ac0-9ab1-bfbebd4a81b7	DO50355	ESAD-UK	PCAWG	control
Eso-AdenoCA	collaboratory	FI47444	759cc0ea-e7ba-59dc-a538-18e788853c37	BAM	5818499818533772c63f1c0e94767950.bam	206490000000	SP111021	b0241714-ce93-5536-ab8e-6e5b0ed17680	DO50356	ESAD-UK	PCAWG	case	no	0
Eso-AdenoCA	collaboratory	FI47443	b2930a43-fee5-5cde-9916-3f5f1c17d7d4	BAM	85c8290aa69210e7b1d244b85c8dd64e.bam	117970000000	SP110923	23c8c314-1c47-5594-86c7-5ddedeafa30c	DO50356	ESAD-UK	PCAWG	control
Eso-AdenoCA	collaboratory	FI52800	fb0abf55-f51f-5301-bd05-7958b69a6e47	BAM	d7f0d01e30c08ad5a53b08ad3f9891c6.bam	153860000000	SP111096	20922bba-244a-52ab-88a2-37779b2771c6	DO50357	ESAD-UK	PCAWG	case	no	9e-05
Eso-AdenoCA	collaboratory	FI52799	7feb5519-4fde-5b90-ae47-576c53837320	BAM	54e17c4435f6b73a956a50e70110ce0f.bam	104970000000	SP110925	5e663cd5-8a00-5d8f-99be-783ac4a84ff6	DO50357	ESAD-UK	PCAWG	control
Eso-AdenoCA	collaboratory	FI50209	5b8f8860-4b95-5448-8cda-5a99f5ac9542	BAM	8e55753867a02048046f6b250021fe8b.bam	198590000000	SP111101	d48be338-d4ba-59f6-ba9b-dd3dcb427ac8	DO50362	ESAD-UK	PCAWG	case	no	0.00021
Eso-AdenoCA	collaboratory	FI50208	8c50197c-ef34-515a-ae6e-fc79ca075b4f	BAM	f6abaa6b0c8bdb07ffc1e49d48202d40.bam	117370000000	SP110933	e526c59a-2ac2-5794-94bc-49217f193043	DO50362	ESAD-UK	PCAWG	control
Eso-AdenoCA	collaboratory	FI21786	c02bf17e-b5d2-5727-95ea-687872b4f629	BAM	904342a8883a6c61874edc95a9a97cf5.bam	232290000000	SP111024	263da9c4-9502-59be-bf0e-15caf5e86a27	DO50364	ESAD-UK	PCAWG	case	no	0.00015
Eso-AdenoCA	collaboratory	FI21785	9bea66a6-013d-56d3-baa8-0a299159b83a	BAM	53bf14aaf1c3adc718d8b505f4e46331.bam	121110000000	SP191538	69c5a177-d36b-587d-8c0a-989cd440becb	DO50364	ESAD-UK	PCAWG	control
Eso-AdenoCA	collaboratory	FI37892	942cf66f-097d-5691-8e38-eaaf6aa3ddd2	BAM	34f750e775facce4468828b9f3a94a54.bam	145490000000	SP111069	c1a7af6a-0c0d-5991-b816-ade154cad2b7	DO50365	ESAD-UK	PCAWG	case	no	0.00012
Eso-AdenoCA	collaboratory	FI37891	d4501d3b-74dc-516f-baa5-f1c83063dbf1	BAM	b81de293691fe2b55a13a9bc72fb77c9.bam	117830000000	SP110936	9eb2e98c-4ce9-502a-bc1f-ddc9e0007358	DO50365	ESAD-UK	PCAWG	control
Eso-AdenoCA	collaboratory	FI9663	19c9ae2a-ae40-54c1-b585-0468f66b0db7	BAM	08b5e10caa8aae97aa54fc4ad360fd44.bam	134410000000	SP111027	85018e99-56de-5a82-b5e1-ef583ff227d3	DO50367	ESAD-UK	PCAWG	case	no	1e-05
Eso-AdenoCA	collaboratory	FI9662	3b621f80-0b3e-557e-90a0-772f363f8266	BAM	9764d6e93fd5a38ebc35263ef88f3f67.bam	94364000000	SP110939	23f5c80e-d706-540a-8c39-7a1735d26722	DO50367	ESAD-UK	PCAWG	control
Eso-AdenoCA	collaboratory	FI350158	9f3db731-27ef-5b12-a22b-a45344b9b2d6	BAM	61c5eeae092659949b20354fdaae07d8.bam	213750000000	SP111029	a0172e6b-5f65-5908-becb-2db77094b173	DO50370	ESAD-UK	PCAWG	case	no	1e-05
Eso-AdenoCA	collaboratory	FI350156	4fb796fd-8488-5547-bf93-ac1b57a9be70	BAM	c5809ce42d09910878e7e2a60be7024f.bam	85276000000	SP110942	89d2b64e-878d-5886-ad3c-1400c5a282e6	DO50370	ESAD-UK	PCAWG	control
Eso-AdenoCA	collaboratory	FI350186	a7462fe5-5434-56dd-90e3-34ee34996993	BAM	52e9c65df5950efde5a03d89ecfbbe0a.bam	191580000000	SP111030	fb91fc8e-a390-5619-ae9d-799165017b98	DO50372	ESAD-UK	PCAWG	case	no	1e-05
Eso-AdenoCA	collaboratory	FI350184	6b0a0b4f-b24f-5628-ab61-7daaad9bcb91	BAM	5e608f0b664187403393eff07f736f5b.bam	95590000000	SP110944	7abf21e9-c9b6-51f0-a6c5-b152e6e19e3b	DO50372	ESAD-UK	PCAWG	control
Eso-AdenoCA	collaboratory	FI25234	3e3fdc7d-4c60-5b2d-a900-79b4a48f396d	BAM	cbbba74222441fa3ca729518f0aa851d.bam	171290000000	SP111031	016d1786-54d3-5a4f-8d82-5acdab388e37	DO50374	ESAD-UK	PCAWG	case	no	0.00034
Eso-AdenoCA	collaboratory	FI25233	1b85d1fa-9e45-51f3-8055-556eebe2d808	BAM	c26b61ad608d146770b6abf8351a980a.bam	83520000000	SP110946	06b0ee1f-f26d-5d64-a09a-dd09a0240682	DO50374	ESAD-UK	PCAWG	control
Eso-AdenoCA	collaboratory	FI350293	f07a3438-89dd-5f83-8e79-cf0e4c3ed54a	BAM	006cdcd42d55e07a2fd1ad2d31dd1a87.bam	168530000000	SP111036	4da19c61-0dfa-5a18-8d63-cf02515b5b0f	DO50381	ESAD-UK	PCAWG	case	no	0.00011
Eso-AdenoCA	collaboratory	FI350291	de38e630-9bfe-5671-b95b-8e18834f9dda	BAM	28bcfef28146f4b23291eea7f9b0fa4c.bam	109720000000	SP110951	8913c1aa-d661-5611-bcf3-91ca173cd4bf	DO50381	ESAD-UK	PCAWG	control
Eso-AdenoCA	collaboratory	FI35822	856b6491-3c98-5042-8715-4dbe7e969af8	BAM	38ee0240debcdd0e2f5c8ec65f146af3.bam	259910000000	SP111070	fbec5125-e626-5aae-b6db-0d21529a0013	DO50382	ESAD-UK	PCAWG	case	no	0.00017
Eso-AdenoCA	collaboratory	FI35821	00fe33f0-06a8-5297-9712-d1f1ad79740a	BAM	c4409ff03ef47fa22dac0c74d5429f5d.bam	128800000000	SP110952	437b0767-df78-58bf-9ecf-c3af117d1732	DO50382	ESAD-UK	PCAWG	control
Eso-AdenoCA	collaboratory	FI13695	cb8991ba-3d62-5100-a136-cf9dc155b151	BAM	b10676570e484ad737329345146b6906.bam	272310000000	SP111072	03616457-0fb9-5c0f-8ba9-7139ee8b9677	DO50383	ESAD-UK	PCAWG	case	no	9e-05
Eso-AdenoCA	collaboratory	FI13694	010ac6f1-9d66-5d86-b03d-972b32f46eb8	BAM	ad33c561c15b7af26a9cdbd945adc273.bam	138590000000	SP110954	874141b6-c043-506a-869a-1c48d37456e2	DO50383	ESAD-UK	PCAWG	control
Eso-AdenoCA	collaboratory	FI24776	b3d4d50a-1544-51d2-8dca-9e448d685c70	BAM	7ec671051c13c07911105396540c7223.bam	179770000000	SP111114	0b05376c-9332-5f2a-91ab-327241ed17c4	DO50384	ESAD-UK	PCAWG	case	no	0.00037
Eso-AdenoCA	collaboratory	FI24775	7e7a4915-f9b3-5618-bbd6-6dcdc38cacfe	BAM	1ad29258baca5c11c468d3748f263bd3.bam	123590000000	SP110955	432335fb-6d54-5bc9-a3c7-dbc674fcd1fd	DO50384	ESAD-UK	PCAWG	control
Eso-AdenoCA	collaboratory	FI29715	0f58bafd-fbb8-52ec-85b1-2a3d83dc131c	BAM	0d2e46185b6dc8be30492a81abc66147.bam	179350000000	SP111116	72b42d86-e7ca-58ef-92e8-787ece956ee3	DO50385	ESAD-UK	PCAWG	case	no	0.00021
Eso-AdenoCA	collaboratory	FI29714	d28dc25e-3b6e-51c5-b049-261327c7b782	BAM	0b472eda970ba735ff7ce47f09f43def.bam	111650000000	SP110956	32a4a3b7-a892-5d8a-b8f7-18cfcd8d4b91	DO50385	ESAD-UK	PCAWG	control
Eso-AdenoCA	collaboratory	FI15782	ee2f8391-7c89-54c8-bda9-65e018d421d6	BAM	492caa55c486aaf5c37fea1221c1c95f.bam	201370000000	SP111117	945f359b-8710-522b-96e9-3a8269246d95	DO50387	ESAD-UK	PCAWG	case	no	0.00013
Eso-AdenoCA	collaboratory	FI15781	17fe21ff-1b0b-5d8d-8a42-986a1ae4d1a1	BAM	f5be92968f9f7fd65d2146c06f29779b.bam	102270000000	SP110961	89bcedc3-2e47-5b22-b250-064809343f16	DO50387	ESAD-UK	PCAWG	control
Eso-AdenoCA	collaboratory	FI9607	2c4c680d-22a7-5dc3-84f6-a7e7a3783bcf	BAM	ab4cd5b95392cd1c35b78659af1afaf4.bam	200440000000	SP111038	a4395414-8c78-5386-b084-35dda90f6b94	DO50388	ESAD-UK	PCAWG	case	no	0.00034
Eso-AdenoCA	collaboratory	FI9606	7d4c9cf9-4a41-5ed3-9bd7-0b304e6ecf4d	BAM	15c1dff43b7a10b72f9c600b082d957c.bam	109680000000	SP110962	5f4f1964-5174-566f-88cc-7da0df5ebb89	DO50388	ESAD-UK	PCAWG	control
Eso-AdenoCA	collaboratory	FI17318	28108176-0703-5355-90eb-cc62ab9e4596	BAM	0337efea9b59b88f804ea384c356377c.bam	156150000000	SP111119	e997ce62-0d75-5cc0-a01a-9eb0a074feb4	DO50389	ESAD-UK	PCAWG	case	no	0.00042
Eso-AdenoCA	collaboratory	FI17317	e0849ba7-cafa-52f1-93fe-c1ef334255d6	BAM	81eda88c942f0f4a602826ff1afc501e.bam	99949000000	SP110964	1eea7193-084b-5918-83d4-6ce5937f6541	DO50389	ESAD-UK	PCAWG	control
Eso-AdenoCA	collaboratory	FI350458	dd0915ff-b5cd-596d-87f8-d31f8cb1eca2	BAM	212c34bd65434db34e6dbed057956545.bam	193240000000	SP111039	02b78149-90a9-5aed-88f7-a7ed24b4fa70	DO50390	ESAD-UK	PCAWG	case	no	0
Eso-AdenoCA	collaboratory	FI350456	e62256d9-5eeb-5abb-bf16-8460a915f877	BAM	5b2243e4bcd16e58f9ad33274d3ca06f.bam	76969000000	SP110967	4e457b47-d3c1-52a5-a3db-812c9a5de6cc	DO50390	ESAD-UK	PCAWG	control
Eso-AdenoCA	collaboratory	FI20820	02499609-b564-59cb-a8f8-92eacf6d31eb	BAM	1b680787b81a2fcba73705f933eaff7e.bam	159490000000	SP111040	da811660-1b3e-50bb-a94d-4eb945c16856	DO50392	ESAD-UK	PCAWG	case	no	2e-05
Eso-AdenoCA	collaboratory	FI20819	6a9230b2-d544-5801-a237-5260b425436b	BAM	53a8e45206eb746320be9a7c6fc25f19.bam	95083000000	SP110969	e9acb41f-a621-5d95-884f-31c6fe5e1bbe	DO50392	ESAD-UK	PCAWG	control
Eso-AdenoCA	collaboratory	FI39908	9d726cf0-7414-5cb2-88c7-cef386f4040b	BAM	5144479cf56f153995bc1b4f4005d181.bam	182890000000	SP111084	29f24024-2887-5fcd-b6f6-a91a49e3fb0b	DO50393	ESAD-UK	PCAWG	case	no	5e-05
Eso-AdenoCA	collaboratory	FI39907	fec83212-1ae0-5cd4-aafe-e6da526a3c91	BAM	bac16ed9e253a5df8200fd6973ad197c.bam	100690000000	SP110972	bb7d61aa-23c4-5695-bab1-8ca7da04d9ef	DO50393	ESAD-UK	PCAWG	control
Eso-AdenoCA	collaboratory	FI350559	b1dae408-2d58-5d55-bbf9-501f2d17f844	BAM	0cf20dcaf06c163d39c219395680c817.bam	176650000000	SP111042	e5dde21b-1631-5c72-a678-fa17f37b486b	DO50395	ESAD-UK	PCAWG	case	no	0
Eso-AdenoCA	collaboratory	FI350557	35040410-7e9a-59ea-95ba-2800f6904a28	BAM	610a5396ab2df36ea7490b3733bd2cbb.bam	112670000000	SP110973	90e4eae4-a980-5619-ac3e-f4477e8b2535	DO50395	ESAD-UK	PCAWG	control
Eso-AdenoCA	collaboratory	FI350595	b36db9e2-7c7e-5bc8-8aa0-47923147ff7a	BAM	4ec65eb85b93fe1e7aaaec76908c4e2b.bam	191430000000	SP111080	0116e3b4-b896-586b-afd3-7e861d94bda2	DO50396	ESAD-UK	PCAWG	case	no	1e-05
Eso-AdenoCA	collaboratory	FI350593	96e4dd8e-7eea-572a-a066-5b419feefc78	BAM	f4c67563f92fc22d23ca5b164267f156.bam	126720000000	SP110975	a16b9254-5b4f-530a-815c-29de9bac1c8d	DO50396	ESAD-UK	PCAWG	control
Eso-AdenoCA	collaboratory	FI31031	e09a49a8-6381-55ca-ad62-46290e5b7590	BAM	2c0180436ed4e6909018a722255feb2d.bam	200460000000	SP111043	858a426b-aeb2-5f48-8d4a-5b72252eedbc	DO50398	ESAD-UK	PCAWG	case	no	0.00014
Eso-AdenoCA	collaboratory	FI31030	78d071c5-a0f5-5bd1-8e05-9850bf326e93	BAM	5365a2412ea10d21234cfb4abf71d337.bam	134690000000	SP110977	7b341430-3618-5ae0-a0d1-663ff404f838	DO50398	ESAD-UK	PCAWG	control
Eso-AdenoCA	collaboratory	FI51003	b7792252-a7de-5237-9781-a5d0eaa89099	BAM	14494d84b0b1d79b4ee27b5612a4bc1b.bam	202650000000	SP111045	15e0ff5a-b52c-5323-aa1d-a9626567d888	DO50399	ESAD-UK	PCAWG	case	no	0.0002
Eso-AdenoCA	collaboratory	FI51002	8b95b865-7995-54ae-8926-00b4dfddfbf8	BAM	670a86c57dc13f63d281b285e4b75b4d.bam	111420000000	SP110978	093c2378-cb65-5c81-9388-fa1d8d0b6029	DO50399	ESAD-UK	PCAWG	control
Eso-AdenoCA	collaboratory	FI15146	a6540217-fabe-5eda-b99f-a9c9246eaea9	BAM	c76c166f133cfefbacb11e838f7eadd1.bam	183570000000	SP111049	5cd62b67-1976-5a10-8c45-ce101c92a0e4	DO50401	ESAD-UK	PCAWG	case	no	0.00014
Eso-AdenoCA	collaboratory	FI15145	1143d01c-523d-5e2f-9ba6-ca110ba9626c	BAM	8598cce84ebc6a7e3a8ebd1dd802d63a.bam	103490000000	SP110981	ee14a802-2baa-512c-8d2e-a4ab91bb9e58	DO50401	ESAD-UK	PCAWG	control
Eso-AdenoCA	collaboratory	FI350654	fcf25315-9b85-5567-b59d-27ba04fa172b	BAM	5d003d442dbaf291b70d2d8a85db9670.bam	184720000000	SP111051	aef7b296-42f6-52a0-a3f6-b57b3e267250	DO50402	ESAD-UK	PCAWG	case	no	6e-05
Eso-AdenoCA	collaboratory	FI350652	39e2b3a3-1067-5479-b600-1b131a166f07	BAM	857f3099102c15cca519c325dae6240d.bam	105050000000	SP110983	0bbb8177-d224-568b-a314-1382d6084215	DO50402	ESAD-UK	PCAWG	control
Eso-AdenoCA	collaboratory	FI4231	16f167c5-b3f6-54b9-84ef-f107b81b91c9	BAM	4f669416867d09bcccb0f6ad44e579b3.bam	169260000000	SP111074	f29d4460-56b9-5809-b177-4f67c5c01662	DO50403	ESAD-UK	PCAWG	case	no	7e-05
Eso-AdenoCA	collaboratory	FI4230	9248c921-cc8e-5f00-af14-d98cffd4258b	BAM	91822e8cf04987cdbc89ad9f88c00d57.bam	100950000000	SP110984	ebfadeae-5d9f-5d22-8eb2-26c50b2b41f1	DO50403	ESAD-UK	PCAWG	control
Eso-AdenoCA	collaboratory	FI15128	fb8be7d9-6d12-5f0c-bf06-ba2dacdd4f76	BAM	7cf3133c7550991cae566e60c099f0e5.bam	185820000000	SP111052	71c49e66-487b-55b3-b3ce-2b2e76fce174	DO50405	ESAD-UK	PCAWG	case	no	0
Eso-AdenoCA	collaboratory	FI15127	a829c0bc-b80f-5669-a349-7a68f1ccbad1	BAM	74078132182879c8e372b365103797f1.bam	103200000000	SP110986	20408b20-a00a-5e96-8a0b-76b3b4a9c2af	DO50405	ESAD-UK	PCAWG	control
Eso-AdenoCA	collaboratory	FI36979	d0b01315-7ebf-55c5-b9c2-44ca3de0fb3d	BAM	04ceb5f141916f7fc091a5e0aa51ada3.bam	172540000000	SP111175	da46ec4d-c9cc-5118-9810-89bf255f9762	DO50406	ESAD-UK	PCAWG	case	no	0.00031
Eso-AdenoCA	collaboratory	FI36978	869bf7ec-95f6-5557-a3ef-718d491baede	BAM	f0ecdffb43ef13045b0262f878c56abf.bam	106560000000	SP110987	b290d8f5-36cd-57e5-9c6f-8f51c01fcfc6	DO50406	ESAD-UK	PCAWG	control
Eso-AdenoCA	collaboratory	FI47216	636d2992-c213-54e2-aa1c-d9dff03c1b94	BAM	a80a272635b66d9df4861d1a3624cddd.bam	177400000000	SP111054	932b344a-7cdb-5c38-b4cc-9a0259d17324	DO50407	ESAD-UK	PCAWG	case	no	7e-05
Eso-AdenoCA	collaboratory	FI47215	cf4c8023-2d71-5d29-a636-a0becbab17d4	BAM	f36e9788a505975b966b1e521c950dfd.bam	109780000000	SP110989	fb6b0796-aaae-5538-ad85-9de99e65a1d6	DO50407	ESAD-UK	PCAWG	control
Eso-AdenoCA	collaboratory	FI350728	eb37bb92-7f55-50d4-8310-014fd9939062	BAM	706e8a8516284214f76ba9a63b61697d.bam	188710000000	SP111056	b273c828-da70-51d8-b5fa-7da8d26982b0	DO50408	ESAD-UK	PCAWG	case	no	8e-05
Eso-AdenoCA	collaboratory	FI350726	cb310435-aacf-53a8-8265-379408c16946	BAM	450023f8bdee7b02c4aacd1c7128593b.bam	101870000000	SP110990	a0c60ad3-cc69-551a-86da-87b0ec14ca58	DO50408	ESAD-UK	PCAWG	control
Eso-AdenoCA	collaboratory	FI31649	a25ee881-9312-5cc2-85b3-484a2b86e4bc	BAM	b227a5220ac1ce103c6b66fa8ac1a5ec.bam	158560000000	SP111057	ba62159d-9016-589e-a1ff-48253940e7b2	DO50409	ESAD-UK	PCAWG	case	no	0.00012
Eso-AdenoCA	collaboratory	FI31648	b642f81f-66f9-5f58-a16a-14326995ea5a	BAM	6d6d1f6776a91013bc87964cd3005e4e.bam	141390000000	SP110991	c7cb8aa6-6b5e-5ae7-bcd4-eb581da4476b	DO50409	ESAD-UK	PCAWG	control
Eso-AdenoCA	collaboratory	FI350787	c9c3838d-70c3-50d3-a9e1-55b648f314c2	BAM	a2f4cfbc8de2e9b57190be2e3939904f.bam	171440000000	SP111075	513c12a7-846b-51a4-9c87-9bab3ada6fd7	DO50410	ESAD-UK	PCAWG	case	no	8e-05
Eso-AdenoCA	collaboratory	FI350785	8e194fdd-8d83-5ca8-be2a-74b3fb7f8930	BAM	13a11d3cb956f0075c19f758d64b32d8.bam	128350000000	SP110993	769c2cc9-8967-543d-b57a-f768da49d9e2	DO50410	ESAD-UK	PCAWG	control
Eso-AdenoCA	collaboratory	FI32211	d7b119f3-23a1-53e5-84b7-0ba92498cb1b	BAM	4694a3dd2c9a2daa40ccf3b8d9abbc21.bam	211590000000	SP111058	ba8e5a5e-6354-5297-8369-a6b7fb250b4e	DO50411	ESAD-UK	PCAWG	case	no	0.00016
Eso-AdenoCA	collaboratory	FI32210	303586e7-b4b8-5873-a739-73a085da9756	BAM	9348a162d6c1a6bb1b473dae55c75d4c.bam	92939000000	SP110994	c9086125-b30a-5e90-b7cf-dd389bb5a56e	DO50411	ESAD-UK	PCAWG	control
Eso-AdenoCA	collaboratory	FI350874	445eea77-bd64-5037-8580-2d4066aa4056	BAM	04a446c6a660694dafe43ccaf1db7162.bam	165590000000	SP111059	0d59a24b-3c04-5a6c-b9d0-5f9f086d2947	DO50412	ESAD-UK	PCAWG	case	no	9e-05
Eso-AdenoCA	collaboratory	FI350872	2bcfe607-8ef0-5f92-8589-eb8c9ff7d267	BAM	a40dad230bc663b1f6e261d176c7ee32.bam	98609000000	SP110998	01cbaed4-e85e-5929-a6a2-a9cad4081257	DO50412	ESAD-UK	PCAWG	control
Eso-AdenoCA	collaboratory	FI11007	3198366f-659c-542f-ae96-4ad773aed75c	BAM	18b320f63f6c5dd2dd4e0c30c87a1ce9.bam	160430000000	SP111089	3d0b6acb-172e-5553-a9c7-9f6a21ecd20d	DO50434	ESAD-UK	PCAWG	case	no	5e-05
Eso-AdenoCA	collaboratory	FI11006	330dc5db-abf9-532d-85f7-1173530b90d4	BAM	33ad005820e542772c8fbcda28dd9f58.bam	118650000000	SP110880	1256a754-28d7-52ef-9a88-a4006913365b	DO50434	ESAD-UK	PCAWG	control
Eso-AdenoCA	collaboratory	FI9197	abda3491-3648-5a92-bdf5-74bd70e2597a	BAM	4ed4ba11e770408b47b2a18e37ab43fc.bam	155270000000	SP111009	b58f13c9-0fed-5769-b041-1f3dfd412bc0	DO50435	ESAD-UK	PCAWG	case	no	0.00013
Eso-AdenoCA	collaboratory	FI9196	f72312d0-e885-5662-b432-bf8e0af6f3c3	BAM	08f6c8561dcbc9c4e311cc79d87c73fa.bam	94792000000	SP110901	0f3c549d-2155-5950-aeec-5d408d95331b	DO50435	ESAD-UK	PCAWG	control
Eso-AdenoCA	collaboratory	FI349583	4cabb1be-2ce6-5da8-b6eb-0a681712008e	BAM	507fe214d41a761fe62c5efa61991cd4.bam	173280000000	SP111078	269ffa7e-5efa-5b14-91c0-f9641c139965	DO50436	ESAD-UK	PCAWG	case	no	2e-05
Eso-AdenoCA	collaboratory	FI349581	3bf9b47c-d2ac-5c9c-8c8d-811d62232d37	BAM	25aba69d609ec3959a1e472d64e25643.bam	194420000000	SP110905	b77e9cac-efd0-58d7-bc8b-5ee12f015b65	DO50436	ESAD-UK	PCAWG	control
Eso-AdenoCA	collaboratory	FI40234	672853b6-63ac-5be4-9806-112dc1f89eb2	BAM	260b4b3ac77878293b707483482c37ac.bam	178670000000	SP110863	3f3bf919-7328-573c-9b5a-b15909178a1c	DO50437	ESAD-UK	PCAWG	case	no	4e-05
Eso-AdenoCA	collaboratory	FI40233	56822130-d16e-521b-b7c7-97130385bc6a	BAM	92fbec94284807bf60fc0dd9ca45c4d1.bam	107220000000	SP110910	93f63570-a764-50bb-9ea7-639a36f1ac08	DO50437	ESAD-UK	PCAWG	control
Eso-AdenoCA	collaboratory	FI38864	874c4105-5896-58e6-ba06-b551a48c45c2	BAM	af71d29022bc62b7a5afd6bb8352645e.bam	194440000000	SP110866	b2f1de79-3bfa-5dbd-ad43-4fd8f28bacd2	DO50438	ESAD-UK	PCAWG	case	no	0.00011
Eso-AdenoCA	collaboratory	FI38863	ad2dceab-09f4-59d3-834d-8573d6f2237f	BAM	a93e5e3cf822aed9dcf4360b545621e8.bam	110130000000	SP110915	77ae2a91-efd5-592b-94d6-2ad89305f33d	DO50438	ESAD-UK	PCAWG	control
Eso-AdenoCA	collaboratory	FI17240	d6b0ab2f-1265-5110-b1b5-0c70ce4e7cbb	BAM	1bace76d975be5d2b1d6dc18856d29e1.bam	172600000000	SP111015	6f3f4c0d-eb93-5fe8-b80f-d43e4176f8f7	DO50439	ESAD-UK	PCAWG	case	no	4e-05
Eso-AdenoCA	collaboratory	FI17239	d567bd45-8a7a-5c4a-83db-2665502257f8	BAM	c1e38ed97501041d0e238defb5e53c79.bam	98878000000	SP110917	29254e10-3c77-5ef9-ba65-b66bce1d3b51	DO50439	ESAD-UK	PCAWG	control
Eso-AdenoCA	collaboratory	FI37776	651f9613-7ada-5e7c-b627-21b3d6afb39d	BAM	df4b26ce8210b8ad42f9ed2accc880a0.bam	168630000000	SP111017	264ef539-bd6c-55b9-9ae6-bcc9cce8e68b	DO50440	ESAD-UK	PCAWG	case	no	0.00015
Eso-AdenoCA	collaboratory	FI37775	89dd4ed1-562c-559f-b66d-a44652fe4eef	BAM	b6b1543558f27791a16d681a5ae21940.bam	103820000000	SP110918	db068fa7-0289-5a63-b68c-27cb8ea16133	DO50440	ESAD-UK	PCAWG	control
Eso-AdenoCA	collaboratory	FI15724	6a152c7a-46f2-59ff-a65f-a0aebcdcdc17	BAM	3756a5bb0047504a87838271674b6424.bam	123530000000	SP111164	883cf306-a12d-5bee-b70f-ad85dfffd62f	DO50441	ESAD-UK	PCAWG	case	no	0.00014
Eso-AdenoCA	collaboratory	FI15723	b2d12364-9fe8-55f5-80ce-d828f1840000	BAM	a7a2c895af68c5736d8abb49dc7313e7.bam	95369000000	SP111163	e822d513-15c1-50b6-a484-67dc3241927c	DO50441	ESAD-UK	PCAWG	control
Eso-AdenoCA	collaboratory	FI37242	f800c244-b5c3-5f7f-878a-20f4340d9f37	BAM	17d0164ba75254a66877eb430bef5ab3.bam	125600000000	SP111166	2ce88155-fb80-5e93-8ead-6ad4aa7a8177	DO50442	ESAD-UK	PCAWG	case	no	0.0002
Eso-AdenoCA	collaboratory	FI37241	23c93f0f-9182-5619-923c-e6b2baf80407	BAM	4cbfc081f5bd7d572e5c9bf0090c0426.bam	96869000000	SP111165	94ccd90c-2446-535a-a656-a48c34d4fc84	DO50442	ESAD-UK	PCAWG	control
Eso-AdenoCA	collaboratory	FI26994	05a5016c-ce09-5dbc-a035-8f3383f609ca	BAM	6681a3b45b0975d2599d48a85149ba3d.bam	128350000000	SP111168	ae369a45-629f-5995-9d82-a1bf16442183	DO50443	ESAD-UK	PCAWG	case	no	2e-05
Eso-AdenoCA	collaboratory	FI26993	6dfbc175-2ca3-5e81-85e7-1247c25b79d9	BAM	f86245b83cda3ee1a83f40caafd6d8b4.bam	90733000000	SP111167	bd84b6a6-1356-5f91-b7d2-865c20644b6a	DO50443	ESAD-UK	PCAWG	control
Eso-AdenoCA	collaboratory	FI349810	2b054287-31be-5385-91e2-29a4c42c0c92	BAM	d6250862d02f9a7edf281102cdccf83c.bam	156070000000	SP111170	b8be3cfc-e842-5271-b09c-9fffc0144d9f	DO50444	ESAD-UK	PCAWG	case	no	0.00019
Eso-AdenoCA	collaboratory	FI349808	11ad42f7-7fce-5534-8b83-5865a39a54f4	BAM	3452fdece33fe81a476c1b1e47b2e53b.bam	93789000000	SP111169	a0c2b569-9a33-5dc6-8991-f04f9967389c	DO50444	ESAD-UK	PCAWG	control
Eso-AdenoCA	collaboratory	FI349844	ff6f202b-75d0-59e7-b04d-90cec94d2f17	BAM	d073e37c97d855da5783148477977ec5.bam	213220000000	SP111098	fcbc9feb-9963-5a52-a576-94eaee677c31	DO50445	ESAD-UK	PCAWG	case	no	8e-05
Eso-AdenoCA	collaboratory	FI349842	177c5e63-0d2d-5e0b-99f5-d1ec01bac9ed	BAM	ab3c08eafbabda9ebc1ed4b536e894b3.bam	102280000000	SP110929	58c8c406-03cf-5e18-a1c2-1bb7f798de36	DO50445	ESAD-UK	PCAWG	control
Eso-AdenoCA	collaboratory	FI45308	543d3ad7-3f74-562e-9b2e-17531f7821be	BAM	97e6ae058406132d95f298fd9766478c.bam	181410000000	SP111099	c8342798-4272-5b7d-bcfa-f48a8bc127a8	DO50446	ESAD-UK	PCAWG	case	no	0.00012
Eso-AdenoCA	collaboratory	FI45307	017c5670-b37a-5de8-aa25-f84167800809	BAM	b2b3bc373a2835d5a130dc5e50c3749a.bam	100180000000	SP110931	7665c8fa-cd99-518a-8555-42ab000a57f7	DO50446	ESAD-UK	PCAWG	control
Eso-AdenoCA	collaboratory	FI47733	665536f2-e1de-5d88-b01c-443804b0ec89	BAM	2e854733660d3a0d141f77c5204a3cb6.bam	177970000000	SP111026	b6102200-b01d-5dda-87d3-09ad1cc74864	DO50447	ESAD-UK	PCAWG	case	no	0.0001
Eso-AdenoCA	collaboratory	FI47732	7ee61546-3dc4-59e6-b653-bba36ba8ec86	BAM	3aeec71296e1dbe3458481c920cf1b8a.bam	104570000000	SP110937	fd634855-1d43-5baf-bcc9-0201472a3062	DO50447	ESAD-UK	PCAWG	control
Eso-AdenoCA	collaboratory	FI350130	90acaad1-5d8b-5dbe-9011-34a89b70ccac	BAM	700af95816b32d4fc5e2091b5f01115d.bam	175870000000	SP111112	7e3b3f60-4caf-5c7d-acbb-8f3e4abdfc53	DO50448	ESAD-UK	PCAWG	case	no	0.0001
Eso-AdenoCA	collaboratory	FI350128	937e4c40-fe8b-507d-9258-f02777d5f93a	BAM	85df9b8f54db020e20317e55e30a4b30.bam	106390000000	SP110941	9edb8bfe-86b7-57a1-97fc-91037607149c	DO50448	ESAD-UK	PCAWG	control
Eso-AdenoCA	collaboratory	FI3296	cee5cf1e-6da1-560d-9803-992ba866a6a9	BAM	29a3f24332c88d064a5d658aad809003.bam	171310000000	SP111033	d60af371-8d2c-581c-85f3-2727bb9d84d8	DO50449	ESAD-UK	PCAWG	case	no	0.00016
Eso-AdenoCA	collaboratory	FI3295	dec5b55f-06d7-557d-a3c7-93363b4f0742	BAM	17e6368cb4ae6ae3ac0ca12e20c90dd4.bam	113960000000	SP110948	ca591d9a-71d5-54d6-b443-270af0c9ac11	DO50449	ESAD-UK	PCAWG	control
Eso-AdenoCA	collaboratory	FI350237	1dfe5a32-285b-55db-aaa0-ab1f64e3468d	BAM	06aa83c6bd0135a70071a8fb9fadcea3.bam	175960000000	SP111113	de73159d-2768-5413-8478-1a86ef834add	DO50450	ESAD-UK	PCAWG	case	no	0.00023
Eso-AdenoCA	collaboratory	FI350235	beebd0ea-b49f-56b7-9e27-d7fc4d8cc088	BAM	27ed80c3b3e851cdb16492e38eea8ed7.bam	146050000000	SP110949	3e8d8b7d-4428-5a4e-a335-33420e8d3c8c	DO50450	ESAD-UK	PCAWG	control
Eso-AdenoCA	collaboratory	FI350265	1081a6f7-c800-590a-931c-fcd91e2a83b3	BAM	5ec441045ceb71e3c6ae032c22f986df.bam	173930000000	SP111035	9a5978df-ce41-5d02-ab61-e0fc0901e61e	DO50451	ESAD-UK	PCAWG	case	no	0.00021
Eso-AdenoCA	collaboratory	FI350263	073e7070-f0b2-5eac-86b4-99db5c24ff75	BAM	c40f28624b7bb553ee7188915c83907d.bam	105620000000	SP110950	aeeeaa0b-b203-51b8-ac2d-8c4857743262	DO50451	ESAD-UK	PCAWG	control
Eso-AdenoCA	collaboratory	FI12959	3e6b511c-6865-5323-adab-138b74e52617	BAM	81d1bbace3d0a134ed2f820c75503147.bam	126250000000	SP111173	aa9ee8e3-ecbc-53bb-bded-ae4030be01c0	DO50452	ESAD-UK	PCAWG	case	no	0.00017
Eso-AdenoCA	collaboratory	FI12958	8b4a1c69-8926-5f68-bcac-ce30d44d6483	BAM	92a851f8eaa9edd5750f7605460eca16.bam	103600000000	SP111171	4118f6d5-ea82-579f-b2d5-a9f58e0425ab	DO50452	ESAD-UK	PCAWG	control
Eso-AdenoCA	collaboratory	FI350520	9d90611c-731d-5666-84aa-92a6e2b062b9	BAM	705459b427a9558670282f66354b0525.bam	153870000000	SP110849	919c8b09-28f3-5a17-b890-39a7097436ab	DO50453	ESAD-UK	PCAWG	case	no	0.00013
Eso-AdenoCA	collaboratory	FI350518	cc92c0ae-ca88-55a2-8f81-e78f726ac633	BAM	6f8cf9b601d10e9bd82517f923f05e50.bam	89247000000	SP110970	b6b5a8b0-3f5c-566a-ba8f-6f81a6958ed6	DO50453	ESAD-UK	PCAWG	control
Eso-AdenoCA	collaboratory	FI20195	7cd54ee2-e177-55fb-bf94-1b96bc8d1864	BAM	bec1dad26b22ffa9196172241d60f7c7.bam	129710000000	SP111047	4c716604-ae1c-5de4-b0a1-a8974f223687	DO50454	ESAD-UK	PCAWG	case	no	8e-05
Eso-AdenoCA	collaboratory	FI20194	a9e4fcdf-24e1-58fb-a40e-6b02ed42ff70	BAM	e280b8b3eea5198ccb79ec57f17b08a1.bam	103130000000	SP110980	ca5a7876-7cce-5d6b-a256-7aa95bab7853	DO50454	ESAD-UK	PCAWG	control
Head-SCC	PDC - Chicago	FI35250	9795c62b-2531-5f3d-9306-85e589198837	BAM	PCAWG.5bd480d4-153a-4e6e-820a-548dfa963af4.bam	188477000000	SP29940	6a331ee1-5020-456c-8fa7-02e0b9f03d31	DO14171	HNSC-US	PCAWG	case	no	1e-05
Head-SCC	PDC - Chicago	FI35249	8ee7c409-83e2-543d-a83e-bfeebb7c967b	BAM	PCAWG.3c15988d-63aa-4c02-9888-d64200e8e233.bam	122346000000	SP29941	bfd2a6a9-9026-447b-994c-2426412f5f98	DO14171	HNSC-US	PCAWG	control
Head-SCC	PDC - Chicago	FI1413	a2bbcd33-162d-5734-9cbc-5dbccf3f38f0	BAM	PCAWG.b13de1b0-deff-445f-9f20-e068d51607d7.bam	183529000000	SP29987	31a10f87-9d55-432a-90b6-6ecf5f00541a	DO14192	HNSC-US	PCAWG	case	no	4e-05
Head-SCC	PDC - Chicago	FI1412	9b85557a-9501-50ef-aaa6-9b8f41c9d350	BAM	PCAWG.f2bb45f4-fae4-468c-8675-a9c2a40feb66.bam	115599000000	SP29985	2e1b1150-fe7f-4e98-aae3-a429d0bd18ff	DO14192	HNSC-US	PCAWG	control
Head-SCC	PDC - Chicago	FI21178	25bca7f0-2a83-5250-9b1f-7f5246662ab0	BAM	PCAWG.8f43da7a-8fc7-4e9f-aea6-84127457238e.bam	207852000000	SP30011	53c018f6-d35e-48c3-9a1a-f38afca1f2a1	DO14204	HNSC-US	PCAWG	case	no	3e-05
Head-SCC	PDC - Chicago	FI21177	684590a6-61e9-58be-9f5b-a10e3f9b4e32	BAM	PCAWG.8642829e-a04f-4ddd-be41-8f67fe4c4b79.bam	87224217587	SP30009	2880fff8-bdb2-41a8-a091-f79e99d3f1d2	DO14204	HNSC-US	PCAWG	control
Head-SCC	PDC - Chicago	FI23119	856e2a70-456b-5264-b40a-a9146ea3657a	BAM	PCAWG.b12f60fc-240c-4a3e-ba20-18edebf03fab.bam	198487000000	SP30071	327bf1a8-524a-4e81-89a2-8bfd41e62296	DO14232	HNSC-US	PCAWG	case	no	2e-05
Head-SCC	PDC - Chicago	FI23118	d1e23423-2df3-5030-b774-c7652cbe4c05	BAM	PCAWG.63aa58db-4245-4196-be6e-1bfa1382acec.bam	124388000000	SP30069	6795e2ec-232d-425b-a640-dc7bc9238330	DO14232	HNSC-US	PCAWG	control
Head-SCC	PDC - Chicago	FI39946	d195eed9-f8a2-5592-80b0-da5d5b6bebf5	BAM	PCAWG.30ec872d-a8ca-4e9b-816b-d7b4f6e55e67.bam	201882000000	SP30077	7963c439-f13b-4671-9a7f-93cb50a4a980	DO14236	HNSC-US	PCAWG	case	no	4e-05
Head-SCC	PDC - Chicago	FI39945	69dde639-83bb-57e7-991b-b4481779233b	BAM	PCAWG.85072536-71c2-476a-a0bb-3152d10f8959.bam	108302000000	SP30079	c5b08b5c-4dcb-407e-816f-00eec19432fa	DO14236	HNSC-US	PCAWG	control
Head-SCC	PDC - Chicago	FI52402	443fa42d-4bbc-59ae-a6d4-26d51147dbe9	BAM	PCAWG.095603a6-4192-4c70-8c13-9ad46934f9ee.bam	218276000000	SP30083	22045504-18c5-4095-85e1-3c44d5ce8263	DO14238	HNSC-US	PCAWG	case	no	2e-05
Head-SCC	PDC - Chicago	FI52401	08a75af4-32b2-5e50-b2f5-6ee0c05e86ae	BAM	PCAWG.f9642393-8019-49a3-9a13-0e31d51fa4bd.bam	82074866412	SP30081	cab5552a-bbe8-49ed-856b-eed6ac6db464	DO14238	HNSC-US	PCAWG	control
Head-SCC	PDC - Chicago	FI17021	c678c7ab-7c40-5a5a-b308-711561fa169b	BAM	PCAWG.b9a2d1dd-1241-4a4e-b692-8b20d1a1e29c.bam	256826000000	SP30093	ab39b6cc-1fd7-4c99-b0e1-31399cb25bca	DO14242	HNSC-US	PCAWG	case	no	3e-05
Head-SCC	PDC - Chicago	FI17020	929a828f-471d-5285-8024-bc751f2fd6dc	BAM	PCAWG.e9f22625-6853-46d8-82e8-40de51d0aaf9.bam	95144845018	SP30091	9779aa93-0dc6-4a0d-8544-d97d4a6c12c5	DO14242	HNSC-US	PCAWG	control
Head-SCC	PDC - Chicago	FI20802	0638e9f9-6cb5-5855-ad94-2fbf8d21814c	BAM	PCAWG.1989963d-b3ab-4e2f-aa3f-5a419769ca59.bam	196939000000	SP30113	a6c9cb3e-351b-49f6-ad75-dca6497aedb2	DO14250	HNSC-US	PCAWG	case	no	6e-05
Head-SCC	PDC - Chicago	FI20801	8ea5c7e3-fbe7-5398-9978-b0c19ab28000	BAM	PCAWG.06075f42-8b30-47ad-bdf8-44eaaf93353a.bam	124397000000	SP30111	56856abc-56a7-4d8a-922a-21f09a2330a4	DO14250	HNSC-US	PCAWG	control
Head-SCC	PDC - Chicago	FI35942	2bae9580-64f6-5bf8-9e4e-17eb8c19c7cf	BAM	PCAWG.598e15ee-ecf2-4ca3-95e8-a11fd94ea091.bam	172332000000	SP30143	16883ce3-2c2c-4fd5-a48b-e151f5fea0bc	DO14264	HNSC-US	PCAWG	case	no	2e-05
Head-SCC	PDC - Chicago	FI35941	b8fde98a-cacd-5b8c-8176-3fb50e03df63	BAM	PCAWG.1f48b87c-c987-42fc-88ce-286aab2c8f10.bam	153019000000	SP30141	a34c564c-0815-4505-b289-c3b48cfaff01	DO14264	HNSC-US	PCAWG	control
Head-SCC	PDC - Chicago	FI50535	3369f937-b8b5-5218-b97e-cf4d2424e889	BAM	PCAWG.e68888a6-8b80-4279-a457-bed2b539b971.bam	126714000000	SP30185	a1051854-7881-49d7-8667-602213c78fd4	DO14282	HNSC-US	PCAWG	case	no	1e-05
Head-SCC	PDC - Chicago	FI50534	1f9f4132-406b-547a-be8c-e2d1357edc9b	BAM	PCAWG.2d6ae7b6-ff7d-41ca-9991-69342b8d215d.bam	127982000000	SP30187	fd3adfc2-e230-4d34-a2eb-d3f012b9b8b1	DO14282	HNSC-US	PCAWG	control
Head-SCC	PDC - Chicago	FI29869	01d22cc9-bb4f-53bd-9ff4-3b8d0ced59c5	BAM	PCAWG.3a0d44b3-5f33-470e-a486-93a98be1b67a.bam	148638000000	SP30213	32c4dc30-a770-4038-a8b2-218e69e27fcc	DO14296	HNSC-US	PCAWG	case	no	2e-05
Head-SCC	PDC - Chicago	FI29868	5dd91ddf-de56-5018-835c-63a72de8ca23	BAM	PCAWG.709f827b-babd-45cf-920c-4a410fd8d16b.bam	143927000000	SP30216	fb629885-9a3b-443c-b72e-fc93c3dddbec	DO14296	HNSC-US	PCAWG	control
Head-SCC	PDC - Chicago	FI37336	297ffab3-2fb6-57c6-9331-5b66712d3a5b	BAM	PCAWG.10e88fc1-ad11-4612-a050-3ea1f12f5f74.bam	188344000000	SP30332	e8147d06-9786-4381-ada3-b69e91ae6377	DO14343	HNSC-US	PCAWG	case	no	5e-05
Head-SCC	PDC - Chicago	FI37335	e4f7f180-0397-5047-be79-945528be8302	BAM	PCAWG.7a59f1c7-3ec3-4ed9-8a8e-1b9300fc937a.bam	88611242594	SP30337	6a131d83-d73a-4a38-935a-a1d09ec75f6b	DO14343	HNSC-US	PCAWG	control
Head-SCC	PDC - Chicago	FI23554	9825275a-398f-5150-b8d5-e90e54557957	BAM	PCAWG.70ead34e-2b1e-4a28-986e-8862c4611e87.bam	138609000000	SP30493	06ccd323-0ea8-40e8-8de3-791456ed88fb	DO14420	HNSC-US	PCAWG	case	no	1e-05
Head-SCC	PDC - Chicago	FI23553	c09b06dc-d179-5636-afac-eabb28becc89	BAM	PCAWG.bfc2690f-242b-40ca-96bc-2c162b9c3662.bam	127536000000	SP30499	43f3b540-e341-4154-998e-00663abbf21b	DO14420	HNSC-US	PCAWG	control
Head-SCC	PDC - Chicago	FI4623	13f97e2d-84b8-5f46-b362-3d80a97a156e	BAM	PCAWG.74923ba6-d428-49e4-997b-5d1b646baaa2.bam	155755000000	SP30675	e72fbd26-9025-4cba-9f1c-f09979eb2a04	DO14502	HNSC-US	PCAWG	case	no	5e-05
Head-SCC	PDC - Chicago	FI4622	7b50db6e-8692-578e-a95b-bd160f604833	BAM	PCAWG.422bf639-ec3e-4892-9d20-7180d3f6f949.bam	80082470668	SP30667	e04f02cc-742c-4aaf-b58d-75899aa26532	DO14502	HNSC-US	PCAWG	control
Head-SCC	PDC - Chicago	FI6274	ef462bd6-4d5d-5ea2-a732-46b8914674a3	BAM	PCAWG.03a77f9e-fcdb-4795-8c2f-141fbfeda1bb.bam	168641000000	SP30803	6dec0c28-1566-4df1-a87b-b2c29988baf6	DO14566	HNSC-US	PCAWG	case	no	2e-05
Head-SCC	PDC - Chicago	FI6273	8c732463-25cb-514b-a5d8-29096a8a311c	BAM	PCAWG.b7c93acf-de6a-402e-a9b8-7644af214019.bam	150924000000	SP30811	fc63108e-5b32-47d4-9f93-2bfb4a144d8c	DO14566	HNSC-US	PCAWG	control
Head-SCC	PDC - Chicago	FI21746	53d4f479-1d24-53e7-a525-8d319b16f176	BAM	PCAWG.49d80430-1b6b-47b0-82a6-06e36848323f.bam	178810000000	SP30843	b0f30af3-f3e6-4f70-bd50-fadc92d53388	DO14582	HNSC-US	PCAWG	case	no	1e-05
Head-SCC	PDC - Chicago	FI21745	27ffe514-cd7e-578f-b0fa-bd5df7c46b0d	BAM	PCAWG.c8d17103-3a0c-4f33-8268-a60182dbe338.bam	111494000000	SP30851	e3761de8-b0bc-440a-a48b-d23595992d51	DO14582	HNSC-US	PCAWG	control
Head-SCC	PDC - Chicago	FI45370	3b04ee00-9680-54cc-a205-c8e0705d941a	BAM	PCAWG.b8d16018-7fd2-4d8a-af89-fc88cfe3d597.bam	183547000000	SP30907	6a44a88b-0456-43db-81f8-7c177b5a84a8	DO14614	HNSC-US	PCAWG	case	no	2e-05
Head-SCC	PDC - Chicago	FI45369	206dc153-2179-5f0b-892d-417ff92f2170	BAM	PCAWG.12fdfa30-3b70-4b2d-b507-d2e130a5e6ab.bam	123200000000	SP30915	b256aea9-1247-4045-af68-824af68f45f4	DO14614	HNSC-US	PCAWG	control
Head-SCC	PDC - Chicago	FI1597	ab1b4a11-6f8d-55ad-aeba-1fea0e9a3ade	BAM	PCAWG.4282dbca-91dc-4dc9-8146-298be73d8bb1.bam	174129000000	SP31030	56a0da6e-d3e5-4f17-ba31-e7615242720b	DO14678	HNSC-US	PCAWG	case	no	6e-05
Head-SCC	PDC - Chicago	FI1596	fb3a9be4-e453-5295-b7f4-879772d45bab	BAM	PCAWG.8eb3ea0c-7607-49b4-ad40-51b6a94580cf.bam	100203000000	SP31038	f497fa78-0d48-430c-83d3-5e01a9da4f84	DO14678	HNSC-US	PCAWG	control
Head-SCC	PDC - Chicago	FI34173	2676fce8-91b4-5095-8ef1-764fe3673872	BAM	PCAWG.d9ca4870-8cf2-45a3-aaf1-952ac9463646.bam	125478000000	SP31046	72832952-ef9d-4d66-92f0-20f5ec6f7330	DO14686	HNSC-US	PCAWG	case	no	2e-05
Head-SCC	PDC - Chicago	FI34172	2e2a43c1-3d2b-52c2-9d71-235ae4dc9b33	BAM	PCAWG.7869af5c-3a91-4d7c-a938-80beddd72608.bam	129211000000	SP31054	7ea4cffb-2d49-4cdf-987b-a83a6836626e	DO14686	HNSC-US	PCAWG	control
Head-SCC	PDC - Chicago	FI38474	d315e369-a1f0-5ee7-99de-3a9e21cbe30f	BAM	PCAWG.6afb13e8-6d2e-4b0a-af61-bc7d66e14f9d.bam	218247000000	SP31126	2f436efe-2f08-4de0-948a-8bcdf37f87a4	DO14718	HNSC-US	PCAWG	case	no	5e-05
Head-SCC	PDC - Chicago	FI38473	39e7b367-f212-5b27-8361-fda226cce25e	BAM	PCAWG.16427f3e-48cc-4bbe-89f5-e7f3b082838d.bam	81347882094	SP31118	c3100792-b14d-40c4-a3ce-bbc11410e475	DO14718	HNSC-US	PCAWG	control
Head-SCC	PDC - Chicago	FI1708	de930597-6e57-5a7c-9045-16ae72082f53	BAM	PCAWG.c867cb1d-1d33-43ea-9897-05f401bd8801.bam	218099000000	SP31174	dd688a8c-71df-4ddf-94ec-42db5f537bca	DO14742	HNSC-US	PCAWG	case	no	3e-05
Head-SCC	PDC - Chicago	FI1707	eb604f82-9c45-5f95-8c1f-7012e43b62fe	BAM	PCAWG.e623fefd-bedf-4ade-86f1-7a03cdce4a46.bam	109839000000	SP31166	9cd3c8ac-1700-4975-b1a4-f60970df3005	DO14742	HNSC-US	PCAWG	control
Head-SCC	PDC - Chicago	FI24796	a4956cd3-aec9-5a3c-906d-8a7e8d971bf0	BAM	PCAWG.5623ebea-0556-465b-bcc0-70978eba10b3.bam	195572000000	SP31190	ca7e4dab-999a-49c8-9a26-608b8af3ca70	DO14750	HNSC-US	PCAWG	case	no	3e-05
Head-SCC	PDC - Chicago	FI24795	4361dc62-543c-55b8-8e7b-9d357bad3652	BAM	PCAWG.e4e4175b-f96c-47b6-a494-c087b3432e0c.bam	117344000000	SP31182	5abe52d3-352d-4a15-b328-29dde7a4afd0	DO14750	HNSC-US	PCAWG	control
Head-SCC	PDC - Chicago	FI12083	dca31d9d-41ec-58d3-bd8b-1a59a61f5145	BAM	PCAWG.df4683af-8b1d-4e0a-a8e7-5189c32bffea.bam	188792000000	SP31334	e4d274b2-f5bb-4ef2-b269-ce323ba43df5	DO14814	HNSC-US	PCAWG	case	no	1e-05
Head-SCC	PDC - Chicago	FI12082	5004dd30-c7de-5e33-aeb4-e559d3087bb5	BAM	PCAWG.b84b3813-ef9b-40ad-95d4-540a952b9acc.bam	105736000000	SP31326	858579fe-8000-484a-ae4d-c94c60ef48d4	DO14814	HNSC-US	PCAWG	control
Head-SCC	PDC - Chicago	FI1431	3b30ec1c-da27-5f31-a6df-0f8d00b8743c	BAM	PCAWG.90697135-943c-4533-a1a9-48b1ff25601b.bam	195106000000	SP31422	fb158965-1355-4283-a8dd-8c8646290ded	DO14862	HNSC-US	PCAWG	case	no	3e-05
Head-SCC	PDC - Chicago	FI1430	82b0e2e1-8d8f-5981-aefd-3b6d2d4dfca6	BAM	PCAWG.9e028a0d-bfbc-4f09-b6e8-2fedb50e9747.bam	109000000000	SP31430	fb21d978-320a-417f-bc38-854d042732f0	DO14862	HNSC-US	PCAWG	control
Head-SCC	PDC - Chicago	FI46761	005c18db-af4e-526d-abc1-e1e23eb5995a	BAM	PCAWG.18c017d0-134d-4531-9940-4d0c9dac38f5.bam	169508000000	SP31606	67fcf831-4acb-49fd-8e46-e9f083f5dbd3	DO14942	HNSC-US	PCAWG	case	no	2e-05
Head-SCC	PDC - Chicago	FI46760	8b197ee3-cd9c-5669-8b04-4e26108585c6	BAM	PCAWG.81cd6abf-ba3f-43d3-9423-96defa269f87.bam	104523000000	SP31614	42fe04e5-8fbc-4994-8a50-c8a44a9dde27	DO14942	HNSC-US	PCAWG	control
Head-SCC	PDC - Chicago	FI33972	f9dd77db-79b8-50b9-845d-39686f7a6a3f	BAM	PCAWG.fcbb51f3-02bb-477e-b7c4-38730f708ae3.bam	190264000000	SP31790	f4858b4a-a928-43c6-a43f-a3e24ad80802	DO15014	HNSC-US	PCAWG	case	no	3e-05
Head-SCC	PDC - Chicago	FI33971	6eb887cf-f109-5378-9f58-a823cad807a9	BAM	PCAWG.b2401fd9-439a-415a-a6a9-7210940641de.bam	112957000000	SP31798	fc301363-5efe-453c-8305-62ccbd86ee07	DO15014	HNSC-US	PCAWG	control
Head-SCC	PDC - Chicago	FI35310	3a25dfb5-a04c-57f1-8688-7c367f614033	BAM	PCAWG.d2f1678c-6ebd-4f32-914c-497fc7ab6ae5.bam	204935000000	SP31814	ccd5b1fd-cada-4b6b-9d7c-ee7c38ce9c19	DO15022	HNSC-US	PCAWG	case	no	2e-05
Head-SCC	PDC - Chicago	FI35309	9ae015ba-000d-5ffe-873b-cf82ef08a703	BAM	PCAWG.95176ee9-b08d-43f8-875f-ea38c3821778.bam	85306827798	SP31806	0540e53c-d851-4df7-937e-a0e30c957d5f	DO15022	HNSC-US	PCAWG	control
Head-SCC	PDC - Chicago	FI43665	967c9e58-8810-5feb-a97c-9c3f15bd0a0b	BAM	PCAWG.4fc25bde-394a-4e35-9e2d-1a5c77ba7a7b.bam	191582000000	SP31854	6f54e92d-257a-4d7d-b8f3-520f021c145c	DO15046	HNSC-US	PCAWG	case	no	5e-05
Head-SCC	PDC - Chicago	FI43664	f637666f-be18-5e8a-93f8-e4cf87e42c65	BAM	PCAWG.a2cb782e-afcc-426e-8827-f677a4cbd243.bam	111516000000	SP31862	28c85fec-6839-49bd-a2f0-fb422afbf90c	DO15046	HNSC-US	PCAWG	control
Head-SCC	PDC - Chicago	FI43086	67796d17-679d-5abb-9987-73c052b89b71	BAM	PCAWG.251916ec-f78e-4eae-99fe-ff802e3ce2fe.bam	231542000000	SP32014	f3658bc5-59f3-4b94-9b6e-d69b936a2a1e	DO15110	HNSC-US	PCAWG	case	no	3e-05
Head-SCC	PDC - Chicago	FI43085	40a6d38c-c75d-5769-af3e-f6261ef01143	BAM	PCAWG.a0963407-05e7-4c84-bfe0-34aacac08eed.bam	88125342458	SP32022	45d330d4-b83e-4cc4-bd33-7c6607946eed	DO15110	HNSC-US	PCAWG	control
Head-SCC	PDC - Chicago	FI27054	ecc3108f-bd56-53de-8f52-d3815838934f	BAM	PCAWG.f785e861-ef1c-4b2a-aeb5-5b21abf21f52.bam	149978000000	SP32222	da95f846-a65d-4109-8a12-6cdfd2d42548	DO15198	HNSC-US	PCAWG	case	no	1e-05
Head-SCC	PDC - Chicago	FI27053	39bb55b1-bf55-5780-8b48-6ff760fb7dcd	BAM	PCAWG.511266d0-5247-43f4-b985-4cd20dd674c1.bam	120881000000	SP32214	2dae353e-364d-49cc-bb9a-9447cf886bda	DO15198	HNSC-US	PCAWG	control
Head-SCC	PDC - Chicago	FI37796	0ab1aeab-0758-5d2d-a045-39755087b6c9	BAM	PCAWG.7deb6875-292d-4cba-85cc-1f93de939987.bam	167701000000	SP32662	1fae8099-fd13-4ae5-8d20-6ff7b1bfdaa0	DO15398	HNSC-US	PCAWG	case	no	4e-05
Head-SCC	PDC - Chicago	FI37795	48480113-15b5-5dd4-a8f8-de02f531eee7	BAM	PCAWG.667c27e3-f105-4ab6-945b-43840173044d.bam	117866000000	SP32654	f9e400a9-0b4d-4470-97ba-7050b75270c9	DO15398	HNSC-US	PCAWG	control
Head-SCC	PDC - Chicago	FI39890	4660463c-5c63-55cb-ab36-c49c760dd8ba	BAM	PCAWG.e4c57024-7622-4621-8bc1-26a1fc9c8ed6.bam	178866000000	SP32694	8f991db0-a250-430b-b3ba-f0789dac333a	DO15414	HNSC-US	PCAWG	case	no	3e-05
Head-SCC	PDC - Chicago	FI39889	3c9e6e7c-3b80-5937-97c5-e1698aeecf44	BAM	PCAWG.86e49eb0-7fe4-4d24-81bb-e04251ccc7ab.bam	125514000000	SP32702	872376e6-0f7a-47fb-9508-a38517e5d339	DO15414	HNSC-US	PCAWG	control
Head-SCC	PDC - Chicago	FI18485	0bdb2086-025e-5ba3-8d60-6ce047674744	BAM	PCAWG.99955741-e034-44f0-8dde-f66dd7f339a9.bam	187979000000	SP32742	b174eb96-9606-4eac-a542-6dc899b709d9	DO15430	HNSC-US	PCAWG	case	no	2e-05
Head-SCC	PDC - Chicago	FI18484	8e45ee35-9de2-57fa-a014-70597cdedf04	BAM	PCAWG.a3b32a24-0459-4a08-80a7-a5fc691778ec.bam	100716000000	SP32734	570ed2eb-a90b-4508-8cde-a387d5128a59	DO15430	HNSC-US	PCAWG	control
Head-SCC	PDC - Chicago	FI32421	10572512-5c7e-573a-acae-3b77fb40200f	BAM	PCAWG.db1c7fe4-8a15-4671-ae20-987d5aa593d8.bam	131564000000	SP32894	5d0bb199-e846-406e-a97b-80036ca9c779	DO15503	HNSC-US	PCAWG	case	no	2e-05
Head-SCC	PDC - Chicago	FI32420	2cd41018-20a8-59ee-8c07-7fde0bcf8c5c	BAM	PCAWG.0b22fc10-30dc-47ba-8ccf-25b0cfe443cb.bam	128756000000	SP32902	9144067f-72b8-414b-973a-70190d026be9	DO15503	HNSC-US	PCAWG	control
Head-SCC	PDC - Chicago	FI16448	46247161-a7b6-534b-ab2c-e0ef9e65da02	BAM	PCAWG.5a67ad74-aefd-4882-bff3-0dd30582781c.bam	205584000000	SP32958	1f74a315-8dff-420e-bd48-42781cde9bf6	DO15527	HNSC-US	PCAWG	case	no	3e-05
Head-SCC	PDC - Chicago	FI16447	6dc7de20-c342-5563-957d-68c148ed0cca	BAM	PCAWG.5f48841c-6a82-43db-b85b-dea25f332dcd.bam	111692000000	SP32950	53a6f8f6-fa7d-4db2-b078-6d2ab4a7aa75	DO15527	HNSC-US	PCAWG	control
Head-SCC	PDC - Chicago	FI35540	a04e759b-93b5-5fd6-a540-49c529181bba	BAM	PCAWG.bdd67234-0b9f-4257-930f-0402db38eb97.bam	191862000000	SP33094	3c413afe-7272-4531-a553-87f4769d5a93	DO15591	HNSC-US	PCAWG	case	no	2e-05
Head-SCC	PDC - Chicago	FI35539	4c8e45dc-5b7a-56a3-82e4-c2e881f01a9d	BAM	PCAWG.d3fd464a-f0b1-41af-88f2-27f5d7417a0b.bam	123993000000	SP33086	50c04215-6f9b-4108-8add-ea9de84632ad	DO15591	HNSC-US	PCAWG	control
Head-SCC	PDC - Chicago	FI27723	5d7daa43-c13f-5dfd-9694-1eba0cac6201	BAM	PCAWG.c67b59a1-53df-4e40-906c-c8c601536b20.bam	189376000000	SP33496	f4c5fda6-6ac1-4cff-9679-5daa2eae0d60	DO15791	HNSC-US	PCAWG	case	no	7e-05
Head-SCC	PDC - Chicago	FI27722	2dcf3149-898c-567c-b405-75a7a08273ea	BAM	PCAWG.67f559a3-0c79-4be1-b177-d868acb69df2.bam	113822000000	SP33504	8ca12f83-89e1-4c56-a652-8ca2c2c7e8da	DO15791	HNSC-US	PCAWG	control
Head-SCC	PDC - Chicago	FI14533	65be25d3-7e78-5514-82c6-d615b35dfb77	BAM	PCAWG.3a2f274b-9594-4290-849e-2021741648fe.bam	183189000000	SP33544	a6bd7c48-bf9e-45ea-9f5c-bed3d3293c28	DO15815	HNSC-US	PCAWG	case	no	4e-05
Head-SCC	PDC - Chicago	FI14532	116b50e6-887b-5949-8305-1ee3b338ec4e	BAM	PCAWG.8cf3e556-4057-40c8-a468-133986522ed7.bam	123112000000	SP33560	ecf77bd2-6a91-47f5-a239-fe9bf5e06e97	DO15815	HNSC-US	PCAWG	control
Head-SCC	PDC - Chicago	FI10151	31e75795-37f7-5f11-b81b-66b11687b52d	BAM	PCAWG.9428f3db-6c71-41cc-83a0-1bc0d4a105cc.bam	158736000000	SP33688	e5f1176e-bd8c-49dd-94da-63f5b1eb49e4	DO15870	HNSC-US	PCAWG	case	no	4e-05
Head-SCC	PDC - Chicago	FI10150	c4df42a1-fc97-5939-9c66-ee3eb85825a9	BAM	PCAWG.863fe801-c4eb-436c-9410-545a1164e943.bam	138289000000	SP33680	ec61dc54-fe32-4f9b-bc19-95c5871933c3	DO15870	HNSC-US	PCAWG	control
Head-SCC	PDC - Chicago	FI40104	7c1918fa-b022-5e54-bf38-09b2b364fe03	BAM	PCAWG.4e9aae2e-ea49-4fba-bfaf-6b05a93fd3da.bam	135966000000	SP33774	54427dce-ee58-452b-ae99-abb4e6b9049a	DO15911	HNSC-US	PCAWG	case	no	2e-05
Head-SCC	PDC - Chicago	FI40103	b756dafd-77b6-5f65-b8cf-278fa8bc40b7	BAM	PCAWG.000f332c-7fd9-4515-bf5f-9b77db43a3fd.bam	148559000000	SP33782	fcfa5361-b1c0-4bda-ba26-ce45b074c9ef	DO15911	HNSC-US	PCAWG	control
Head-SCC	PDC - Chicago	FI13448	dd302d58-c561-5748-bcfd-e9cce388719f	BAM	PCAWG.de6a197f-58c7-46f7-9f41-cafe488a2222.bam	202914000000	SP33837	92f86680-fa77-4539-bb2c-89d6fd95a766	DO15943	HNSC-US	PCAWG	case	no	1e-05
Head-SCC	PDC - Chicago	FI13447	01df9894-65a1-578a-9528-58c27f4a01ff	BAM	PCAWG.00aa4fb4-f636-404c-bb4c-0728a1ae8c0d.bam	98574333832	SP33845	b5a8ba52-6580-412f-9159-224d572979fb	DO15943	HNSC-US	PCAWG	control
Head-SCC	PDC - Chicago	FI22135	d875d692-261d-54ef-85ac-d21d484091ca	BAM	PCAWG.a8b0ef82-b285-4ffc-8d27-bd0e848ef133.bam	208140000000	SP34005	e9fe9cb6-b4f0-4df8-99e5-d308962f622c	DO16015	HNSC-US	PCAWG	case	no	2e-05
Head-SCC	PDC - Chicago	FI22134	04a6c4df-85a5-564a-834d-7f93c33c75bc	BAM	PCAWG.a4810e79-175e-4265-a121-e02ffb961d67.bam	96674404482	SP33997	825b5c60-ddac-4954-bfca-a30465418cb4	DO16015	HNSC-US	PCAWG	control
Head-SCC	collaboratory	FI3126	82345795-29db-5227-baf8-6065cb214161	BAM	eee27f93f6b12eb91d45ff2b20bfab8f.bam	175290000000	SP117003	a1015f13-97de-5467-9aa1-2edb245da128	DO217836	ORCA-IN	PCAWG	case	no	3e-05
Head-SCC	collaboratory	FI3125	842c3103-4e3b-53ea-ab1c-aaec553a84b9	BAM	5607627f21dcba1b49f55c72072f8d7c.bam	92212000000	SP118154	62cf7535-f262-52a3-8e4e-4b6702f5e315	DO217836	ORCA-IN	PCAWG	control
Head-SCC	collaboratory	FI9327	cfb773fd-77da-5695-adcc-b729f270cee8	BAM	92cb9996b5fe8bf8ec9dedf134fb64a0.bam	176440000000	SP117124	73cb98cd-fc4a-51cd-9399-3771272f3e52	DO217950	ORCA-IN	PCAWG	case	no	4e-05
Head-SCC	collaboratory	FI9326	ef7adddb-a2f4-50a9-8961-14b32d91a59a	BAM	d3852abe44a3172fd193c11fe9b3084b.bam	95539000000	SP118263	bc1ee9fd-045a-5508-936b-ed8007e74b8f	DO217950	ORCA-IN	PCAWG	control
Head-SCC	collaboratory	FI18616	e456d0a5-7de2-5462-8c44-f65c3833f023	BAM	aca28580efa612b9464734b9e6ab22fe.bam	161390000000	SP117189	3a4bf98f-cb69-5069-a779-b2f6c0f45d58	DO218012	ORCA-IN	PCAWG	case	no	1e-05
Head-SCC	collaboratory	FI18615	cd8d044a-de3a-5a20-9eff-38f075a3c5fa	BAM	60d0ca9436affc5ab8574616645664e7.bam	90127000000	SP118340	63e54615-b84d-5f98-9620-7208b4356200	DO218012	ORCA-IN	PCAWG	control
Head-SCC	collaboratory	FI13318	9bc50cb8-ec67-5222-98a5-809230b7d3ea	BAM	43c6d87f8be2197903114d966c65a4dd.bam	172470000000	SP117217	b2d78333-f2c7-56ee-b875-9859c367b79c	DO218034	ORCA-IN	PCAWG	case	no	0
Head-SCC	collaboratory	FI13317	debe123e-a388-5ef2-ac25-049112238725	BAM	928f0b44a1da85866b720c9d5ae79ac3.bam	92304000000	SP118365	0eac65ad-bbdc-59eb-a705-b536827996d0	DO218034	ORCA-IN	PCAWG	control
Head-SCC	collaboratory	FI17770	4926efce-2afd-573f-a7ae-6b068bcaefaf	BAM	2dfb6559e7f72bed806f406253eff487.bam	164390000000	SP117260	bd361fae-a161-5586-9f7e-02639d4fb681	DO218075	ORCA-IN	PCAWG	case	no	1e-05
Head-SCC	collaboratory	FI17769	f86c4498-f092-5dd1-b57f-9d68f3f70b3e	BAM	9a4d4e66c06df7c0aa1d27657b3a3e02.bam	95386000000	SP118396	98afc7ea-6678-5902-9e10-6ff5ff75ce1b	DO218075	ORCA-IN	PCAWG	control
Head-SCC	collaboratory	FI20940	d6a7ceac-5946-5aa7-96e0-0ef645b545d4	BAM	59e8f1094d5a42383be300b1027ff74b.bam	188390000000	SP117376	d7d16441-40da-5295-b528-7fcd235bad5a	DO218180	ORCA-IN	PCAWG	case	no	0.00013
Head-SCC	collaboratory	FI20939	aa96af34-5804-59fb-a1bf-186b7b4a2e95	BAM	f5877a4a71e443f11b326b68019e0c20.bam	92034000000	SP118495	59bc4376-f520-53af-aede-3863c28fba5f	DO218180	ORCA-IN	PCAWG	control
Head-SCC	collaboratory	FI22815	1aef7435-4742-5d3f-b67a-f2eecd9c6010	BAM	39190027b45d51f6b0ec9168d134cbdc.bam	183080000000	SP117408	8a67b876-84bc-5279-b4dc-b34520d82a4d	DO218211	ORCA-IN	PCAWG	case	no	1e-05
Head-SCC	collaboratory	FI22814	f6d9e129-73e8-5302-8b3c-5d92c981b4ca	BAM	80cf7e067c23890a809ab5f4dfccaa62.bam	96939000000	SP118543	57e28443-5b54-5269-b6ad-fad407f9d896	DO218211	ORCA-IN	PCAWG	control
Head-SCC	collaboratory	FI26447	111fd961-073e-5a9c-98b9-e07e3484965a	BAM	1083cfa7e06197c3140e503944ecaf17.bam	158060000000	SP117482	112a5b83-2d8d-5181-85d1-cb1d7af5f912	DO218280	ORCA-IN	PCAWG	case	no	3e-05
Head-SCC	collaboratory	FI26446	201bcf65-200f-55b9-ba50-458838c0a339	BAM	1f646e401ffa704ca98be3ea1d0052c3.bam	88969000000	SP118600	712b4146-1c30-5f16-a609-288a042c19bc	DO218280	ORCA-IN	PCAWG	control
Head-SCC	collaboratory	FI28804	c9c86603-8c26-5ed6-8bab-af881b7114de	BAM	506e611fccaf640073f491341632de1f.bam	146870000000	SP117509	89f7e7c0-34f5-5906-9ccd-ae88028c7a91	DO218306	ORCA-IN	PCAWG	case	no	6e-05
Head-SCC	collaboratory	FI28803	db764bfe-6b7c-592d-8cec-caf2b37f97f4	BAM	ec42f3593ea7f2125cc8ebd616b83363.bam	92473000000	SP118633	4a075502-3e8e-55f0-a238-111db2b0457c	DO218306	ORCA-IN	PCAWG	control
Head-SCC	collaboratory	FI34580	703cade4-e19c-53eb-8eaa-1de556a73e67	BAM	33d4bc3925dfcaa8cc80d81dbed8cf64.bam	153880000000	SP117681	76b2526a-e4f7-59d7-af64-b09b9bd5c4e3	DO218462	ORCA-IN	PCAWG	case	no	1e-05
Head-SCC	collaboratory	FI34579	3c09323a-f3a1-572c-8636-3b8e70d0699a	BAM	ea1a4778b9df19b2f99202e67199e1b4.bam	109770000000	SP118769	3e83a3f9-76f5-559f-a445-d038f00ab864	DO218462	ORCA-IN	PCAWG	control
Head-SCC	collaboratory	FI38700	b1a9a635-387b-55f2-aeb8-ba8ca5e846ce	BAM	f296434d15749c267bc954ea72931f1a.bam	170380000000	SP117779	b9eddc23-2eb4-5fe9-adc4-e42e5ecca70e	DO218554	ORCA-IN	PCAWG	case	no	2e-05
Head-SCC	collaboratory	FI38699	9662b769-5182-5227-9c2e-20779bc19c58	BAM	8cb216d7de5a543633b36e05540f021b.bam	95300000000	SP118888	94896c02-e293-5345-8cdb-ccd2f4b68b20	DO218554	ORCA-IN	PCAWG	control
Head-SCC	collaboratory	FI46537	eb923204-d4aa-5228-8e40-cd4e3f043ea2	BAM	84d126f4a25de2b6aec740de1e2fd999.bam	156150000000	SP117932	ea380c4f-5e3e-50a5-a94e-d1a117d88039	DO218697	ORCA-IN	PCAWG	case	no	5e-05
Head-SCC	collaboratory	FI46536	12fddc14-43cc-51b8-b2a9-100e2e23fd38	BAM	81e7724ae2b0f05914b60a85188861d9.bam	88234000000	SP119020	f4dba941-4cdc-5ea4-83fd-8c0853567473	DO218697	ORCA-IN	PCAWG	control
Head-SCC	collaboratory	FI49491	a6764b63-67fa-5487-aca9-cd9e0289f149	BAM	84ad18a95d5440205fad64415ecb36b7.bam	134740000000	SP118015	a73c2e0e-e7db-547c-b434-87e50cb212a2	DO218773	ORCA-IN	PCAWG	case	no	3e-05
Head-SCC	collaboratory	FI49490	50873a04-0293-50fb-ae32-3c2c26a60dbc	BAM	d2178a63f857cfe6e828fbb90e04566d.bam	89938000000	SP119097	a50d6446-aff4-562d-88d2-68b358e50a47	DO218773	ORCA-IN	PCAWG	control
Head-SCC	PDC - Chicago	FI28523	dbe9bee9-7eea-547f-816a-acfcdd1a3102	BAM	PCAWG.974c74c9-3f98-4186-b940-f685da21fe10.bam	81572092650	SP115162	edd2c76c-433f-4147-9df9-dde721533bf4	DO52029	HNSC-US	PCAWG	case	no
Head-SCC	PDC - Chicago	FI28522	a2fc688f-8c7c-5d63-adc2-d972ee3e6faf	BAM	PCAWG.971b9bd9-fd3f-4c12-a330-939b86b6b16b.bam	82754348625	SP115164	7d3668fc-4290-4c61-8678-191309e6c3fd	DO52029	HNSC-US	PCAWG	control
Kidney-ChRCC	PDC - Chicago	FI37298	d24d8ae9-6d80-5b69-94ac-7e0b53569595	BAM	PCAWG.95f31dd1-0014-4f11-b866-f6bf5cb152c8.bam	174821000000	SP123836	f788fb8d-9d62-4404-854a-bb159e4c8710	DO220331	KICH-US	PCAWG	case	no	0
Kidney-ChRCC	PDC - Chicago	FI37297	5f835173-a39d-5cd2-b601-62bffd45c62d	BAM	PCAWG.8d9ebd2e-9ac6-4d93-81fb-5cfe6f4a4e7a.bam	106650000000	SP123837	b9ebb2ac-f353-4eff-92f6-ea37b9eb1401	DO220331	KICH-US	PCAWG	control
Kidney-ChRCC	PDC - Chicago	FI36885	139ae69c-1994-5622-99b8-845ec7cd3831	BAM	PCAWG.52861726-be7e-4e72-a9a9-931362609ed2.bam	185049000000	SP123840	125cde0e-d8dd-449c-b460-bf24c423b91a	DO220333	KICH-US	PCAWG	case	no	0
Kidney-ChRCC	PDC - Chicago	FI36884	84912195-2f98-5c9f-aadc-60246f564df3	BAM	PCAWG.9f9d5492-fcf3-409c-b156-b0dd8ebf7f70.bam	91453733124	SP123841	1fc9f347-805c-40d0-b8d7-eac5f5cead8e	DO220333	KICH-US	PCAWG	control
Kidney-ChRCC	PDC - Chicago	FI31863	08dbfabf-350f-5829-84e1-95a1d89f186a	BAM	PCAWG.ba1d09ad-c4af-44e5-b635-86a63641dd42.bam	230456000000	SP123842	a31dfc21-4bbb-4b13-a505-040caa6b9efc	DO220334	KICH-US	PCAWG	case	no	0
Kidney-ChRCC	PDC - Chicago	FI31862	570fd374-66a6-547e-aa6c-caa3bdba3524	BAM	PCAWG.a84aa2a6-bb88-458f-80ec-abd0de9c7c48.bam	119943000000	SP123843	e8ad483f-9ba4-4f42-9491-bbc6c2a164c5	DO220334	KICH-US	PCAWG	control
Kidney-ChRCC	PDC - Chicago	FI13865	80536504-3584-5b05-b831-90b0fff154d2	BAM	PCAWG.264d7a6d-a5a6-4aaf-9702-ecc6f594b409.bam	225647000000	SP123844	c8ff1737-ebda-413d-abdf-e49a5c053314	DO220335	KICH-US	PCAWG	case	no	0
Kidney-ChRCC	PDC - Chicago	FI13864	a50d03c1-619c-5cd8-887a-f039f4099005	BAM	PCAWG.6fd2588d-40a0-47ca-a9fe-8ee5dab84371.bam	103341000000	SP123845	a9fd9228-bc9c-42c7-84b3-f1e220f2787a	DO220335	KICH-US	PCAWG	control
Kidney-ChRCC	PDC - Chicago	FI29244	b77ed703-dc07-5513-a21b-2fa5d760b206	BAM	PCAWG.fcc82015-05f7-4068-92e2-13bf9e08c501.bam	170092000000	SP123846	5759629a-1070-4b37-bc4a-2d3c5d70a891	DO220336	KICH-US	PCAWG	case	no	0
Kidney-ChRCC	PDC - Chicago	FI29243	19d3ceab-e100-56fd-811d-058bdd07c019	BAM	PCAWG.4e7d7b6e-e8c8-4eae-b41a-6093a11aa67e.bam	113937000000	SP123847	4dc33f60-bdfc-49f5-a6d8-016edc932e24	DO220336	KICH-US	PCAWG	control
Kidney-ChRCC	PDC - Chicago	FI7470	92c38e9f-8e98-5ab3-98e8-8a6eb1ce4090	BAM	PCAWG.2cc6ce6e-9a03-4220-8246-0eff162361f6.bam	236998000000	SP123850	e829f9af-0eda-4878-9da9-f0a2b542bb14	DO220338	KICH-US	PCAWG	case	no	0
Kidney-ChRCC	PDC - Chicago	FI7469	e556b808-db7f-54d8-9c60-f35f1f2bdc4f	BAM	PCAWG.603e60c3-f4f6-4043-b75b-f663759a962b.bam	105014000000	SP123851	d08a2364-a2ee-4b49-beff-f48393e00633	DO220338	KICH-US	PCAWG	control
Kidney-ChRCC	PDC - Chicago	FI20215	a2480566-23db-5162-9ea5-1af0a592bcdd	BAM	PCAWG.4ee0fc53-8037-4579-9162-569235973a70.bam	219053000000	SP123852	480789ec-e08b-4642-8e79-a82230cedd2a	DO220339	KICH-US	PCAWG	case	no	0
Kidney-ChRCC	PDC - Chicago	FI20214	f6f4a824-e652-5b82-ba0d-d7c4ff42caca	BAM	PCAWG.906d13d0-f87a-4888-82ec-f272fa9a367c.bam	99856025847	SP123853	9de453eb-76c1-4297-8f1d-4e6c0c976846	DO220339	KICH-US	PCAWG	control
Kidney-ChRCC	PDC - Chicago	FI45708	4827cfd1-b194-539f-ae5d-64d66707df1e	BAM	PCAWG.6c2d192a-74a2-4f96-bfbc-ac65ff729bcf.bam	233240000000	SP123854	708fb68d-6256-4287-b7d7-23e9f168feef	DO220340	KICH-US	PCAWG	case	no	0
Kidney-ChRCC	PDC - Chicago	FI45707	895e9b9e-54bb-5f96-937a-5539e7931299	BAM	PCAWG.cf070965-d3e5-4d24-9b87-d0d17825ac81.bam	98754381186	SP123855	92174c09-3ccc-45f4-b2c3-07ced6bf353e	DO220340	KICH-US	PCAWG	control
Kidney-ChRCC	PDC - Chicago	FI19681	2cb9614e-b655-50a0-8021-f10a313c0ad1	BAM	PCAWG.1ced6738-aeeb-49e9-885c-c4eec0dad990.bam	238358000000	SP123856	081cc750-3529-41c9-9542-d7dcc2e49bca	DO220341	KICH-US	PCAWG	case	no	0
Kidney-ChRCC	PDC - Chicago	FI19680	dc5283d2-bfc1-5e76-9b4d-141835375a9e	BAM	PCAWG.f873ac33-9056-4efe-8205-847217a3ec91.bam	99763031734	SP123857	667769ac-53ec-49af-9ba7-25595968d63c	DO220341	KICH-US	PCAWG	control
Kidney-ChRCC	PDC - Chicago	FI45288	a171f6c4-81f0-5ca3-a93c-5609c46c2991	BAM	PCAWG.17cf4b89-6cab-4bf0-af54-052c146fa448.bam	233773000000	SP123858	94112595-cac2-4af4-a671-4c4e3e24c435	DO220342	KICH-US	PCAWG	case	no	0
Kidney-ChRCC	PDC - Chicago	FI45287	f12871d4-5edc-5c6a-a7ed-18a1fc18f0b5	BAM	PCAWG.e2818ea8-09d6-4f7f-817a-3399e1da8f8c.bam	118169000000	SP123859	05640d30-6292-4d33-a43d-a8e1dc936b1e	DO220342	KICH-US	PCAWG	control
Kidney-ChRCC	PDC - Chicago	FI21404	e5fdbede-3dcd-5d0e-b2fe-89708bcf2b12	BAM	PCAWG.f7603c86-d882-4e46-bdbc-6322acef20e6.bam	220652000000	SP123870	214b94f3-ed0b-4607-b128-7beb01430e1b	DO220348	KICH-US	PCAWG	case	no	0
Kidney-ChRCC	PDC - Chicago	FI21403	3b7335ac-4cde-590a-be17-ce1b7c94cc56	BAM	PCAWG.8d0cf601-a0b2-4c43-9525-1f3c1811c248.bam	111604000000	SP123871	f0e47ac0-a836-409d-8489-6148e47209b1	DO220348	KICH-US	PCAWG	control
Kidney-ChRCC	PDC - Chicago	FI19415	94a836ab-6c03-5d3c-8b32-f8f9f3a6268b	BAM	PCAWG.01550f60-b5e2-4964-8fda-db5a3554562a.bam	192064000000	SP123872	4823f285-583e-4725-8b57-c457a829a350	DO220349	KICH-US	PCAWG	case	no	0
Kidney-ChRCC	PDC - Chicago	FI19414	373ca205-b20b-5e63-aa5e-3d054a44036c	BAM	PCAWG.5e0271d3-ead4-4439-9837-1391d56fb273.bam	102168000000	SP123873	e2283504-8ede-4adf-9722-31a81e51be91	DO220349	KICH-US	PCAWG	control
Kidney-ChRCC	PDC - Chicago	FI2488	f0279112-f781-5205-ba6d-3aca165b3142	BAM	PCAWG.fd06d198-82f3-4d8c-b82e-9ac45d9224f7.bam	165995000000	SP123874	a08687fc-f29f-4aa4-8ab2-9f7463457263	DO220350	KICH-US	PCAWG	case	no	0
Kidney-ChRCC	PDC - Chicago	FI2487	f23e7112-09ea-5e8e-b0f7-fdcdda0b8357	BAM	PCAWG.45bf7cc4-27d4-4f5e-a9b6-94d4ddbdce26.bam	93608293316	SP123875	4a033366-da25-49ad-93b6-cb0edec9510e	DO220350	KICH-US	PCAWG	control
Kidney-ChRCC	PDC - Chicago	FI28695	f71b61ca-f9c2-5922-bb0e-cc91037b290a	BAM	PCAWG.66b44383-6d59-4b0e-818d-d20080aaa44b.bam	190085000000	SP123876	b2404504-e6b8-4045-a2fa-136ffb87f423	DO220351	KICH-US	PCAWG	case	no	0
Kidney-ChRCC	PDC - Chicago	FI28694	81900d9f-3204-5d68-bb8b-d8540e843868	BAM	PCAWG.9ff27e1a-5657-4e8b-8b0b-920c146932af.bam	112649000000	SP123877	13b1fd86-21ee-49e5-9c88-0ae473e82135	DO220351	KICH-US	PCAWG	control
Kidney-ChRCC	PDC - Chicago	FI47048	40022941-2f7a-525d-b2f7-4226b83a6d26	BAM	PCAWG.73c81eb4-9cd4-4d4c-9109-1cbfeb41c73c.bam	172413000000	SP123878	b5bb7bd1-a058-4ef7-994d-50d3f1abe33a	DO220352	KICH-US	PCAWG	case	no	0
Kidney-ChRCC	PDC - Chicago	FI47047	a762128e-0972-5bda-a6a0-5c26febbab2b	BAM	PCAWG.9c53c1a9-33ff-41c5-93b6-c650f15b8db7.bam	114799000000	SP123879	9b5bb05a-66e4-46d4-8ccb-9713d2f0e7b6	DO220352	KICH-US	PCAWG	control
Kidney-ChRCC	PDC - Chicago	FI42915	5657ba47-86a7-5b7f-9c24-8422792ce9c8	BAM	PCAWG.c425d7c7-e5e1-4297-9916-5c986784e17d.bam	168090000000	SP123882	989dd4ee-5c0b-4072-8939-43901b837176	DO220354	KICH-US	PCAWG	case	no	0
Kidney-ChRCC	PDC - Chicago	FI42914	9d9fd0cd-231e-5266-968f-f9fb904d591b	BAM	PCAWG.a440c791-09a0-4ece-a66f-68ffe3f46ed3.bam	108801000000	SP123883	bf835e38-1f0d-4697-9885-c7449e36e54d	DO220354	KICH-US	PCAWG	control
Kidney-ChRCC	PDC - Chicago	FI19395	bad79b5b-c9bd-51e2-9086-7924768014cc	BAM	PCAWG.c755f36f-593a-4beb-8ac4-bd1861135a48.bam	184831000000	SP123884	6232f41c-9e22-46e5-abc1-910cdb23ca9e	DO220355	KICH-US	PCAWG	case	no	0
Kidney-ChRCC	PDC - Chicago	FI19394	5b0ad145-a144-5ac5-ba13-dbd0a3643f38	BAM	PCAWG.9d9376ca-38b7-4d83-82b3-338d2c803db4.bam	90311093416	SP123885	2956e124-3ef7-45c3-a3c0-f97831fb8970	DO220355	KICH-US	PCAWG	control
Kidney-ChRCC	PDC - Chicago	FI4323	6c05d0b2-3eb0-5e96-8a11-fed591a52750	BAM	PCAWG.19d5d095-c5e2-40bf-8273-2a49532104ff.bam	183665000000	SP123886	47230071-d352-4299-9d2a-be750d872de6	DO220356	KICH-US	PCAWG	case	no	0
Kidney-ChRCC	PDC - Chicago	FI4322	678f6203-65ad-59c7-a257-b4aadd4c9341	BAM	PCAWG.7c05e2a7-605f-40d4-a54c-c62c8f7d70da.bam	116300000000	SP123887	9d1e1049-3d86-47ab-88a4-43606249ea64	DO220356	KICH-US	PCAWG	control
Kidney-ChRCC	PDC - Chicago	FI50001	c2c553cf-8b5b-5bc5-aed9-dfebe020d589	BAM	PCAWG.d75ab915-4372-4f05-9b61-2bf5b373a7d5.bam	213222000000	SP123888	7a33dc42-6a77-4e0d-8ac6-c4b3073c45e7	DO220357	KICH-US	PCAWG	case	no	0
Kidney-ChRCC	PDC - Chicago	FI50000	8ee60bca-1edb-55b6-ad9d-7ebba6e2aeb2	BAM	PCAWG.ea6be3f5-78ee-4eb1-9a9a-90abe97b046e.bam	109705000000	SP123889	ef926c9e-d08f-4d95-9525-1a3b8446e743	DO220357	KICH-US	PCAWG	control
Kidney-ChRCC	PDC - Chicago	FI2354	245c4b36-8a97-5041-b749-78208eb18d0d	BAM	PCAWG.f0366c74-63fc-4569-a191-0a06af88875b.bam	171104000000	SP123890	faa198d4-c798-41d7-aeb1-5b672a046139	DO220358	KICH-US	PCAWG	case	no	0
Kidney-ChRCC	PDC - Chicago	FI2353	b2c61005-488f-5675-9ccc-a4bcc877d6e0	BAM	PCAWG.c5ae6e34-7ea0-4279-a9c1-8aeaf19ba769.bam	126391000000	SP123891	add1a0f2-4405-4f6e-ab74-4bfdb6bc1858	DO220358	KICH-US	PCAWG	control
Kidney-ChRCC	PDC - Chicago	FI31613	0a4bb28d-24b4-5d18-9db2-d743810451e3	BAM	PCAWG.06f297f6-830b-4a56-a9e0-57d9ced0242d.bam	175744000000	SP123892	c5fb9c4a-10a2-4837-8fe4-579573ea575a	DO220359	KICH-US	PCAWG	case	no	0
Kidney-ChRCC	PDC - Chicago	FI31612	ca0c31a5-06cf-5201-b135-80db5af06640	BAM	PCAWG.03085a73-2fd8-4896-b4ec-885f250024d4.bam	110108000000	SP123893	084d6fc3-318f-4f97-b07c-2b3a6ada4118	DO220359	KICH-US	PCAWG	control
Kidney-ChRCC	PDC - Chicago	FI11685	afddd42b-7cb6-501d-a0ce-2d3c50e5c3af	BAM	PCAWG.4df34d54-6036-45a8-96b6-fc5e53f0cb97.bam	192446000000	SP123894	7cf3b12f-9c33-4bd0-af4e-b1a9b940d788	DO220360	KICH-US	PCAWG	case	no	0
Kidney-ChRCC	PDC - Chicago	FI11684	687dbbc0-efdf-5e0e-8079-bc92da1d4701	BAM	PCAWG.13e1ffcf-3f08-4378-bcf7-544a8a9a9462.bam	110421000000	SP123895	dab28cec-e073-40dd-a071-b27e2adcd9cf	DO220360	KICH-US	PCAWG	control
Kidney-ChRCC	PDC - Chicago	FI36595	0bcf90af-0afe-530b-8955-f8203a0e3f14	BAM	PCAWG.85a52795-2116-4a71-bae1-dc4018e93551.bam	176557000000	SP123897	8a510970-5558-4a18-a043-7196b0e4f72f	DO220361	KICH-US	PCAWG	case	no	0
Kidney-ChRCC	PDC - Chicago	FI36594	100e4ef0-60bb-5ea8-8edd-97c19f52de26	BAM	PCAWG.3493c5f5-f22e-4999-bed7-718ce2d74c4b.bam	110573000000	SP123898	918b2415-3f6a-4457-a2ca-5be414096bf3	DO220361	KICH-US	PCAWG	control
Kidney-ChRCC	PDC - Chicago	FI26337	f69de3f3-9447-55f4-a3ce-75ffa023488c	BAM	PCAWG.40526b6a-a013-442c-af36-db3bd509a520.bam	178834000000	SP123900	39460cec-9010-4a1b-bacc-1ce7dac14168	DO220362	KICH-US	PCAWG	case	no	0
Kidney-ChRCC	PDC - Chicago	FI26336	7962bc33-9928-5c47-992c-eb9bc75d398c	BAM	PCAWG.445a5a50-3053-4826-8f39-78b974c6a4e5.bam	109095000000	SP123901	251566ce-6f16-4104-b5f4-8d41eb5ad6f8	DO220362	KICH-US	PCAWG	control
Kidney-ChRCC	PDC - Chicago	FI11045	376a9df4-1183-5cc8-b483-08e1bcc61644	BAM	PCAWG.60a4935d-f899-4be2-aa93-61c9a64f7758.bam	221091000000	SP123902	82f4c7e5-5f57-443c-81df-351fb3cdfb00	DO220363	KICH-US	PCAWG	case	no	0
Kidney-ChRCC	PDC - Chicago	FI11044	2b246462-b5da-504d-87c1-e5947c44c2af	BAM	PCAWG.c865bc20-46ac-47bc-a346-d5d12dc3e866.bam	108778000000	SP123904	fc83d738-1ef5-4f47-9a15-9b8035fdd3f6	DO220363	KICH-US	PCAWG	control
Kidney-ChRCC	PDC - Chicago	FI48019	e525f51d-60af-5a1d-b6fb-6568ce1336fe	BAM	PCAWG.94ddd24a-20e3-4a0f-908f-6d0424100a21.bam	201621000000	SP123950	46222154-017a-4882-b0cf-00831a9e4f5e	DO220423	KICH-US	PCAWG	case	no	0
Kidney-ChRCC	PDC - Chicago	FI48018	40346274-a154-57d8-abc7-2d665aa385d7	BAM	PCAWG.677b02b2-a389-4acd-8b35-266590947e87.bam	108880000000	SP123951	bf382425-d831-46cc-afb7-4e7c4e9958b6	DO220423	KICH-US	PCAWG	control
Kidney-ChRCC	PDC - Chicago	FI16846	21745d8f-946f-5d3b-ba1c-4687210a3e9b	BAM	PCAWG.caf4a902-c496-4d00-aa41-a2ff1bd252ab.bam	184484000000	SP123953	8dbc5074-32c2-49bc-a51e-986ff94d11c7	DO220433	KICH-US	PCAWG	case	no	0
Kidney-ChRCC	PDC - Chicago	FI16845	03b22ec5-a055-5183-9a7f-2c49fdf51540	BAM	PCAWG.0b5957ff-db66-4b8e-8863-3d6413244397.bam	118001000000	SP123954	7f3d7cb5-c1a6-4040-a2a6-10a202403a32	DO220433	KICH-US	PCAWG	control
Kidney-ChRCC	PDC - Chicago	FI30077	4ef0b13d-3926-5a78-aba9-9a61a802bb38	BAM	PCAWG.959280eb-f0df-48d2-b93a-2ad7319d69d0.bam	181283000000	SP123955	37e988b8-8b6f-4cf8-8e54-96da7b7aa36f	DO220439	KICH-US	PCAWG	case	no	0
Kidney-ChRCC	PDC - Chicago	FI30076	453e3595-3918-5f72-bf73-2a510bf1bb33	BAM	PCAWG.3d319304-778c-4d0f-8b9c-2d0ee532d1ba.bam	118088000000	SP123957	85dd93af-f596-45c9-928e-a63ecd632cc3	DO220439	KICH-US	PCAWG	control
Kidney-ChRCC	PDC - Chicago	FI8075	b6def0a6-7510-5516-a3fd-4ece336c3a46	BAM	PCAWG.9699fc0b-9873-43ae-9bc0-516c7b04e85d.bam	185971000000	SP123958	bc402c8a-111a-4630-b6d9-8b153f2da0a1	DO220449	KICH-US	PCAWG	case	no	0
Kidney-ChRCC	PDC - Chicago	FI8074	1c445ca1-8256-5402-8984-48dcfd6d584d	BAM	PCAWG.11979506-1dd8-4e89-9037-4baf71857a16.bam	107528000000	SP123960	9ebee03a-d690-48a2-a767-465b2485f05e	DO220449	KICH-US	PCAWG	control
Kidney-ChRCC	PDC - Chicago	FI12696	d7c7461c-80f5-5ea3-bba3-d5dd83dc3155	BAM	PCAWG.78dce513-ee74-4d0b-b809-195d961f7f56.bam	190014000000	SP123964	bdf069ac-baac-49d9-9fe8-c59acf09e22b	DO220468	KICH-US	PCAWG	case	no	0
Kidney-ChRCC	PDC - Chicago	FI12695	55fbf9bb-1b54-5e6c-9cea-265ef5172723	BAM	PCAWG.fba4f312-17ba-4de3-bc61-32a0b8da509f.bam	100153000000	SP123965	4c288457-a18f-46bf-945d-9c6e62e6e2c1	DO220468	KICH-US	PCAWG	control
Kidney-ChRCC	PDC - Chicago	FI41404	d0d02e59-6f0e-5d56-a3b4-9e9dcd87146e	BAM	PCAWG.1feb9cd2-988c-4747-9964-59164946f9dd.bam	174197000000	SP123967	bd98b24c-4e08-423e-8a1d-2f60a354941c	DO220474	KICH-US	PCAWG	case	no	0
Kidney-ChRCC	PDC - Chicago	FI41403	44bd1baa-f693-5800-b49a-da55e763aba1	BAM	PCAWG.55055d5b-eaba-47a6-8f6f-89141855ae76.bam	115040000000	SP123968	30dec7d0-9bbf-4d9a-a9dd-d5646ccd15fe	DO220474	KICH-US	PCAWG	control
Kidney-ChRCC	PDC - Chicago	FI38026	9afb0986-a43f-5470-b399-ea3c6cf0f31f	BAM	PCAWG.9af76d5a-a297-4387-a238-6885372cdb13.bam	162459000000	SP123969	0f3d7f28-7361-4e63-8e82-32059e9191a8	DO220478	KICH-US	PCAWG	case	no	0
Kidney-ChRCC	PDC - Chicago	FI38025	f4479303-d304-5840-9392-706b520feb8e	BAM	PCAWG.6da70ad8-8968-494b-9b10-6099125221f0.bam	111414000000	SP123971	81bdba88-eda6-4082-b6d7-fdd7b99d29f2	DO220478	KICH-US	PCAWG	control
Kidney-ChRCC	PDC - Chicago	FI5764	cde9e17e-33ec-5d51-8852-f8b1a1c73a56	BAM	PCAWG.5403e92f-caf8-43d4-b22a-3850e8f16847.bam	180103000000	SP123972	5a909c06-8209-428e-9df9-08628a41be24	DO220479	KICH-US	PCAWG	case	no	1e-05
Kidney-ChRCC	PDC - Chicago	FI5763	1694b741-3c1f-5cd9-be43-931e7109df1c	BAM	PCAWG.6c8bc4a0-5aee-4cfd-96b6-3529ecd41a45.bam	107405000000	SP123974	1587ff20-954f-44cb-86ef-132df3300b99	DO220479	KICH-US	PCAWG	control
Kidney-ChRCC	PDC - Chicago	FI23614	f583ad44-54cf-5071-abb6-4949ef8f18d2	BAM	PCAWG.82f49bdb-3cb9-40aa-ba76-4a6c614e6c5a.bam	189863000000	SP123978	ef64f0ef-2f0a-4cb9-95c5-b006860ced38	DO220490	KICH-US	PCAWG	case	no
Kidney-ChRCC	PDC - Chicago	FI23613	140f0dea-3b93-593d-816b-4a6241e2eec1	BAM	PCAWG.003736bf-8231-46ff-b634-1a1f305f3bc2.bam	89566052798	SP123980	0044ba69-1e25-499c-afbf-67caf3805214	DO220490	KICH-US	PCAWG	control
Kidney-ChRCC	PDC - Chicago	FI12521	bc2add7a-9738-5461-89f9-0b3607439965	BAM	PCAWG.fd45a5ea-32b6-4f46-bd6b-4d2d831a0b63.bam	176232000000	SP123984	173974e9-be4f-455f-b793-bd9709ccf481	DO220509	KICH-US	PCAWG	case	no	0
Kidney-ChRCC	PDC - Chicago	FI12520	1f7f9cac-76b1-518b-addf-378581183edb	BAM	PCAWG.0df001ee-102e-46e6-9dad-9eb56ab5efd0.bam	102948000000	SP123986	fcdb1ff2-b7b9-4958-80bb-df7bfd5401d7	DO220509	KICH-US	PCAWG	control
Kidney-ChRCC	PDC - Chicago	FI2916	237a234d-4634-59be-b6e4-508d07934ba7	BAM	PCAWG.1140c365-43fb-4285-9543-37aa5220c971.bam	176345000000	SP123988	ffcd1c40-a6c6-4fe1-83ff-268d712d415f	DO220510	KICH-US	PCAWG	case	no	0
Kidney-ChRCC	PDC - Chicago	FI2915	a825569e-d912-59d9-b7d3-72bff333684f	BAM	PCAWG.1989cb4e-a8ef-4124-878c-702efce4623d.bam	101876000000	SP123990	ec29a295-29ec-40ec-9afe-900318ab2a87	DO220510	KICH-US	PCAWG	control
Kidney-ChRCC	PDC - Chicago	FI19372	40d6998b-ea54-532f-80cb-7781a49c56b3	BAM	PCAWG.a785a8f7-c849-44c0-b03f-cc300dae9461.bam	180025000000	SP123995	ab1c88a9-baff-451e-b9cb-defec73dbea2	DO220519	KICH-US	PCAWG	case	no	0
Kidney-ChRCC	PDC - Chicago	FI19371	75f46246-aa2f-5416-8e3a-0cf67e3dd310	BAM	PCAWG.c3ca3471-a008-4950-9ca3-375ffdd187b5.bam	97055495501	SP123997	83cf22b3-7af5-4de0-be34-9998451ae7db	DO220519	KICH-US	PCAWG	control
Kidney-ChRCC	PDC - Chicago	FI18580	ba398663-580d-57fa-9c50-06d6390986b8	BAM	PCAWG.a095dc08-4817-49ba-ac2e-242427a723b8.bam	194555000000	SP123998	b6cd28b4-66e2-45a7-a251-ac16c8be0a41	DO220525	KICH-US	PCAWG	case	no	0
Kidney-ChRCC	PDC - Chicago	FI18579	bf754eb3-d008-560a-904e-693b15a18873	BAM	PCAWG.4325f1f8-1de4-423e-a544-c5eef49c5b75.bam	85408436024	SP123999	b06c9ef1-52fe-411e-8846-086d53ba39a0	DO220525	KICH-US	PCAWG	control
Kidney-ChRCC	PDC - Chicago	FI47070	3f5b259f-1475-501b-b3c5-fe45ca6d2f5c	BAM	PCAWG.5f65df7b-5031-40c5-9478-8d2d8dba540a.bam	218310000000	SP124003	c4b6b0c2-ed16-4f99-8b4f-4209da063537	DO220535	KICH-US	PCAWG	case	no	0
Kidney-ChRCC	PDC - Chicago	FI47069	c1de25b5-b24f-534f-a10d-56610f16c507	BAM	PCAWG.1ead95b1-f1be-444f-9d28-3461d8bc643a.bam	110816000000	SP124005	4e0c31e5-1395-49a9-9711-a531b375700e	DO220535	KICH-US	PCAWG	control
Kidney-ChRCC	PDC - Chicago	FI49797	6318d366-9e31-5831-b17b-873ffa4edda0	BAM	PCAWG.4b5eb5f4-5eb5-4f3c-bec4-e934d9069d6a.bam	209002000000	SP124013	93b0fb26-6f08-4511-b56e-9d86e0cccec3	DO220549	KICH-US	PCAWG	case	no	0
Kidney-ChRCC	PDC - Chicago	FI49796	baf005e1-96ac-5ed8-8590-b21896a46cf8	BAM	PCAWG.28910fb1-918f-4ca5-b9d2-1da4bf2f23e9.bam	106074000000	SP124015	6feeab90-b42e-4ef5-a7a3-e5f3b2d072e9	DO220549	KICH-US	PCAWG	control
Kidney-ChRCC	PDC - Chicago	FI25314	17dd7a51-0ab2-544e-ab23-d13bfd7fc850	BAM	PCAWG.be067f80-0365-4c40-96a3-5a8f9d016982.bam	182818000000	SP124017	e2b8467a-78e8-4d17-b300-40fe4e8a20f2	DO220554	KICH-US	PCAWG	case	no	0
Kidney-ChRCC	PDC - Chicago	FI25313	6b9f5c17-6e20-5117-a399-c71b22cecfeb	BAM	PCAWG.032c53ec-b250-4a4e-a192-244172a33a6d.bam	84144135956	SP124019	db71c506-8cf8-4f6b-a372-d3c6b0f56ef7	DO220554	KICH-US	PCAWG	control
Kidney-ChRCC	PDC - Chicago	FI7680	8c68080b-958a-59bf-83d5-40f9c4fb34bb	BAM	PCAWG.a1ca9bb7-aef1-4a3c-869e-e1a199e5fbe1.bam	165477000000	SP124021	411d9768-e989-4272-82e2-40ee6fcdd819	DO220556	KICH-US	PCAWG	case	no	0
Kidney-ChRCC	PDC - Chicago	FI7679	43670799-e095-5842-bd34-03f811d75f05	BAM	PCAWG.fbf025fc-7208-4e5a-b677-30380cab478d.bam	103148000000	SP124022	c282668c-6a20-4f58-97e0-b97b495675dd	DO220556	KICH-US	PCAWG	control
Kidney-ChRCC	PDC - Chicago	FI5822	beea4f28-00b7-5db4-8621-dfddc1cf774b	BAM	PCAWG.08193903-19f8-4a0e-9ebf-6bb9c84d5691.bam	209938000000	SP124033	8477eae7-fdd4-4da5-8f01-1e14a591ac01	DO220577	KICH-US	PCAWG	case	no	0
Kidney-ChRCC	PDC - Chicago	FI5821	11c103f4-6481-548b-b744-a8083366d9f3	BAM	PCAWG.69419084-c714-44bb-a9df-0f777495031c.bam	88493661154	SP124034	9577b5c6-77c7-4012-a646-4dbf2464974c	DO220577	KICH-US	PCAWG	control
Kidney-RCC	collaboratory	FI51810	5680c00b-111c-5e89-ace2-1335be38e5f0	BAM	24cb152802fdcce3c1dd4d7d9f913ef0.bam	149300000000	SP102716	974542f7-35c9-5c43-8ab0-57446b0c233c	DO46826	RECA-EU	PCAWG	case	no	0
Kidney-RCC	collaboratory	FI51809	468d84e9-a272-5ad4-b53a-b73a632eb078	BAM	a5b92191c24f6d593a83f0657b16be91.bam	158400000000	SP102717	4a0fc2ae-f43c-52e8-83f3-03c9df61cc2a	DO46826	RECA-EU	PCAWG	control
Kidney-RCC	collaboratory	FI6096	d1dbd41b-c82d-5c9d-b404-07f97352e6f1	BAM	72fa6dda655cffe29e8ae26357ec3069.bam	221250000000	SP102718	443f7d53-b3ea-5ab9-b03b-df833791370c	DO46827	RECA-EU	PCAWG	case	no	1e-05
Kidney-RCC	collaboratory	FI6095	b4f8d104-4de4-5ceb-aee0-08f599351f00	BAM	6e7e2e09c1b59afdda8266a5d2706de2.bam	415780000000	SP102723	2e02630f-5a58-52cc-a656-3688df50a27f	DO46827	RECA-EU	PCAWG	control
Kidney-RCC	collaboratory	FI30139	50c8c668-48f9-5dcd-9417-9d34fc7c72f5	BAM	323820a8550325f4866df8c9941be2cb.bam	265370000000	SP102733	071332f6-bc53-5636-93e2-cefa1c0d9802	DO46830	RECA-EU	PCAWG	case	no	0
Kidney-RCC	collaboratory	FI30138	f3937e3b-dc16-53ea-8142-184d9216991b	BAM	5aa29984e9491dbb38e422f3f93a5a46.bam	176090000000	SP102739	753fdedf-7161-5d18-984e-4b6038ac22e2	DO46830	RECA-EU	PCAWG	control
Kidney-RCC	collaboratory	FI17512	5d0ef983-6cea-570e-b942-29d407913cbb	BAM	2b7e042a60717181c863cad3694f6add.bam	175000000000	SP102741	7c0cd135-ae1c-5d83-a5c7-9da9608c5d86	DO46832	RECA-EU	PCAWG	case	no	1e-05
Kidney-RCC	collaboratory	FI17511	216e2859-04c9-59c5-9c17-b2229ced8190	BAM	40ce5391ee080c871e6d2f3db688b39e.bam	217140000000	SP102745	f8a6da0b-5f3e-5d50-822d-015744c84487	DO46832	RECA-EU	PCAWG	control
Kidney-RCC	collaboratory	FI6602	569565a1-06da-5599-b860-6b38911fc084	BAM	e25a121804fbe800c7e64de63214d9b2.bam	170430000000	SP102747	fa7eee2e-6b9f-5c2d-bfae-1302bf76dc91	DO46834	RECA-EU	PCAWG	case	no	0
Kidney-RCC	collaboratory	FI6601	f857318b-0314-5914-a540-4149e0172b77	BAM	6c326562fe37a4da13dc63d30583a5a3.bam	180430000000	SP102753	816bc2ab-36f7-575f-9d13-54dd5bb43490	DO46834	RECA-EU	PCAWG	control
Kidney-RCC	collaboratory	FI49887	cb679964-5ca5-5d9b-b07c-9abe8c3da942	BAM	3cfcc80fc8025fa374a528d51048d1e3.bam	182580000000	SP102755	000b1bc0-ff8d-510c-9b3e-2c76bfc06eca	DO46836	RECA-EU	PCAWG	case	no	1e-05
Kidney-RCC	collaboratory	FI49886	58bb7045-1285-5f73-9338-4407ad6202c1	BAM	f430b540832147637ef72fcfc6dcba1a.bam	174150000000	SP102757	e54d9678-f5d3-5bff-be19-d5621585e339	DO46836	RECA-EU	PCAWG	control
Kidney-RCC	collaboratory	FI30117	d3b23317-007e-5ffe-b956-5ce629b226d6	BAM	be00837182c030c51feffb35d1e01a43.bam	222010000000	SP102759	b719f8cb-5894-559b-ae0e-cf7eeaa4a0a7	DO46838	RECA-EU	PCAWG	case	no	1e-05
[truncated: 3,292 more rows]

## Sheet: Table_S3_Filtering_Results
Cancer	TRs Interrogated	TRs on chr1-22,X,Y	TRs after removing loci with large anchored IRRs	TRs with FDR q-value <0.1	Candidate rREs	rREs Detected
[truncated: 30 more rows]

[truncated: 4 more sheets: Table_S4_Jensen_Diseases, Table_S5_Primers, Table_S6_Prob_Ind_Obs_rRE, Table_S7_Prost_rRE_loci_normal]
